# Supplementary material for: Functional characterization of a terpene synthase responsible for (E)-β-ocimene biosynthesis identified in Pyrus betuleafolia transcriptome after herbivory
Source: Front Plant Sci. 2022 Nov 21;13:1077229. doi: 10.3389/fpls.2022.1077229 (PMC9720175; doi:10.3389/fpls.2022.1077229)
Supplement: Supplementary file 2 [file Table_2.xlsx]

## Sheet: 1
Table S2. All putative terpene synthase genes identified in Pyrus betuleafolia leaves.
id	log2(fc)	PValue	FDR	Symbol	Description	KEGG_A_class	KEGG_B_class	Pathway	K_ID	GO Component	GO Function	GO Process
GWHGAAYT056818	7.90689	0.333448	1	VIT_19s0014g04930	PREDICTED: (-)-alpha-pinene synthase-like [Pyrus x bretschneideri]	Metabolism	Metabolism of terpenoids and polyketides	ko00909//Sesquiterpenoid and triterpenoid biosynthesis	K15803	-	-	-
GWHGAAYT011840	4.99689	3.47649e-08	9.00842e-07	VIT_19s0014g04930	PREDICTED: (-)-germacrene D synthase-like [Pyrus x bretschneideri]	Metabolism	Metabolism of terpenoids and polyketides	ko00909//Sesquiterpenoid and triterpenoid biosynthesis	K15803	-	-	-
GWHGAAYT008974	4.57356	0.0150163	0.0803383	VIT_19s0014g04930	PREDICTED: (-)-alpha-pinene synthase-like [Pyrus x bretschneideri]	Metabolism	Metabolism of terpenoids and polyketides	ko00909//Sesquiterpenoid and triterpenoid biosynthesis	K15803	-	-	-
GWHGAAYT008977	4.54782	1	1	VIT_19s0014g04930	PREDICTED: (-)-alpha-pinene synthase-like [Pyrus x bretschneideri]	Metabolism	Metabolism of terpenoids and polyketides	ko00909//Sesquiterpenoid and triterpenoid biosynthesis	K15803	-	-	-
GWHGAAYT036640	4.52596	0.000509592	0.00496221	VIT_19s0014g04930	PREDICTED: (-)-alpha-pinene synthase-like [Pyrus x bretschneideri]	-	-	-	-	-	-	-
GWHGAAYT005711	4.52147	1.77396e-05	0.000264074	TPS13	PREDICTED: (3S,6E)-nerolidol synthase 1-like [Pyrus x bretschneideri]	Metabolism;Metabolism	Global and overview maps;Metabolism of terpenoids and polyketides	ko01100//Metabolic pathways;ko00909//Sesquiterpenoid and triterpenoid biosynthesis	K14175;K14175	GO:0009536//plastid	GO:0016838//carbon-oxygen lyase activity, acting on phosphates;GO:0046872//metal ion binding	GO:0006721//terpenoid metabolic process
GWHGAAYT009013	4.27612	2.84055e-06	5.10271e-05	VIT_19s0014g04930	PREDICTED: (-)-alpha-pinene synthase-like [Pyrus x bretschneideri]	Metabolism	Metabolism of terpenoids and polyketides	ko00909//Sesquiterpenoid and triterpenoid biosynthesis	K15803	-	-	-
GWHGAAYT005703	3.87823	0.000419908	0.00418921	TPS13	PREDICTED: (3S,6E)-nerolidol synthase 1-like [Pyrus x bretschneideri]	Metabolism;Metabolism	Global and overview maps;Metabolism of terpenoids and polyketides	ko01100//Metabolic pathways;ko00909//Sesquiterpenoid and triterpenoid biosynthesis	K14175;K14175	GO:0009536//plastid	GO:0016838//carbon-oxygen lyase activity, acting on phosphates;GO:0046872//metal ion binding	GO:0006721//terpenoid metabolic process
GWHGAAYT011843	3.47573	0.0930637	0.304163	VIT_19s0014g04930	(-)-germacrene D synthase-like [Malus domestica]	Metabolism	Metabolism of terpenoids and polyketides	ko00909//Sesquiterpenoid and triterpenoid biosynthesis	K15803	-	-	-
GWHGAAYT054182	3.32193	0.803848	1	LIS	PREDICTED: LOW QUALITY PROTEIN: S-linalool synthase [Pyrus x bretschneideri]	Metabolism	Metabolism of terpenoids and polyketides	ko00904//Diterpenoid biosynthesis	K17982	-	-	-
GWHGAAYT005716	2.92527	0.0219627	0.10745	TPS13	PREDICTED: (3S,6E)-nerolidol synthase 1-like [Pyrus x bretschneideri]	Metabolism;Metabolism	Global and overview maps;Metabolism of terpenoids and polyketides	ko01100//Metabolic pathways;ko00909//Sesquiterpenoid and triterpenoid biosynthesis	K14175;K14175	GO:0009536//plastid	GO:0016838//carbon-oxygen lyase activity, acting on phosphates;GO:0046872//metal ion binding	GO:0006721//terpenoid metabolic process
GWHGAAYT005722	2.08254	0.0466645	0.188311	AFS1	farnesene synthase [Pyrus communis]	Metabolism;Metabolism	Global and overview maps;Metabolism of terpenoids and polyketides	ko01110//Biosynthesis of secondary metabolites;ko00909//Sesquiterpenoid and triterpenoid biosynthesis	K14173;K14173	-	-	-
GWHGAAYT028731	2.06413	0.0674307	0.244001	EBOS	PREDICTED: LOW QUALITY PROTEIN: tricyclene synthase EBOS, chloroplastic-like [Malus domestica]	Metabolism;Metabolism	Global and overview maps;Metabolism of terpenoids and polyketides	ko01110//Biosynthesis of secondary metabolites;ko00900//Terpenoid backbone biosynthesis	K12742;K12742	-	-	-
GWHGAAYT028739	1.86358	0.000639216	0.00603576	TPS9	PREDICTED: probable terpene synthase 9 [Pyrus x bretschneideri]	-	-	-	-	-	-	-
GWHGAAYT028737	1.85574	0.0136783	0.074681	TPS9	PREDICTED: probable terpene synthase 9 [Pyrus x bretschneideri]	-	-	-	-	-	-	-
GWHGAAYT044110	1.73697	0.466758	1	TPS13	PREDICTED: (3S,6E)-nerolidol synthase 1-like [Pyrus x bretschneideri]	Metabolism;Metabolism	Global and overview maps;Metabolism of terpenoids and polyketides	ko01100//Metabolic pathways;ko00909//Sesquiterpenoid and triterpenoid biosynthesis	K14175;K14175	GO:0009536//plastid	GO:0016838//carbon-oxygen lyase activity, acting on phosphates;GO:0046872//metal ion binding	GO:0008152//metabolic process
GWHGAAYT044112	1.70581	0.0239927	0.114755	TPS13	PREDICTED: (3S,6E)-nerolidol synthase 1-like [Pyrus x bretschneideri]	-	-	-	-	-	-	-
GWHGAAYT011838	1.52714	0.0455355	0.185133	VIT_19s0014g04930	PREDICTED: (-)-germacrene D synthase-like [Pyrus x bretschneideri]	Metabolism	Metabolism of terpenoids and polyketides	ko00909//Sesquiterpenoid and triterpenoid biosynthesis	K15803	-	-	-
GWHGAAYT044111	1.38141	0.52903	0.818792	TPS13	PREDICTED: (3S,6E)-nerolidol synthase 1-like [Pyrus x bretschneideri]	-	-	-	-	-	-	-
GWHGAAYT028729	1.11459	0.254326	0.568033	EBOS	PREDICTED: tricyclene synthase EBOS, chloroplastic-like [Pyrus x bretschneideri]	Metabolism;Metabolism	Global and overview maps;Metabolism of terpenoids and polyketides	ko01110//Biosynthesis of secondary metabolites;ko00900//Terpenoid backbone biosynthesis	K12742;K12742	-	GO:0016838//carbon-oxygen lyase activity, acting on phosphates;GO:0043169//cation binding	-
GWHGAAYT036691	0.438121	0.894057	1	VIT_19s0014g04930	PREDICTED: (-)-germacrene D synthase-like [Pyrus x bretschneideri]	Metabolism	Metabolism of terpenoids and polyketides	ko00909//Sesquiterpenoid and triterpenoid biosynthesis	K15803	-	GO:0016829//lyase activity	-
GWHGAAYT011846	0.210218	0.95855	0.991588	VIT_19s0014g04930	PREDICTED: (-)-germacrene D synthase-like [Pyrus x bretschneideri]	Metabolism	Metabolism of terpenoids and polyketides	ko00909//Sesquiterpenoid and triterpenoid biosynthesis	K15803	-	-	-
GWHGAAYT028629	0.176247	0.989116	0.99855	LIS	PREDICTED: S-linalool synthase-like isoform X1 [Malus domestica]	Metabolism	Metabolism of terpenoids and polyketides	ko00904//Diterpenoid biosynthesis	K17982	-	-	-
GWHGAAYT005701	0	1	1	TPS13	PREDICTED: (3S,6E)-nerolidol synthase 1-like [Malus domestica]	Metabolism;Metabolism	Global and overview maps;Metabolism of terpenoids and polyketides	ko01100//Metabolic pathways;ko00909//Sesquiterpenoid and triterpenoid biosynthesis	K14175;K14175	GO:0009536//plastid	GO:0016838//carbon-oxygen lyase activity, acting on phosphates;GO:0046872//metal ion binding	GO:0008152//metabolic process
GWHGAAYT005715	0	1	1	TPS13	PREDICTED: (3S,6E)-nerolidol synthase 1-like [Malus domestica]	Metabolism;Metabolism	Global and overview maps;Metabolism of terpenoids and polyketides	ko01100//Metabolic pathways;ko00909//Sesquiterpenoid and triterpenoid biosynthesis	K14175;K14175	-	GO:0016829//lyase activity	-
GWHGAAYT005721	0	1	1	AFS1	alpha-farnesene synthase, partial [Malus domestica]	Metabolism;Metabolism	Global and overview maps;Metabolism of terpenoids and polyketides	ko01110//Biosynthesis of secondary metabolites;ko00909//Sesquiterpenoid and triterpenoid biosynthesis	K14173;K14173	-	-	-
GWHGAAYT008979	0	1	1	ValCS	PREDICTED: (-)-alpha-pinene synthase-like [Pyrus x bretschneideri]	Metabolism	Metabolism of terpenoids and polyketides	ko00909//Sesquiterpenoid and triterpenoid biosynthesis	K15803	-	-	-
GWHGAAYT009015	0	1	1	TPS2	PREDICTED: (-)-germacrene D synthase-like [Prunus mume]	Metabolism	Metabolism of terpenoids and polyketides	ko00909//Sesquiterpenoid and triterpenoid biosynthesis	K15803	-	-	-
GWHGAAYT009020	0	1	1	VIT_19s0014g04930	terpene synthase [Prunus cerasoides var. campanulata] [Prunus cerasoides]	Metabolism	Metabolism of terpenoids and polyketides	ko00909//Sesquiterpenoid and triterpenoid biosynthesis	K15803	-	-	-
GWHGAAYT011841	0	1	1	VIT_19s0014g04930	PREDICTED: (-)-germacrene D synthase-like [Pyrus x bretschneideri]	Metabolism	Metabolism of terpenoids and polyketides	ko00909//Sesquiterpenoid and triterpenoid biosynthesis	K15803	-	-	-
GWHGAAYT023308	0	1	1	VIT_19s0014g04930	PREDICTED: (-)-germacrene D synthase-like [Pyrus x bretschneideri]	Metabolism	Metabolism of terpenoids and polyketides	ko00909//Sesquiterpenoid and triterpenoid biosynthesis	K15803	-	-	-
GWHGAAYT025080	0	1	1	ValCS	PREDICTED: (-)-alpha-pinene synthase-like [Malus domestica]	Metabolism	Metabolism of terpenoids and polyketides	ko00909//Sesquiterpenoid and triterpenoid biosynthesis	K15803	-	-	-
GWHGAAYT028728	0	1	1	EBOS	(E)-beta-ocimene synthase [Malus domestica]	Metabolism;Metabolism	Global and overview maps;Metabolism of terpenoids and polyketides	ko01110//Biosynthesis of secondary metabolites;ko00900//Terpenoid backbone biosynthesis	K12742;K12742	-	-	-
GWHGAAYT056811	0	1	1	VIT_19s0014g04930	PREDICTED: (-)-germacrene D synthase-like [Prunus mume]	Metabolism	Metabolism of terpenoids and polyketides	ko00909//Sesquiterpenoid and triterpenoid biosynthesis	K15803	-	-	-
GWHGAAYT056816	0	1	1	TPS2	PREDICTED: (-)-germacrene D synthase-like [Pyrus x bretschneideri]	Metabolism	Metabolism of terpenoids and polyketides	ko00909//Sesquiterpenoid and triterpenoid biosynthesis	K15803	-	-	-
GWHGAAYT011848	-0.543812	0.704225	0.910422	VIT_19s0014g04930	PREDICTED: (-)-germacrene D synthase-like [Pyrus x bretschneideri]	Metabolism	Metabolism of terpenoids and polyketides	ko00909//Sesquiterpenoid and triterpenoid biosynthesis	K15803	-	-	-
GWHGAAYT005718	-0.877603	0.152488	0.418266	TPS4	PREDICTED: (3S,6E)-nerolidol synthase 1-like [Malus domestica]	-	-	-	-	-	-	-
GWHGAAYT011836	-1.26112	0.263954	0.580201	VIT_19s0014g04930	(-)-germacrene D synthase-like [Malus domestica]	Metabolism	Metabolism of terpenoids and polyketides	ko00909//Sesquiterpenoid and triterpenoid biosynthesis	K15803	-	-	-
GWHGAAYT028626	-1.27912	0.113444	0.347066	LIS	PREDICTED: S-linalool synthase-like isoform X1 [Malus domestica]	Metabolism	Metabolism of terpenoids and polyketides	ko00904//Diterpenoid biosynthesis	K17982	-	-	-
GWHGAAYT028738	-1.80567	0.00352992	0.0249698	TPS9	PREDICTED: probable terpene synthase 9 [Pyrus x bretschneideri]	-	-	-	-	-	-	-
GWHGAAYT036546	-4.73697	0.668933	1	VIT_19s0014g04930	PREDICTED: (-)-germacrene D synthase-like [Pyrus x bretschneideri]	Metabolism	Metabolism of terpenoids and polyketides	ko00909//Sesquiterpenoid and triterpenoid biosynthesis	K15803	-	-	-
GWHGAAYT008982	-6.43741	0.330637	1	ValCS	PREDICTED: (-)-alpha-pinene synthase-like [Pyrus x bretschneideri]	Metabolism	Metabolism of terpenoids and polyketides	ko00909//Sesquiterpenoid and triterpenoid biosynthesis	K15803	-	-	-
GWHGAAYT008981	-7.82146	1.39668e-19	1.33647e-17	ValCS	PREDICTED: (-)-alpha-pinene synthase-like [Pyrus x bretschneideri]	Metabolism	Metabolism of terpenoids and polyketides	ko00909//Sesquiterpenoid and triterpenoid biosynthesis	K15803	-	-	-
