# Supplementary material for: Functional characterization of a terpene synthase responsible for (E)-β-ocimene biosynthesis identified in Pyrus betuleafolia transcriptome after herbivory
Source: Front Plant Sci. 2022 Nov 21;13:1077229. doi: 10.3389/fpls.2022.1077229 (PMC9720175; doi:10.3389/fpls.2022.1077229)
Supplement: Supplementary file 3 [file Table_3.xlsx]

## Sheet: 1
Table S3. All differentially expressed genes (DEGs) in Pyrus betuleafolia leaves after Spodoptera litura infestation.
id	CK-1_count	CK-2_count	CK-3_count	I-1_count	I-2_count	I-3_count	CK-1_fpkm	CK-2_fpkm	CK-3_fpkm	I-1_fpkm	I-2_fpkm	I-3_fpkm	CK_mean	I_mean	log2(fc)	PValue	FDR	Symbol	Description	KEGG_A_class	KEGG_B_class	Pathway	K_ID	GO Component	GO Function	GO Process
GWHGAAYT004871	0	0	0	26	61	5	0	0	0	5.9	11.44	1.46	0.001	6.26667	12.6135	6.81009e-06	0.000113106	--	seed maturation protein PM41 [Populus trichocarpa]	-	-	-	-	-	-	-
GWHGAAYT041729	0	0	0	6	14	3	0	0	0	1.53	2.94	0.98	0.001	1.81667	10.8271	0.00572887	0.037244	--	PREDICTED: probable beta-D-xylosidase 5 isoform X2 [Prunus mume]	Metabolism;Metabolism	Global and overview maps;Carbohydrate metabolism	ko01100//Metabolic pathways;ko00520//Amino sugar and nucleotide sugar metabolism	K15920;K15920	-	-	-
GWHGAAYT057287	0	0	0	34	0	20	0	0	0	2.38	0	1.86	0.001	1.41333	10.4649	0.00276285	0.0204239	TCP4	PREDICTED: transcription factor TCP4-like [Pyrus x bretschneideri]	-	-	-	-	-	-	GO:0009058//biosynthetic process;GO:0031323//regulation of cellular metabolic process;GO:0044238//primary metabolic process;GO:0044260//cellular macromolecule metabolic process;GO:0044763//single-organism cellular process;GO:0048731//system development;GO:0050896//response to stimulus
GWHGAAYT002699	0	0	0	5	18	54	0	0	0	0.22	0.66	3.1	0.001	1.32667	10.3736	2.09286e-05	0.000307481	TT10	PREDICTED: laccase-15-like [Prunus mume]	-	-	-	-	GO:0005576//extracellular region	GO:0016491//oxidoreductase activity	GO:0044710//single-organism metabolic process
GWHGAAYT037267	0	0	0	44	4	1	0	0	0	3.56	0.27	0.1	0.001	1.31	10.3554	0.00208965	0.0161913	BH0283	PREDICTED: uncharacterized isomerase BH0283-like [Malus domestica]	-	-	-	-	-	-	-
GWHGAAYT018394	0	0	0	25	29	10	0	0	0	1.56	1.5	0.8	0.001	1.28667	10.3294	3.90446e-06	6.86645e-05	--	Stress up-regulated Nod 19 [Corchorus olitorius]	-	-	-	-	-	-	-
GWHGAAYT015480	0	0	0	5	10	15	0	0	0	0.4	0.66	1.54	0.001	0.866667	9.75933	0.000887774	0.00793737	GALT3	PREDICTED: hydroxyproline O-galactosyltransferase GALT3 [Pyrus x bretschneideri]	-	-	-	-	GO:0031224//intrinsic component of membrane	GO:0016758//transferase activity, transferring hexosyl groups	GO:0006464//cellular protein modification process
GWHGAAYT025493	0	0	0	7	8	10	0	0	0	0.68	0.6	1.18	0.001	0.82	9.67948	0.00157919	0.012841	PUB45	PREDICTED: U-box domain-containing protein 6 [Malus domestica]	-	-	-	-	-	GO:0003824//catalytic activity	GO:0032446//protein modification by small protein conjugation
GWHGAAYT015867	0	0	0	12	21	2	0	0	0	0.87	1.3	0.15	0.001	0.773333	9.59495	0.00155113	0.0126491	HIPP24	PREDICTED: heavy metal-associated isoprenylated plant protein 22-like [Pyrus x bretschneideri]	-	-	-	-	-	-	-
GWHGAAYT016836	0	0	0	6	17	4	0	0	0	0.54	1.23	0.48	0.001	0.75	9.55075	0.0026654	0.0198085	NAC090	PREDICTED: NAC domain-containing protein 90-like [Pyrus x bretschneideri]	-	-	-	-	-	-	-
GWHGAAYT033485	0	0	0	20	12	7	0	0	0	1.12	0.55	0.5	0.001	0.723333	9.49852	0.000167171	0.00190835	UGT94E5	PREDICTED: beta-D-glucosyl crocetin beta-1,6-glucosyltransferase-like [Malus domestica]	Metabolism	Global and overview maps	ko01110//Biosynthesis of secondary metabolites	K21354	-	-	-
GWHGAAYT039398	0	0	0	20	6	17	0	0	0	0.9	0.22	0.98	0.001	0.7	9.45121	0.000124031	0.00147154	LAC7	PREDICTED: laccase-7-like [Pyrus x bretschneideri]	-	-	-	-	-	-	-
MSTRG.28536	0	0	0	14	7	6	0	0	0	0.92	0.38	0.51	0.001	0.603333	9.23681	0.00143918	0.0118539	CSLC5	PREDICTED: topless-related protein 1-like isoform X1 [Pyrus x bretschneideri]	-	-	-	-	-	GO:0046872//metal ion binding	GO:0044699//single-organism process
GWHGAAYT000463	0	0	0	11	11	8	0	0	0	0.63	0.52	0.59	0.001	0.58	9.17991	0.000519127	0.0050383	OMT3	PREDICTED: trans-resveratrol di-O-methyltransferase-like [Pyrus x bretschneideri]	-	-	-	-	-	-	-
GWHGAAYT008034	0	0	0	13	10	5	0	0	0	0.8	0.51	0.4	0.001	0.57	9.15482	0.00118937	0.0100974	PUB23	PREDICTED: E3 ubiquitin-protein ligase PUB23-like [Pyrus x bretschneideri]	-	-	-	-	-	-	-
GWHGAAYT032079	0	0	0	7	6	7	0	0	0	0.54	0.38	0.69	0.001	0.536667	9.06788	0.00490705	0.0329021	--	PREDICTED: uncharacterized protein LOC103942514 [Pyrus x bretschneideri]	-	-	-	-	-	-	-
GWHGAAYT032277	0	0	1	281	124	54	0	0	0.07	20.53	7.49	5.08	0.0233333	11.0333	8.88526	8.02208e-11	3.13193e-09	DHN1	PREDICTED: cold-shock protein CS120-like isoform X1 [Pyrus x bretschneideri]	-	-	-	-	-	-	-
GWHGAAYT033222	0	0	0	10	5	9	0	0	0	0.42	0.19	0.5	0.001	0.37	8.53138	0.00229261	0.0174595	--	PREDICTED: uncharacterized mitochondrial protein AtMg00810-like [Malus domestica]	-	-	-	-	-	-	-
GWHGAAYT003242	0	0	0	12	6	3	0	0	0	0.62	0.26	0.2	0.001	0.36	8.49185	0.00711165	0.0444	AOS3	PREDICTED: allene oxide synthase-like [Pyrus x bretschneideri]	Metabolism;Metabolism;Metabolism	Global and overview maps;Global and overview maps;Lipid metabolism	ko01100//Metabolic pathways;ko01110//Biosynthesis of secondary metabolites;ko00592//alpha-Linolenic acid metabolism	K01723;K01723;K01723	-	GO:0016491//oxidoreductase activity;GO:0046906//tetrapyrrole binding;GO:0046914//transition metal ion binding	GO:0044710//single-organism metabolic process
GWHGAAYT008628	0	0	0	17	2	18	0	0	0	0.44	0.05	0.58	0.001	0.356667	8.47843	0.000905873	0.00805248	RE2	PREDICTED: uncharacterized mitochondrial protein AtMg00810-like [Malus domestica]	-	-	-	-	-	-	-
GWHGAAYT047045	0	0	0	10	8	4	0	0	0	0.46	0.3	0.24	0.001	0.333333	8.38082	0.00423362	0.0290587	LAC1	PREDICTED: laccase-1-like [Pyrus x bretschneideri]	-	-	-	-	GO:0005576//extracellular region	GO:0016682//oxidoreductase activity, acting on diphenols and related substances as donors, oxygen as acceptor;GO:0043169//cation binding	GO:0009808//lignin metabolic process
GWHGAAYT046999	0	0	0	5	18	13	0	0	0	0.12	0.4	0.45	0.001	0.323333	8.33688	0.000376634	0.00382925	RE1	Integrase, catalytic core [Corchorus capsularis]	-	-	-	-	-	-	-
GWHGAAYT038331	0	0	0	15	6	9	0	0	0	0.42	0.15	0.31	0.001	0.293333	8.1964	0.000782501	0.00714227	RE1	Reverse transcriptase, RNA-dependent DNA polymerase [Corchorus capsularis]	-	-	-	-	-	-	-
GWHGAAYT053166	0	1	0	167	10	32	0	0.06	0	12.27	0.61	3.03	0.02	5.30333	8.05076	1.4586e-06	2.78419e-05	--	PREDICTED: 11S globulin seed storage protein 2-like [Pyrus x bretschneideri]	-	-	-	-	-	-	-
GWHGAAYT036950	0	0	0	5	12	12	0	0	0	0.12	0.24	0.37	0.001	0.243333	7.92679	0.000971502	0.00853226	RE2	hypothetical protein TSUD_57870 [Trifolium subterraneum]	-	-	-	-	-	-	-
GWHGAAYT042265	0	0	0	7	4	8	0	0	0	0.25	0.13	0.35	0.001	0.243333	7.92679	0.00692229	0.0434494	--	PREDICTED: uncharacterized protein LOC108865882 [Pyrus x bretschneideri]	-	-	-	-	-	-	-
GWHGAAYT008407	0	0	0	7	6	12	0	0	0	0.18	0.11	0.39	0.001	0.226667	7.82443	0.00185424	0.0146877	RE1	PREDICTED: uncharacterized mitochondrial protein AtMg00810-like [Malus domestica]	-	-	-	-	-	-	-
GWHGAAYT005217	0	0	0	5	9	11	0	0	0	0.13	0.18	0.37	0.001	0.226667	7.82443	0.00193028	0.0151489	RE2	Retrovirus-related Pol polyprotein from transposon TNT 1-94, partial [Cajanus cajan]	-	-	-	-	-	-	-
GWHGAAYT050261	0	0	0	7	11	3	0	0	0	0.2	0.26	0.11	0.001	0.19	7.56986	0.00687419	0.0432124	RE2	Stress-antifung domain-containing protein/RVT_2 domain-containing protein, partial [Cephalotus follicularis]	Metabolism;Metabolism	Global and overview maps;Carbohydrate metabolism	ko01100//Metabolic pathways;ko00520//Amino sugar and nucleotide sugar metabolism	K01183;K01183	-	-	-
GWHGAAYT030862	0	0	1	83	14	5	0	0	0.02	2.22	0.31	0.16	0.00666667	0.896667	7.07146	8.8146e-05	0.00109783	RE1	PREDICTED: uncharacterized mitochondrial protein AtMg00810-like [Malus domestica]	-	-	-	-	-	-	-
GWHGAAYT004278	0	1	0	81	8	6	0	0.04	0	3.75	0.31	0.36	0.0133333	1.47333	6.7879	0.000158055	0.00181633	WSD1	PREDICTED: O-acyltransferase WSD1-like [Pyrus x bretschneideri]	-	-	-	-	-	GO:0016740//transferase activity	-
GWHGAAYT037465	0	0	1	24	20	32	0	0	0.04	1.14	0.79	1.96	0.0133333	1.29667	6.60363	9.98852e-06	0.00015904	PME41	PREDICTED: probable pectinesterase/pectinesterase inhibitor 41 [Pyrus x bretschneideri]	Metabolism;Metabolism	Global and overview maps;Carbohydrate metabolism	ko01100//Metabolic pathways;ko00040//Pentose and glucuronate interconversions	K01051;K01051	-	GO:0016788//hydrolase activity, acting on ester bonds	GO:0008152//metabolic process
GWHGAAYT035547	0	0	4	249	54	40	0	0	0.2	13.85	2.48	2.87	0.0666667	6.4	6.58496	4.25434e-08	1.08417e-06	CYP94C1	PREDICTED: cytochrome P450 94C1 [Pyrus x bretschneideri]	-	-	-	-	GO:0043227//membrane-bounded organelle	GO:0016712//oxidoreductase activity, acting on paired donors, with incorporation or reduction of molecular oxygen, reduced flavin or flavoprotein as one donor, and incorporation of one atom of oxygen;GO:0016713//oxidoreductase activity, acting on paired donors, with incorporation or reduction of molecular oxygen, reduced iron-sulfur protein as one donor, and incorporation of one atom of oxygen;GO…	GO:0001101//response to acid chemical;GO:0006972//hyperosmotic response;GO:0009694//jasmonic acid metabolic process;GO:0009755//hormone-mediated signaling pathway;GO:0051707//response to other organism
GWHGAAYT034809	0	8	0	170	161	178	0	0.11	0	2.87	2.25	3.87	0.0366667	2.99667	6.35275	9.99463e-14	5.38955e-12	RE2	Stress-antifung domain-containing protein/RVT_2 domain-containing protein, partial [Cephalotus follicularis]	-	-	-	-	-	-	-
GWHGAAYT002075	2	2	3	386	27	53	0.13	0.13	0.22	28.22	1.64	5.02	0.16	11.6267	6.18322	6.97871e-09	2.02521e-07	SE2	PREDICTED: acidic endochitinase SE2-like [Pyrus x bretschneideri]	Metabolism;Metabolism	Global and overview maps;Carbohydrate metabolism	ko01100//Metabolic pathways;ko00520//Amino sugar and nucleotide sugar metabolism	K01183;K01183	-	-	-
GWHGAAYT011295	1	0	0	31	20	9	0.1	0	0	3.75	2	1.4	0.0333333	2.38333	6.15987	8.97299e-05	0.00111471	SAUR72	PREDICTED: auxin-responsive protein SAUR40-like [Pyrus x bretschneideri]	Environmental Information Processing	Signal transduction	ko04075//Plant hormone signal transduction	K14488	-	-	-
GWHGAAYT039394	8	2	3	367	169	166	0.29	0.06	0.12	16.44	6.26	9.59	0.156667	10.7633	6.10228	7.83489e-21	8.40342e-19	LAC7	PREDICTED: laccase-7-like [Pyrus x bretschneideri]	-	-	-	-	-	-	-
MSTRG.15827	0	0	1	0	37	23	0	0	0.16	0	5.44	5.27	0.0533333	3.57	6.06474	0.0041853	0.0287946	--	PREDICTED: uncharacterized protein LOC103402101 [Malus domestica]	-	-	-	-	-	-	-
GWHGAAYT042165	0	0	1	11	1	35	0	0	0.03	0.36	0.03	1.5	0.01	0.63	5.97728	0.00245083	0.0184908	RE2	PREDICTED: uncharacterized mitochondrial protein AtMg00810-like [Malus domestica]	-	-	-	-	-	-	-
GWHGAAYT020277	1	0	0	17	17	16	0.08	0	0	1.57	1.29	1.9	0.0266667	1.58667	5.89482	0.000109992	0.00132647	--	PREDICTED: early nodulin-55-2-like [Pyrus x bretschneideri]	-	-	-	-	-	-	-
GWHGAAYT050950	1	0	0	12	15	17	0.07	0	0	1.03	1.06	1.88	0.0233333	1.32333	5.82564	0.000276927	0.00292839	IP5P11	PREDICTED: LOW QUALITY PROTEIN: type IV inositol polyphosphate 5-phosphatase 11 [Pyrus x bretschneideri]	Metabolism;Metabolism;Environmental Information Processing	Global and overview maps;Carbohydrate metabolism;Signal transduction	ko01100//Metabolic pathways;ko00562//Inositol phosphate metabolism;ko04070//Phosphatidylinositol signaling system	K01106;K01106;K01106	-	GO:0034593//phosphatidylinositol bisphosphate phosphatase activity;GO:0034594//phosphatidylinositol trisphosphate phosphatase activity;GO:0046030//inositol trisphosphate phosphatase activity;GO:0052743//inositol tetrakisphosphate phosphatase activity	GO:0006661//phosphatidylinositol biosynthetic process
GWHGAAYT046207	1	0	2	57	36	52	0.15	0	0.31	9.6	5.01	11.28	0.153333	8.63	5.81462	3.64424e-08	9.39323e-07	WRKY75	PREDICTED: probable WRKY transcription factor 75 [Pyrus x bretschneideri]	-	-	-	-	-	-	-
GWHGAAYT013257	1	0	1	0	88	19	0.04	0	0.05	0	3.73	1.26	0.03	1.66333	5.79297	0.00193908	0.0152016	DTX12	PREDICTED: protein DETOXIFICATION 12-like [Pyrus x bretschneideri]	-	-	-	-	-	-	-
GWHGAAYT049981	0	2	0	45	39	10	0	0.15	0	4.1	2.93	1.17	0.05	2.73333	5.77259	3.56685e-05	0.000493112	PMEI9	PREDICTED: 21 kDa protein-like [Pyrus x bretschneideri]	-	-	-	-	-	GO:0052689//carboxylic ester hydrolase activity	GO:0009892//negative regulation of metabolic process
GWHGAAYT019798	8	110	54	3285	1851	2404	0.35	4.48	2.35	157.89	73.54	148.92	2.39333	126.783	5.7272	6.03209e-09	1.77513e-07	CYP82A1	PREDICTED: cytochrome P450 CYP82D47-like [Pyrus x bretschneideri]	-	-	-	-	-	-	-
GWHGAAYT027554	0	1	1	51	20	10	0	0.05	0.05	2.97	0.96	0.75	0.0333333	1.56	5.54844	7.81772e-05	0.000984562	BHLH25	PREDICTED: transcription factor bHLH18-like [Pyrus x bretschneideri]	-	-	-	-	-	-	-
GWHGAAYT051264	0	1	2	42	26	45	0	0.04	0.1	2.22	1.13	3.06	0.0466667	2.13667	5.51683	8.06827e-07	1.62929e-05	At3g43860	PREDICTED: endoglucanase 16-like [Pyrus x bretschneideri]	Metabolism;Metabolism	Global and overview maps;Carbohydrate metabolism	ko01100//Metabolic pathways;ko00500//Starch and sucrose metabolism	K01179;K01179	-	GO:0004553//hydrolase activity, hydrolyzing O-glycosyl compounds	GO:0030243//cellulose metabolic process
GWHGAAYT054747	1	1	0	17	50	22	0.04	0.04	0	0.72	1.74	1.19	0.0266667	1.21667	5.51175	1.3704e-05	0.000209102	GPAT1	PREDICTED: glycerol-3-phosphate acyltransferase 1 [Pyrus x bretschneideri]	Metabolism;Metabolism;Metabolism;Metabolism	Global and overview maps;Global and overview maps;Lipid metabolism;Lipid metabolism	ko01100//Metabolic pathways;ko01110//Biosynthesis of secondary metabolites;ko00564//Glycerophospholipid metabolism;ko00561//Glycerolipid metabolism	K13508;K13508;K13508;K13508	GO:0031224//intrinsic component of membrane;GO:0043231//intracellular membrane-bounded organelle	GO:0008374//O-acyltransferase activity	GO:0003006//developmental process involved in reproduction;GO:0046341//CDP-diacylglycerol metabolic process;GO:0046471//phosphatidylglycerol metabolic process
GWHGAAYT037105	20	13	13	644	838	365	2.63	1.67	1.78	97.45	104.81	71.18	2.02667	91.1467	5.49101	1.20232e-57	1.13565e-54	ASP	PREDICTED: miraculin-like [Pyrus x bretschneideri]	-	-	-	-	-	-	-
GWHGAAYT014881	3	0	0	35	70	20	0.2	0	0	2.62	4.34	1.98	0.0666667	2.98	5.4822	2.00322e-06	3.71007e-05	XYP11	PREDICTED: non-specific lipid-transfer protein-like protein At2g13820 [Pyrus x bretschneideri]	-	-	-	-	-	-	-
GWHGAAYT018623	0	2	0	58	11	4	0	0.08	0	2.85	0.45	0.25	0.0266667	1.18333	5.47168	0.0014261	0.011766	CYP71A9	PREDICTED: cytochrome P450 71A1-like isoform X1 [Pyrus x bretschneideri]	-	-	-	-	-	-	-
GWHGAAYT053451	2	0	0	13	17	37	0.25	0	0	1.9	2.05	6.97	0.0833333	3.64	5.4489	0.000221083	0.00242092	LIP2	PREDICTED: triacylglycerol lipase 2-like [Malus domestica]	-	-	-	-	-	GO:0016298//lipase activity	GO:0009062//fatty acid catabolic process
GWHGAAYT046290	3	0	1	83	30	33	0.13	0	0.04	4.07	1.22	2.09	0.0566667	2.46	5.44001	3.106e-07	6.83297e-06	SOT15	PREDICTED: flavonol 4'-sulfotransferase-like [Pyrus x bretschneideri]	-	-	-	-	-	-	-
GWHGAAYT034555	10	7	18	347	395	514	0.43	0.29	0.8	17.1	16.09	32.64	0.506667	21.9433	5.4366	4.51587e-28	8.06276e-26	CYP714C2	PREDICTED: cytochrome P450 714C2-like [Pyrus x bretschneideri]	-	-	-	-	-	GO:0016491//oxidoreductase activity;GO:0046906//tetrapyrrole binding;GO:0046914//transition metal ion binding	GO:0044710//single-organism metabolic process
MSTRG.19305	0	4	1	66	69	45	0	0.23	0.06	4.49	3.88	3.95	0.0966667	4.10667	5.40881	3.00798e-10	1.08737e-08	TIFY5A	PREDICTED: protein TIFY 5A-like [Pyrus x bretschneideri]	-	-	-	-	-	-	-
GWHGAAYT013186	32	5	28	320	293	1443	4.71	0.72	4.3	54.22	41	315.09	3.24333	136.77	5.39813	2.51499e-06	4.56549e-05	MLP28	PREDICTED: MLP-like protein 28 [Malus domestica]	-	-	-	-	-	-	-
GWHGAAYT006645	2	1	0	32	65	14	0.09	0.04	0	1.68	2.82	0.95	0.0433333	1.81667	5.38967	4.18912e-06	7.32308e-05	UGT87A1	PREDICTED: UDP-glycosyltransferase 87A1-like [Malus domestica]	-	-	-	-	-	GO:0016740//transferase activity	-
GWHGAAYT002276	0	0	1	3	3	28	0	0	0.04	0.12	0.1	1.44	0.0133333	0.553333	5.37504	0.00563403	0.0367335	TT10	PREDICTED: laccase-15-like [Pyrus x bretschneideri]	-	-	-	-	-	-	-
GWHGAAYT059259	0	0	1	22	14	7	0	0	0.34	7.2	3.81	2.96	0.113333	4.65667	5.36065	0.000545999	0.00526768	--	PREDICTED: glu S.griseus protease inhibitor-like [Malus domestica]	-	-	-	-	-	-	GO:0006508//proteolysis
GWHGAAYT004230	0	1	0	14	12	10	0	0.04	0	0.62	0.44	0.57	0.0133333	0.543333	5.34873	0.000813042	0.00737049	--	DUF506 family protein [Medicago truncatula]	-	-	-	-	-	-	-
GWHGAAYT005875	0	0	1	2	10	20	0	0	0.07	0.16	0.65	2.03	0.0233333	0.946667	5.34239	0.00496181	0.0331868	--	PREDICTED: stigma-specific STIG1-like protein 2 [Pyrus x bretschneideri]	-	-	-	-	-	-	-
GWHGAAYT018059	12	0	8	201	293	210	1.43	0	1	27.62	33.28	37.19	0.81	32.6967	5.33508	3.35868e-18	2.91826e-16	PI206	PREDICTED: disease resistance response protein 206-like [Malus domestica]	-	-	-	-	-	-	-
GWHGAAYT053156	0	4	2	104	35	49	0	0.08	0.04	2.48	0.68	1.51	0.04	1.55667	5.28232	5.1221e-08	1.29293e-06	RE1	Retrovirus-related Pol polyprotein from transposon TNT 1-94, partial [Cajanus cajan]	-	-	-	-	-	-	-
GWHGAAYT057324	4	2	21	291	232	324	0.52	0.25	2.82	43.38	28.57	62.21	1.19667	44.72	5.22383	2.42028e-12	1.11332e-10	--	PREDICTED: glu S.griseus protease inhibitor-like [Malus domestica]	-	-	-	-	-	-	GO:0006508//proteolysis
GWHGAAYT032607	1	0	0	6	14	12	0.15	0	0	1	1.94	2.59	0.05	1.84333	5.20425	0.00201835	0.0157179	MEKK1a	PREDICTED: mitogen-activated protein kinase kinase kinase 3 [Pyrus x bretschneideri]	-	-	-	-	-	GO:0004672//protein kinase activity;GO:0032550//purine ribonucleoside binding	GO:0006464//cellular protein modification process;GO:0006796//phosphate-containing compound metabolic process
GWHGAAYT059520	1	0	0	10	8	12	0.1	0	0	1.1	0.73	1.7	0.0333333	1.17667	5.1416	0.00220382	0.0169281	BHLH120	PREDICTED: transcription factor bHLH120 [Pyrus x bretschneideri]	-	-	-	-	-	-	-
GWHGAAYT021387	0	3	1	72	30	18	0	0.16	0.06	4.53	1.56	1.46	0.0733333	2.51667	5.1009	5.33497e-06	9.12607e-05	--	PREDICTED: uncharacterized protein LOC103944037 [Pyrus x bretschneideri]	-	-	-	-	-	-	-
GWHGAAYT051581	2	1	0	14	25	46	0.09	0.05	0.03	0.88	1.27	3.68	0.0566667	1.94333	5.09989	3.44636e-05	0.000478714	PLP2	PREDICTED: patatin-like protein 2 [Pyrus x bretschneideri]	-	-	-	-	-	-	-
GWHGAAYT013180	1	0	0	17	7	5	0.15	0	0	2.89	1.03	1.18	0.05	1.7	5.08746	0.00440563	0.0300562	MLP328	PREDICTED: MLP-like protein 28 [Malus domestica]	-	-	-	-	-	-	-
GWHGAAYT011688	0	0	1	12	14	6	0	0	0.09	1.17	1.13	0.75	0.03	1.01667	5.08274	0.00196838	0.0154102	SAG13	PREDICTED: tropinone reductase homolog [Pyrus x bretschneideri]	Metabolism;Metabolism;Metabolism	Global and overview maps;Global and overview maps;Biosynthesis of other secondary metabolites	ko01100//Metabolic pathways;ko01110//Biosynthesis of secondary metabolites;ko00960//Tropane, piperidine and pyridine alkaloid biosynthesis	K08081;K08081;K08081	-	GO:0003824//catalytic activity	GO:0044710//single-organism metabolic process
GWHGAAYT021954	0	2	3	51	49	42	0	0.07	0.11	2.13	1.69	2.26	0.06	2.02667	5.078	7.18078e-09	2.07357e-07	PLT6	PREDICTED: probable polyol transporter 6 [Pyrus x bretschneideri]	-	-	-	-	GO:0031224//intrinsic component of membrane	GO:0022857//transmembrane transporter activity	GO:0044763//single-organism cellular process;GO:0051234//establishment of localization
GWHGAAYT054795	0	1	0	5	17	6	0	0.05	0	0.31	0.88	0.48	0.0166667	0.556667	5.06178	0.00552043	0.0361538	BBX22	PREDICTED: B-box zinc finger protein 22-like isoform X2 [Ziziphus jujuba]	-	-	-	-	-	-	-
GWHGAAYT027154	12	6	7	359	179	169	0.44	0.21	0.27	15.09	6.22	9.15	0.306667	10.1533	5.04914	6.21156e-22	7.18896e-20	NPF7.3	PREDICTED: protein NRT1/ PTR FAMILY 7.3-like isoform X1 [Pyrus x bretschneideri]	-	-	-	-	-	-	GO:0051234//establishment of localization
GWHGAAYT032273	54	61	49	2109	2151	610	3.93	4.33	3.72	176.56	148.84	65.81	3.99333	130.403	5.02924	9.22148e-38	3.06834e-35	--	PREDICTED: dehydrin DHN3-like [Pyrus x bretschneideri]	-	-	-	-	-	-	-
GWHGAAYT014128	0	3	0	62	12	5	0	0.08	0	2.06	0.33	0.21	0.0266667	0.866667	5.02237	0.0019876	0.0155114	EXO70B1	PREDICTED: exocyst complex component EXO70B1-like [Pyrus x bretschneideri]	-	-	-	-	-	-	GO:0009987//cellular process
MSTRG.28537	0	1	0	11	6	8	0	0.11	0	1.49	0.67	1.4	0.0366667	1.18667	5.0163	0.00543184	0.0357415	--	-	-	-	-	-	-	-	-
GWHGAAYT015034	1	5	2	84	96	45	0.09	0.43	0.18	8.49	8.03	5.87	0.233333	7.46333	4.99936	3.367e-12	1.52851e-10	BHLH92	PREDICTED: transcription factor bHLH92-like [Pyrus x bretschneideri]	-	-	-	-	-	-	-
GWHGAAYT011840	6	3	3	259	38	47	0.14	0.07	0.08	6.82	0.84	1.6	0.0966667	3.08667	4.99689	3.47649e-08	9.00842e-07	VIT_19s0014g04930	PREDICTED: (-)-germacrene D synthase-like [Pyrus x bretschneideri]	Metabolism	Metabolism of terpenoids and polyketides	ko00909//Sesquiterpenoid and triterpenoid biosynthesis	K15803	-	-	-
GWHGAAYT039181	1	6	10	110	14	272	0.04	0.25	0.45	5.5	0.58	17.54	0.246667	7.87333	4.99634	9.35426e-06	0.000150001	At3g09470	PREDICTED: UNC93-like protein 3 [Malus domestica]	-	-	-	-	GO:0031224//intrinsic component of membrane	-	-
MSTRG.2547	0	1	0	10	18	2	0	0.17	0	1.97	2.93	0.51	0.0566667	1.80333	4.99202	0.00739611	0.0459117	--	-	-	-	-	-	-	-	-
GWHGAAYT018943	13	4	5	272	100	200	0.49	0.15	0.2	11.74	3.57	11.13	0.28	8.81333	4.97619	2.40997e-14	1.37825e-12	EXPA1	PREDICTED: expansin-A1-like [Pyrus x bretschneideri]	-	-	-	-	GO:0030312//external encapsulating structure	-	GO:0071555//cell wall organization
GWHGAAYT040210	0	0	1	4	16	8	0	0	0.07	0.32	1.04	0.81	0.0233333	0.723333	4.9542	0.00534432	0.0352766	SOP1	PREDICTED: peroxygenase-like [Pyrus x bretschneideri]	Metabolism	Lipid metabolism	ko00073//Cutin, suberine and wax biosynthesis	K17991	-	-	-
GWHGAAYT020841	0	1	0	19	7	3	0	0.03	0	0.61	0.19	0.13	0.01	0.31	4.9542	0.00673671	0.0425216	RE1	PREDICTED: uncharacterized mitochondrial protein AtMg00810-like [Malus domestica]	-	-	-	-	-	-	-
GWHGAAYT023614	0	1	1	13	5	30	0	0.06	0.07	0.94	0.3	2.79	0.0433333	1.34333	4.9542	0.00146554	0.0120439	PCO1	PREDICTED: plant cysteine oxidase 1-like isoform X1 [Pyrus x bretschneideri]	Metabolism;Metabolism	Global and overview maps;Metabolism of other amino acids	ko01100//Metabolic pathways;ko00430//Taurine and hypotaurine metabolism	K10712;K10712	-	-	-
GWHGAAYT009736	0	0	1	10	13	6	0	0	0.09	0.96	1.04	0.75	0.03	0.916667	4.93336	0.00299126	0.0218096	--	PREDICTED: dirigent protein 25 [Malus domestica]	-	-	-	-	-	-	-
GWHGAAYT018276	0	8	2	155	66	41	0	0.36	0.1	8.18	2.88	2.79	0.153333	4.61667	4.91211	2.54686e-07	5.69271e-06	MYC3	PREDICTED: transcription factor MYC2-like [Pyrus x bretschneideri]	-	-	-	-	-	-	-
GWHGAAYT028756	0	2	1	25	20	20	0	0.03	0.03	0.67	0.44	0.69	0.02	0.6	4.90689	5.26398e-05	0.000693674	RE1	Integrase, catalytic core [Corchorus capsularis]	-	-	-	-	-	-	-
GWHGAAYT055551	13	12	25	446	428	405	0.2	0.18	0.4	7.89	6.26	9.23	0.26	7.79333	4.90566	1.91335e-36	5.83592e-34	PDR1	PREDICTED: pleiotropic drug resistance protein 1-like [Pyrus x bretschneideri]	-	-	-	-	GO:0031224//intrinsic component of membrane	GO:0015604//organic phosphonate transmembrane transporter activity;GO:0032550//purine ribonucleoside binding;GO:0042626//ATPase activity, coupled to transmembrane movement of substances	GO:0006605//protein targeting;GO:0006952//defense response;GO:0006972//hyperosmotic response;GO:0009617//response to bacterium;GO:0009620//response to fungus;GO:0009696//salicylic acid metabolic process;GO:0009755//hormone-mediated signaling pathway;GO:0009863//salicylic acid mediated signaling pathway;GO:0010243//response to organonitrogen compound;GO:0015718//monocarboxylic acid transport;GO:00…
GWHGAAYT035056	48	9	42	665	657	1095	3.45	0.63	3.16	55.07	44.97	116.86	2.41333	72.3	4.9049	8.42898e-17	6.31225e-15	TIP1-3	PREDICTED: aquaporin TIP1-3-like [Pyrus x bretschneideri]	-	-	-	-	GO:0031224//intrinsic component of membrane	-	GO:0051234//establishment of localization
GWHGAAYT015343	0	0	1	12	14	5	0	0	0.04	0.47	0.45	0.25	0.0133333	0.39	4.87036	0.00264152	0.0196898	PIRL6	PREDICTED: plant intracellular Ras-group-related LRR protein 6-like [Pyrus x bretschneideri]	-	-	-	-	-	GO:0003824//catalytic activity	GO:0006796//phosphate-containing compound metabolic process
GWHGAAYT018936	5	0	0	23	58	42	0.26	0	0	1.37	2.86	3.23	0.0866667	2.48667	4.84259	1.79679e-05	0.000266929	At1g74460	PREDICTED: GDSL esterase/lipase At1g74460-like [Pyrus x bretschneideri]	-	-	-	-	-	GO:0016787//hydrolase activity	-
GWHGAAYT034920	19	32	21	596	597	526	0.79	1.31	0.92	28.71	23.77	32.66	1.00667	28.38	4.81722	1.96572e-55	1.64452e-52	BOA	PREDICTED: transcription factor PCL1-like [Pyrus x bretschneideri]	-	-	-	-	-	-	-
GWHGAAYT021930	2	4	5	127	126	25	0.2	0.4	0.53	14.9	12.22	3.78	0.376667	10.3	4.77321	1.78127e-09	5.68162e-08	--	PREDICTED: uncharacterized protein LOC103960823 [Pyrus x bretschneideri]	-	-	-	-	-	-	-
GWHGAAYT042910	1	1	0	6	10	25	0.15	0.15	0	1.05	1.45	5.65	0.1	2.71667	4.76377	0.00221875	0.0170027	--	PREDICTED: early nodulin-55-2-like [Pyrus x bretschneideri]	-	-	-	-	-	-	-
GWHGAAYT009485	1	0	0	5	11	8	0.07	0	0	0.39	0.71	0.8	0.0233333	0.633333	4.7625	0.0070226	0.043966	--	PREDICTED: vegetative cell wall protein gp1 [Malus domestica]	-	-	-	-	-	-	-
GWHGAAYT001885	1	6	13	103	4	277	0.04	0.26	0.6	5.25	0.17	18.17	0.3	7.86333	4.71211	0.000256114	0.00273397	SDH	PREDICTED: sorbitol dehydrogenase-like [Pyrus x bretschneideri]	Metabolism;Metabolism;Metabolism	Global and overview maps;Carbohydrate metabolism;Carbohydrate metabolism	ko01100//Metabolic pathways;ko00040//Pentose and glucuronate interconversions;ko00051//Fructose and mannose metabolism	K00008;K00008;K00008	-	-	-
GWHGAAYT020224	12	18	9	289	300	268	0.56	0.82	0.44	15.55	13.35	18.59	0.606667	15.83	4.70561	3.25153e-36	9.52082e-34	--	PREDICTED: uncharacterized protein LOC103950130 isoform X1 [Pyrus x bretschneideri]	-	-	-	-	-	-	-
GWHGAAYT007494	1	3	0	29	15	34	0.02	0.07	0	0.79	0.34	1.19	0.03	0.773333	4.68806	6.8187e-05	0.000874892	--	PREDICTED: uncharacterized protein LOC103941265 [Pyrus x bretschneideri]	-	-	-	-	-	-	-
MSTRG.25653	11	2	3	46	188	117	0.64	0.11	0.18	3.09	10.44	10.13	0.31	7.88667	4.66908	2.25561e-09	7.07893e-08	--	-	-	-	-	-	-	-	-
GWHGAAYT032181	0	5	2	16	32	87	0	0.21	0.09	0.78	1.28	5.44	0.1	2.5	4.64386	7.32698e-05	0.000932831	TLP1	PREDICTED: thaumatin-like protein 1b [Pyrus x bretschneideri]	-	-	-	-	-	-	-
GWHGAAYT001318	8	2	2	116	27	93	0.15	0.05	0.04	2.68	0.52	2.77	0.08	1.99	4.63662	2.27241e-07	5.12229e-06	RE2	PREDICTED: uncharacterized mitochondrial protein AtMg00810-like [Malus domestica]	-	-	-	-	-	-	-
GWHGAAYT001965	6	6	7	313	51	47	0.25	0.26	0.31	15.27	2.06	2.96	0.273333	6.76333	4.629	5.94166e-08	1.47815e-06	CYP89A9	PREDICTED: cytochrome P450 89A2-like isoform X2 [Pyrus x bretschneideri]	-	-	-	-	-	GO:0016712//oxidoreductase activity, acting on paired donors, with incorporation or reduction of molecular oxygen, reduced flavin or flavoprotein as one donor, and incorporation of one atom of oxygen;GO:0046906//tetrapyrrole binding;GO:0046914//transition metal ion binding	GO:0044710//single-organism metabolic process
GWHGAAYT014813	22	4	48	287	337	815	0.74	0.14	1.71	11.34	11.01	41.5	0.863333	21.2833	4.62366	1.20674e-08	3.37807e-07	STP13	PREDICTED: sugar transport protein 13-like [Pyrus x bretschneideri]	-	-	-	-	GO:0005911//cell-cell junction;GO:0031224//intrinsic component of membrane	GO:0005356//hydrogen:glucose symporter activity;GO:0016628//oxidoreductase activity, acting on the CH-CH group of donors, NAD or NADP as acceptor	GO:0006865//amino acid transport;GO:0008645//hexose transport;GO:0044710//single-organism metabolic process;GO:0044763//single-organism cellular process
GWHGAAYT019797	18	5	18	93	382	373	0.74	0.21	0.8	4.48	15.27	23.24	0.583333	14.33	4.61857	3.32762e-11	1.35705e-09	CYP82A1	PREDICTED: cytochrome P450 CYP82D47-like [Pyrus x bretschneideri]	-	-	-	-	-	-	-
GWHGAAYT007213	0	1	1	22	10	10	0	0.13	0.13	3.25	1.22	1.9	0.0866667	2.12333	4.61471	0.00129685	0.0108743	ZAT5	PREDICTED: zinc finger protein ZAT12-like [Pyrus x bretschneideri]	-	-	-	-	-	-	-
GWHGAAYT012356	5	4	6	81	95	125	0.11	0.08	0.14	2.03	1.96	4.03	0.11	2.67333	4.60306	9.67535e-14	5.22701e-12	LOX1.5	PREDICTED: probable linoleate 9S-lipoxygenase 5 isoform X2 [Malus domestica]	Metabolism	Lipid metabolism	ko00591//Linoleic acid metabolism	K15718	-	-	-
GWHGAAYT001547	0	4	0	39	30	13	0	0.17	0	1.99	1.27	0.86	0.0566667	1.37333	4.59904	0.000261747	0.00278698	--	PREDICTED: uncharacterized protein LOC103437659 [Malus domestica]	-	-	-	-	-	-	-
GWHGAAYT025215	1	2	5	83	59	29	0.03	0.06	0.17	3.09	1.81	1.39	0.0866667	2.09667	4.59648	2.41168e-08	6.43723e-07	ILL1	PREDICTED: IAA-amino acid hydrolase ILR1-like 1 isoform X1 [Malus domestica]	-	-	-	-	-	GO:0003824//catalytic activity	-
GWHGAAYT022057	7	7	3	164	101	78	0.22	0.21	0.1	5.85	2.98	3.58	0.176667	4.13667	4.54937	3.10464e-15	1.98921e-13	At5g66900	PREDICTED: probable disease resistance protein At5g66900 [Pyrus x bretschneideri]	-	-	-	-	-	-	-
GWHGAAYT030452	6	4	0	42	182	7	0.15	0.09	0	1.17	4.19	0.25	0.08	1.87	4.54689	0.000146482	0.00170002	--	PREDICTED: seed biotin-containing protein SBP65 [Pyrus x bretschneideri]	-	-	-	-	-	-	-
GWHGAAYT036640	26	1	25	219	132	570	1.02	0.04	1.03	9.92	4.94	33.29	0.696667	16.05	4.52596	0.000509592	0.00496221	VIT_19s0014g04930	PREDICTED: (-)-alpha-pinene synthase-like [Pyrus x bretschneideri]	-	-	-	-	-	-	-
GWHGAAYT005711	0	4	13	218	111	30	0	0.13	0.47	8.61	3.63	1.54	0.2	4.59333	4.52147	1.77396e-05	0.000264074	TPS13	PREDICTED: (3S,6E)-nerolidol synthase 1-like [Pyrus x bretschneideri]	Metabolism;Metabolism	Global and overview maps;Metabolism of terpenoids and polyketides	ko01100//Metabolic pathways;ko00909//Sesquiterpenoid and triterpenoid biosynthesis	K14175;K14175	GO:0009536//plastid	GO:0016838//carbon-oxygen lyase activity, acting on phosphates;GO:0046872//metal ion binding	GO:0006721//terpenoid metabolic process
GWHGAAYT051526	3	5	6	86	122	61	0.15	0.24	0.31	4.95	5.8	4.52	0.233333	5.09	4.4472	4.94399e-15	3.08667e-13	--	PREDICTED: uncharacterized protein LOC103441122 isoform X1 [Malus domestica]	-	-	-	-	-	-	-
GWHGAAYT050109	2	1	2	37	31	25	0.15	0.07	0.16	3.22	2.23	2.81	0.126667	2.75333	4.44207	8.6964e-07	1.7465e-05	DTX49	PREDICTED: protein DETOXIFICATION 49-like [Pyrus x bretschneideri]	-	-	-	-	-	-	-
GWHGAAYT055390	2	0	2	14	25	34	0.03	0	0.03	0.23	0.34	0.73	0.02	0.433333	4.43741	8.93311e-05	0.00111165	ABCG36	PREDICTED: ABC transporter G family member 36-like [Pyrus x bretschneideri]	-	-	-	-	-	GO:0017111//nucleoside-triphosphatase activity;GO:0032550//purine ribonucleoside binding	-
GWHGAAYT043109	0	9	1	61	38	63	0	0.13	0.02	1.08	0.56	1.44	0.05	1.02667	4.3599	3.67953e-05	0.000505823	RE1	PREDICTED: probable LRR receptor-like serine/threonine-protein kinase At1g56130 [Prunus mume]	-	-	-	-	-	GO:0016772//transferase activity, transferring phosphorus-containing groups	-
GWHGAAYT052816	2	6	2	44	26	86	0.08	0.23	0.08	1.98	0.97	4.99	0.13	2.64667	4.34759	2.66104e-06	4.80679e-05	PME20	pectin methylesterase 3 [Pyrus x bretschneideri]	Metabolism;Metabolism	Global and overview maps;Carbohydrate metabolism	ko01100//Metabolic pathways;ko00040//Pentose and glucuronate interconversions	K01051;K01051	-	-	-
GWHGAAYT002605	12	39	40	632	417	485	0.48	1.51	1.66	28.97	15.8	28.65	1.21667	24.4733	4.3302	2.245e-18	1.99199e-16	ERF110	PREDICTED: ethylene-responsive transcription factor ABR1-like [Pyrus x bretschneideri]	-	-	-	-	-	-	-
GWHGAAYT021974	13	21	1	119	449	83	0.6	0.95	0.05	6.33	19.74	5.69	0.533333	10.5867	4.31107	2.09292e-07	4.75799e-06	GT5	PREDICTED: anthocyanidin 3-O-glucosyltransferase 5-like isoform X1 [Malus domestica]	Metabolism	Biosynthesis of other secondary metabolites	ko00940//Phenylpropanoid biosynthesis	K12356	-	GO:0016758//transferase activity, transferring hexosyl groups	GO:0008152//metabolic process
GWHGAAYT030601	1	1	3	39	21	26	0.06	0.06	0.18	2.58	1.15	2.22	0.1	1.98333	4.30986	1.0033e-05	0.000159661	--	PREDICTED: ethylene-responsive transcription factor ERF054-like [Pyrus x bretschneideri]	-	-	-	-	-	-	-
GWHGAAYT006618	2	0	10	39	39	111	0.11	0	0.57	2.45	2.03	9	0.226667	4.49333	4.30914	0.000138943	0.0016267	GSVIVT00023967001	PREDICTED: peroxidase 4-like [Pyrus x bretschneideri]	Metabolism;Metabolism;Metabolism	Global and overview maps;Global and overview maps;Biosynthesis of other secondary metabolites	ko01100//Metabolic pathways;ko01110//Biosynthesis of secondary metabolites;ko00940//Phenylpropanoid biosynthesis	K00430;K00430;K00430	-	-	-
GWHGAAYT049764	6	0	1	31	72	25	0.18	0	0.03	1.05	2.01	1.09	0.07	1.38333	4.30465	1.5588e-05	0.00023479	LAC5	PREDICTED: laccase-12-like [Pyrus x bretschneideri]	-	-	-	-	-	-	-
GWHGAAYT009013	2	22	5	319	75	78	0.08	0.84	0.2	14.38	2.79	4.53	0.373333	7.23333	4.27612	2.84055e-06	5.10271e-05	VIT_19s0014g04930	PREDICTED: (-)-alpha-pinene synthase-like [Pyrus x bretschneideri]	Metabolism	Metabolism of terpenoids and polyketides	ko00909//Sesquiterpenoid and triterpenoid biosynthesis	K15803	-	-	-
GWHGAAYT057141	9	4	7	38	234	85	0.68	0.3	0.56	3.32	16.92	9.58	0.513333	9.94	4.27528	1.04805e-08	2.94794e-07	--	PREDICTED: non-specific lipid transfer protein GPI-anchored 2-like [Pyrus x bretschneideri]	-	-	-	-	-	-	GO:0001101//response to acid chemical;GO:0015698//inorganic anion transport
GWHGAAYT037765	3	1	1	33	35	25	0.16	0.06	0.05	1.82	1.6	1.8	0.09	1.74	4.27302	9.5557e-07	1.89953e-05	At4g32940	PREDICTED: vacuolar-processing enzyme-like [Pyrus x bretschneideri]	-	-	-	-	-	-	-
GWHGAAYT006720	4317	1035	3436	34177	38950	63772	105.54	24.7	87.77	962.21	906.35	2313.85	72.67	1394.14	4.26187	4.70148e-15	2.94784e-13	AS1	PREDICTED: asparagine synthetase [glutamine-hydrolyzing] [Pyrus x bretschneideri]	Metabolism;Metabolism;Metabolism	Global and overview maps;Global and overview maps;Amino acid metabolism	ko01100//Metabolic pathways;ko01110//Biosynthesis of secondary metabolites;ko00250//Alanine, aspartate and glutamate metabolism	K01953;K01953;K01953	-	-	-
GWHGAAYT029012	146	156	105	2578	2336	1715	4.14	4.32	3.11	84.17	63.04	72.16	3.85667	73.1233	4.24491	9.39609e-95	3.93039e-91	COL9	PREDICTED: zinc finger protein CONSTANS-LIKE 9 isoform X1 [Pyrus x bretschneideri]	-	-	-	-	-	GO:0046914//transition metal ion binding	-
GWHGAAYT001571	102	45	180	1618	2263	1551	7.04	3.03	12.97	128.54	148.6	158.8	7.68	145.313	4.24192	3.03616e-19	2.83126e-17	PER52	PREDICTED: peroxidase P7-like [Malus domestica]	Metabolism;Metabolism;Metabolism	Global and overview maps;Global and overview maps;Biosynthesis of other secondary metabolites	ko01100//Metabolic pathways;ko01110//Biosynthesis of secondary metabolites;ko00940//Phenylpropanoid biosynthesis	K00430;K00430;K00430	GO:0005576//extracellular region;GO:0030312//external encapsulating structure;GO:0043231//intracellular membrane-bounded organelle;GO:0044444//cytoplasmic part	GO:0003824//catalytic activity;GO:0043169//cation binding;GO:0046906//tetrapyrrole binding	GO:0006950//response to stress;GO:0042743//hydrogen peroxide metabolic process;GO:0044710//single-organism metabolic process
GWHGAAYT056161	393	429	551	10818	9764	2921	27.18	28.96	39.8	861.26	642.47	299.65	31.98	601.127	4.23243	1.70557e-26	2.68499e-24	TL1	PREDICTED: thaumatin-like protein 1a [Pyrus x bretschneideri]	-	-	-	-	-	-	-
GWHGAAYT040847	112	139	309	3602	3140	2414	5.81	7.04	16.74	215.13	155.01	185.81	9.86333	185.317	4.23177	7.28196e-23	9.23044e-21	EXL2	PREDICTED: protein EXORDIUM-like 2 [Pyrus x bretschneideri]	-	-	-	-	-	-	-
GWHGAAYT055000	10	10	9	142	187	134	0.84	0.82	0.79	13.78	15	16.76	0.816667	15.18	4.21628	2.74682e-25	4.08272e-23	--	DUF581 domain-containing protein [Cephalotus follicularis]	-	-	-	-	-	-	-
GWHGAAYT006413	0	1	2	28	25	4	0	0.03	0.06	0.87	0.64	0.16	0.03	0.556667	4.21378	0.00150588	0.0123477	RFS1	PREDICTED: probable galactinol--sucrose galactosyltransferase 1 [Pyrus x bretschneideri]	Metabolism	Carbohydrate metabolism	ko00052//Galactose metabolism	K06617	-	GO:0008378//galactosyltransferase activity	-
GWHGAAYT049777	50	44	58	834	770	763	2.24	1.93	2.72	43.08	32.89	50.81	2.29667	42.26	4.20168	3.97383e-50	2.64449e-47	AVT6C	PREDICTED: probable sodium-coupled neutral amino acid transporter 6 [Pyrus x bretschneideri]	-	-	-	-	GO:0031224//intrinsic component of membrane	-	-
GWHGAAYT003143	95	20	14	1164	447	400	8.58	1.76	1.32	121.11	38.44	53.64	3.88667	71.0633	4.1925	1.33583e-09	4.34122e-08	--	PREDICTED: organ-specific protein P4-like [Pyrus x bretschneideri]	-	-	-	-	-	-	-
GWHGAAYT039503	19	68	22	609	416	593	0.77	2.68	0.93	28.36	16.01	35.58	1.46	26.65	4.1901	8.22617e-15	4.96736e-13	At3g11180	PREDICTED: protein SRG1-like [Pyrus x bretschneideri]	-	-	-	-	-	GO:0016705//oxidoreductase activity, acting on paired donors, with incorporation or reduction of molecular oxygen;GO:0043169//cation binding	GO:0009404//toxin metabolic process;GO:0014070//response to organic cyclic compound
MSTRG.38790	6	3	1	17	87	53	0.38	0.18	0.07	1.23	5.22	4.96	0.21	3.80333	4.1788	4.98319e-06	8.5851e-05	--	-	-	-	-	-	-	-	-
GWHGAAYT005906	54	13	12	623	445	195	2.59	0.61	0.6	34.38	20.3	13.87	1.26667	22.85	4.17309	5.22543e-12	2.31827e-10	ACO2	1-aminocyclopropane-1-carboxylate oxidase 1 [Pyrus x bretschneideri]	Metabolism;Metabolism;Metabolism	Global and overview maps;Global and overview maps;Amino acid metabolism	ko01100//Metabolic pathways;ko01110//Biosynthesis of secondary metabolites;ko00270//Cysteine and methionine metabolism	K05933;K05933;K05933	-	-	-
GWHGAAYT049468	0	2	3	18	23	32	0	0.22	0.35	2.35	2.48	5.38	0.19	3.40333	4.16288	0.000127942	0.00150938	ZAT5	PREDICTED: zinc finger protein ZAT12-like [Pyrus x bretschneideri]	-	-	-	-	-	-	-
GWHGAAYT017200	8	7	3	95	68	96	0.56	0.52	0.24	8.16	4.84	10.62	0.44	7.87333	4.1614	1.21726e-11	5.20329e-10	PGIP	polygalacturonase inhibitor [Pyrus communis]	-	-	-	-	-	-	-
GWHGAAYT002991	5	3	8	69	57	106	0.33	0.19	0.55	5.22	3.56	10.33	0.356667	6.37	4.15865	4.38217e-09	1.31875e-07	BBX20	PREDICTED: B-box zinc finger protein 20-like [Pyrus x bretschneideri]	-	-	-	-	GO:0005622//intracellular	GO:0046872//metal ion binding	GO:0010467//gene expression;GO:0034645//cellular macromolecule biosynthetic process
GWHGAAYT000115	5	0	2	27	46	34	0.25	0	0.1	1.54	2.16	2.49	0.116667	2.06333	4.14451	6.20006e-06	0.000104156	ABR1	PREDICTED: ethylene-responsive transcription factor ABR1-like [Pyrus x bretschneideri]	-	-	-	-	-	-	-
GWHGAAYT058546	334	201	248	3140	5336	3522	10.53	6.17	8.18	113.93	160.02	164.7	8.29333	146.217	4.14001	3.81711e-56	3.28732e-53	STP13	PREDICTED: sugar transport protein 13-like [Pyrus x bretschneideri]	-	-	-	-	GO:0005911//cell-cell junction;GO:0031224//intrinsic component of membrane	GO:0005356//hydrogen:glucose symporter activity;GO:0016628//oxidoreductase activity, acting on the CH-CH group of donors, NAD or NADP as acceptor	GO:0006865//amino acid transport;GO:0008645//hexose transport;GO:0044710//single-organism metabolic process;GO:0044763//single-organism cellular process
GWHGAAYT050849	5	3	0	29	52	28	0.22	0.12	0	1.59	2.4	1.99	0.113333	1.99333	4.13654	5.39209e-06	9.21692e-05	TP7	PREDICTED: isoflavone reductase-like protein [Malus domestica]	-	-	-	-	-	-	-
GWHGAAYT024782	7	7	9	133	161	70	0.42	0.41	0.56	9.12	9.13	6.19	0.463333	8.14667	4.13609	1.75636e-17	1.40514e-15	MYB62	PREDICTED: transcription factor MYB21-like [Pyrus x bretschneideri]	Organismal Systems	Environmental adaptation	ko04626//Plant-pathogen interaction	K09422	-	-	-
GWHGAAYT043624	4	11	6	177	103	44	0.4	1.07	0.63	20.39	9.81	6.53	0.7	12.2433	4.1285	1.29878e-09	4.23067e-08	TIFY5A	PREDICTED: protein TIFY 5A-like [Malus domestica]	-	-	-	-	-	-	-
GWHGAAYT020357	26	31	64	636	458	646	0.95	1.11	2.45	26.87	15.99	35.15	1.50333	26.0033	4.11246	7.46951e-18	6.19589e-16	At2g25737	TauE domain-containing protein [Cephalotus follicularis]	-	-	-	-	-	-	-
GWHGAAYT014342	268	275	458	4997	6090	3964	6.34	6.35	11.32	136.2	137.2	139.25	8.00333	137.55	4.10321	3.24972e-44	1.55992e-41	INVC	PREDICTED: alkaline/neutral invertase A, mitochondrial [Pyrus x bretschneideri]	-	-	-	-	GO:0043231//intracellular membrane-bounded organelle	GO:0004564//beta-fructofuranosidase activity	GO:0009692//ethylene metabolic process;GO:0009845//seed germination;GO:0048506//regulation of timing of meristematic phase transition
GWHGAAYT037509	19	13	24	180	231	367	1.49	1	1.97	16.27	17.25	42.74	1.48667	25.42	4.09581	1.48741e-14	8.72803e-13	SUD1	PREDICTED: E3 ubiquitin-protein ligase MARCH2-like [Fragaria vesca subsp. vesca] [Fragaria vesca]	-	-	-	-	-	-	-
GWHGAAYT001496	12	41	56	440	283	746	0.61	2.04	2.98	25.79	13.71	56.36	1.87667	31.9533	4.08972	1.04231e-09	3.43304e-08	At5g05600	PREDICTED: protein SRG1 [Pyrus x bretschneideri]	-	-	-	-	-	GO:0016705//oxidoreductase activity, acting on paired donors, with incorporation or reduction of molecular oxygen;GO:0043169//cation binding	GO:0044710//single-organism metabolic process
GWHGAAYT003744	9	27	9	241	230	181	0.21	0.6	0.21	6.3	4.96	6.1	0.34	5.78667	4.08913	7.63891e-18	6.3185e-16	RLK7	PREDICTED: receptor-like protein kinase HAIKU2 [Pyrus x bretschneideri]	-	-	-	-	GO:0031224//intrinsic component of membrane	GO:0004672//protein kinase activity;GO:0032550//purine ribonucleoside binding	GO:0003006//developmental process involved in reproduction;GO:0006464//cellular protein modification process;GO:0006796//phosphate-containing compound metabolic process
GWHGAAYT014882	3	1	3	15	63	30	0.33	0.11	0.35	1.91	6.62	4.91	0.263333	4.48	4.08854	1.44246e-05	0.000219184	--	PREDICTED: non-specific lipid transfer protein GPI-anchored 2 [Pyrus x bretschneideri]	-	-	-	-	-	-	-
GWHGAAYT006648	17	42	9	417	440	167	0.86	2.07	0.47	24.2	21.11	12.49	1.13333	19.2667	4.08746	8.54215e-14	4.65778e-12	CIA2	PREDICTED: protein CHLOROPLAST IMPORT APPARATUS 2 [Pyrus x bretschneideri]	-	-	-	-	-	-	-
GWHGAAYT034024	11	2	3	191	35	11	0.3	0.05	0.08	5.87	0.9	0.43	0.143333	2.4	4.06559	0.000225003	0.00245736	LOX2.1	PREDICTED: linoleate 13S-lipoxygenase 2-1, chloroplastic-like [Pyrus x bretschneideri]	Metabolism;Metabolism;Metabolism;Metabolism	Global and overview maps;Global and overview maps;Lipid metabolism;Lipid metabolism	ko01100//Metabolic pathways;ko01110//Biosynthesis of secondary metabolites;ko00592//alpha-Linolenic acid metabolism;ko00591//Linoleic acid metabolism	K00454;K00454;K00454;K00454	-	-	-
GWHGAAYT051189	23	14	1	179	157	184	0.99	0.59	0.05	8.9	6.45	11.79	0.543333	9.04667	4.05748	7.60116e-09	2.18634e-07	HSF30	PREDICTED: heat shock factor protein HSF30-like [Malus domestica]	-	-	-	-	GO:0044424//intracellular part	-	GO:0006355//regulation of transcription, DNA-templated;GO:0009408//response to heat
GWHGAAYT000716	3	1	6	50	40	48	0.11	0.03	0.22	2.05	1.36	2.54	0.12	1.98333	4.04682	2.77482e-07	6.14596e-06	ACS1	1-aminocyclopropane-1-carboxylic acid synthase [Pyrus pyrifolia]	Metabolism;Metabolism;Environmental Information Processing;Metabolism	Global and overview maps;Global and overview maps;Signal transduction;Amino acid metabolism	ko01100//Metabolic pathways;ko01110//Biosynthesis of secondary metabolites;ko04016//MAPK signaling pathway - plant;ko00270//Cysteine and methionine metabolism	K20772;K20772;K20772;K20772	-	-	-
GWHGAAYT038049	0	0	3	23	13	8	0	0	0.27	2.32	1.08	1.04	0.09	1.48	4.03953	0.0061847	0.0396962	EXLB1	PREDICTED: expansin-like B1 [Pyrus x bretschneideri]	-	-	-	-	-	-	GO:0000003//reproduction
GWHGAAYT014341	6	9	16	129	178	133	0.25	0.37	0.71	6.29	7.17	8.36	0.443333	7.27333	4.03615	5.20275e-17	3.988e-15	MYB108	PREDICTED: transcription factor MYB108 [Pyrus x bretschneideri]	Organismal Systems	Environmental adaptation	ko04626//Plant-pathogen interaction	K09422	-	-	-
GWHGAAYT057143	7	0	0	15	66	23	0.92	0	0	2.27	8.25	4.49	0.306667	5.00333	4.02815	0.00224386	0.0171457	XYP11	PREDICTED: non-specific lipid-transfer protein-like protein At2g13820 isoform X1 [Pyrus x bretschneideri]	-	-	-	-	-	-	-
GWHGAAYT041617	57	33	56	732	707	594	1.58	0.89	1.62	23.32	18.62	24.39	1.36333	22.11	4.01949	2.67272e-43	1.22281e-40	GH3.1	PREDICTED: probable indole-3-acetic acid-amido synthetase GH3.1 [Pyrus x bretschneideri]	Environmental Information Processing	Signal transduction	ko04075//Plant hormone signal transduction	K14487	-	GO:0003824//catalytic activity	GO:0009725//response to hormone;GO:0014070//response to organic cyclic compound
GWHGAAYT007909	34	55	6	843	268	205	2.08	3.28	0.42	59.37	15.63	18.61	1.92667	31.2033	4.01752	5.32465e-08	1.3369e-06	Os04g0179200	PREDICTED: secoisolariciresinol dehydrogenase-like [Pyrus x bretschneideri]	-	-	-	-	-	-	-
GWHGAAYT007951	34	55	6	843	268	205	2.08	3.28	0.42	59.37	15.63	18.61	1.92667	31.2033	4.01752	5.32465e-08	1.3369e-06	Os04g0179200	PREDICTED: secoisolariciresinol dehydrogenase-like [Pyrus x bretschneideri]	-	-	-	-	-	-	-
GWHGAAYT035045	1	6	1	58	33	20	0.08	0.45	0.08	5.15	2.42	2.29	0.203333	3.28667	4.01471	2.51282e-05	0.000361207	ZAT5	PREDICTED: zinc finger protein ZAT12-like [Pyrus x bretschneideri]	-	-	-	-	-	-	-
GWHGAAYT006315	0	1	3	24	5	26	0	0.08	0.29	2.32	0.4	3.26	0.123333	1.99333	4.01455	0.00298233	0.0217498	--	-	-	-	-	-	-	-	-
GWHGAAYT035348	7	2	4	36	118	39	0.63	0.18	0.38	3.75	10.15	5.23	0.396667	6.37667	4.0068	1.36504e-07	3.20014e-06	--	PREDICTED: uncharacterized PE-PGRS family protein PE_PGRS46-like [Prunus mume]	-	-	-	-	-	-	-
GWHGAAYT039847	2	1	4	22	13	51	0.06	0.03	0.12	0.75	0.36	2.23	0.07	1.11333	3.99139	0.000257245	0.00274405	--	PREDICTED: uncharacterized protein LOC103930562 [Pyrus x bretschneideri]	-	-	-	-	-	-	-
GWHGAAYT035536	5	12	10	112	152	105	0.31	0.73	0.65	8.03	9.02	9.71	0.563333	8.92	3.98498	1.74212e-17	1.39756e-15	DLO2	PREDICTED: protein DMR6-LIKE OXYGENASE 2-like [Pyrus x bretschneideri]	-	-	-	-	-	-	-
GWHGAAYT043713	0	18	1	45	175	48	0	0.84	0.05	2.48	7.97	3.41	0.296667	4.62	3.96098	0.00102504	0.00891421	DIOX2	PREDICTED: codeine O-demethylase-like [Pyrus x bretschneideri]	-	-	-	-	-	GO:0016491//oxidoreductase activity	GO:0008152//metabolic process
GWHGAAYT028744	3	5	8	40	44	109	0.16	0.26	0.45	2.49	2.27	8.75	0.29	4.50333	3.95687	2.08169e-06	3.83842e-05	BMY1	PREDICTED: beta-amylase-like [Pyrus x bretschneideri]	-	-	-	-	-	-	-
GWHGAAYT050110	4	1	1	47	12	19	0.36	0.09	0.09	4.84	1.02	2.52	0.18	2.79333	3.95592	0.000280015	0.00295358	DTX49	PREDICTED: protein DETOXIFICATION 49-like [Pyrus x bretschneideri]	-	-	-	-	GO:0031224//intrinsic component of membrane	GO:0015291//secondary active transmembrane transporter activity	GO:0044763//single-organism cellular process
GWHGAAYT022051	5	10	2	135	63	32	0.13	0.25	0.05	3.94	1.52	1.2	0.143333	2.22	3.95311	5.01015e-07	1.05088e-05	At5g66900	PREDICTED: probable disease resistance protein At5g66900 isoform X1 [Pyrus x bretschneideri]	-	-	-	-	-	-	-
GWHGAAYT035767	1	4	2	15	55	27	0.04	0.14	0.07	0.61	1.84	1.41	0.0833333	1.28667	3.9486	3.3139e-05	0.000464724	ALMT2	PREDICTED: aluminum-activated malate transporter 2-like [Pyrus x bretschneideri]	-	-	-	-	-	-	-
GWHGAAYT018507	6	18	18	277	79	173	0.23	0.68	0.72	12.28	2.9	9.89	0.543333	8.35667	3.94302	7.95425e-09	2.27672e-07	CYP94B1	PREDICTED: cytochrome P450 94B3-like [Pyrus x bretschneideri]	-	-	-	-	-	GO:0016712//oxidoreductase activity, acting on paired donors, with incorporation or reduction of molecular oxygen, reduced flavin or flavoprotein as one donor, and incorporation of one atom of oxygen;GO:0046906//tetrapyrrole binding;GO:0046914//transition metal ion binding	GO:0044710//single-organism metabolic process
GWHGAAYT021840	51	162	91	2279	880	815	4.45	13.8	8.3	229	73.09	105.54	8.85	135.877	3.94048	2.00852e-13	1.03541e-11	--	dehydrin [Pyrus pyrifolia]	-	-	-	-	-	-	-
GWHGAAYT058774	41	12	169	1390	1384	402	2.5	0.69	10.7	97.11	79.87	36.22	4.63	71.0667	3.94009	0.000376302	0.0038272	TL1	PREDICTED: thaumatin-like protein 1a [Pyrus x bretschneideri]	-	-	-	-	-	-	-
GWHGAAYT030286	0	0	5	21	15	29	0	0	0.21	0.97	0.56	1.69	0.07	1.07333	3.9386	0.00440726	0.0300603	--	PREDICTED: putative UPF0481 protein At3g02645 [Pyrus x bretschneideri]	-	-	-	-	-	-	-
GWHGAAYT025359	350	327	247	2285	3105	5711	21.34	19.46	15.74	160.47	180.23	516.88	18.8467	285.86	3.92293	4.89827e-18	4.15728e-16	--	PREDICTED: cell wall integrity and stress response component 1 [Pyrus x bretschneideri]	-	-	-	-	-	-	-
GWHGAAYT005203	0	6	1	46	24	19	0	0.57	0.1	5.17	2.23	2.75	0.223333	3.38333	3.92117	0.000465684	0.00459424	TIFY5A	PREDICTED: protein TIFY 5A-like [Pyrus x bretschneideri]	-	-	-	-	-	-	-
GWHGAAYT008277	0	1	4	37	17	13	0	0.07	0.28	2.88	1.09	1.3	0.116667	1.75667	3.91238	0.00100238	0.00875097	ACA7	PREDICTED: alpha carbonic anhydrase 7-like [Malus domestica]	Metabolism	Energy metabolism	ko00910//Nitrogen metabolism	K01674	-	GO:0003824//catalytic activity;GO:0046914//transition metal ion binding	GO:0044237//cellular metabolic process
GWHGAAYT053621	4	6	1	64	45	32	0.8	1.16	0.21	14.66	8.52	9.45	0.723333	10.8767	3.91043	1.76775e-07	4.08213e-06	SMR6	PREDICTED: uncharacterized protein LOC103926966 [Pyrus x bretschneideri]	-	-	-	-	-	-	-
GWHGAAYT009288	68	7	29	285	226	698	3.61	0.36	1.61	17.42	11.42	54.97	1.86	27.9367	3.90879	6.27445e-07	1.28928e-05	At1g78860	PREDICTED: epidermis-specific secreted glycoprotein EP1-like [Malus domestica]	-	-	-	-	-	-	-
GWHGAAYT005703	1	4	12	172	32	20	0.03	0.14	0.44	6.86	1.06	1.05	0.203333	2.99	3.87823	0.000419908	0.00418921	TPS13	PREDICTED: (3S,6E)-nerolidol synthase 1-like [Pyrus x bretschneideri]	Metabolism;Metabolism	Global and overview maps;Metabolism of terpenoids and polyketides	ko01100//Metabolic pathways;ko00909//Sesquiterpenoid and triterpenoid biosynthesis	K14175;K14175	GO:0009536//plastid	GO:0016838//carbon-oxygen lyase activity, acting on phosphates;GO:0046872//metal ion binding	GO:0006721//terpenoid metabolic process
GWHGAAYT056840	10	10	5	95	157	63	0.53	0.51	0.27	5.89	8.06	5.02	0.436667	6.32333	3.85608	7.94528e-14	4.35357e-12	JMJ30	PREDICTED: lysine-specific demethylase JMJ30 [Pyrus x bretschneideri]	-	-	-	-	-	-	GO:0008152//metabolic process
GWHGAAYT042985	0	4	3	34	15	32	0	0.27	0.22	2.73	0.99	3.31	0.163333	2.34333	3.84267	0.000344066	0.00354116	AOP1.2	PREDICTED: probable inactive 2-oxoglutarate-dependent dioxygenase AOP2 [Pyrus x bretschneideri]	-	-	-	-	-	-	-
GWHGAAYT029164	29	4	4	127	358	29	3.46	0.47	0.5	17.45	40.66	5.14	1.47667	21.0833	3.83569	4.12345e-05	0.000561054	TPRP-F1	PREDICTED: 36.4 kDa proline-rich protein [Pyrus x bretschneideri]	-	-	-	-	-	-	-
GWHGAAYT034398	4	17	5	91	184	64	0.19	0.78	0.25	4.86	8.1	4.41	0.406667	5.79	3.83164	4.09821e-09	1.23973e-07	JMJ30	PREDICTED: lysine-specific demethylase JMJ30 [Pyrus x bretschneideri]	-	-	-	-	-	-	GO:0008152//metabolic process
GWHGAAYT020138	1	2	3	20	20	30	0.06	0.12	0.19	1.39	1.15	2.69	0.123333	1.74333	3.82121	8.97752e-05	0.0011148	VEP1	PREDICTED: 3-oxo-Delta(4,5)-steroid 5-beta-reductase-like isoform X1 [Pyrus x bretschneideri]	-	-	-	-	-	-	-
GWHGAAYT018261	83	74	89	925	994	994	2.82	2.46	3.16	36.25	32.2	50.21	2.81333	39.5533	3.81345	9.20062e-46	4.81077e-43	CYP78A9	PREDICTED: cytochrome P450 78A9-like [Pyrus x bretschneideri]	-	-	-	-	-	GO:0016709//oxidoreductase activity, acting on paired donors, with incorporation or reduction of molecular oxygen, NAD(P)H as one donor, and incorporation of one atom of oxygen;GO:0046906//tetrapyrrole binding;GO:0046914//transition metal ion binding	GO:0044710//single-organism metabolic process
GWHGAAYT020525	2	2	1	19	34	10	0.25	0.24	0.13	2.72	4.03	1.85	0.206667	2.86667	3.794	0.000208692	0.00231203	--	PREDICTED: uncharacterized protein LOC103927583 [Pyrus x bretschneideri]	-	-	-	-	-	-	-
GWHGAAYT057864	23	34	40	430	420	310	0.44	0.64	0.81	9.55	7.72	8.87	0.63	8.71333	3.7898	2.50729e-33	6.06743e-31	RLK7	PREDICTED: receptor-like protein kinase HAIKU2 [Pyrus x bretschneideri]	-	-	-	-	GO:0031224//intrinsic component of membrane	GO:0004672//protein kinase activity;GO:0032550//purine ribonucleoside binding	GO:0003006//developmental process involved in reproduction;GO:0006464//cellular protein modification process;GO:0006796//phosphate-containing compound metabolic process
GWHGAAYT055066	79	156	109	1695	1814	709	2.44	4.71	3.52	60.38	53.41	32.55	3.55667	48.78	3.77769	1.24858e-25	1.86528e-23	TIFY10C	PREDICTED: protein TIFY 6b-like [Malus domestica]	Environmental Information Processing	Signal transduction	ko04075//Plant hormone signal transduction	K13464	-	-	-
GWHGAAYT013903	4	7	7	30	135	55	0.2	0.35	0.37	1.75	6.51	4.13	0.306667	4.13	3.7514	3.56671e-07	7.72462e-06	COR2	PREDICTED: non-functional NADPH-dependent codeinone reductase 2-like [Pyrus x bretschneideri]	-	-	-	-	-	-	-
GWHGAAYT007738	1	52	27	594	268	91	0.03	1.5	0.83	20.22	7.54	3.99	0.786667	10.5833	3.7499	0.00652571	0.041404	CYP94C1	PREDICTED: cytochrome P450 94C1-like [Pyrus x bretschneideri]	-	-	-	-	GO:0043227//membrane-bounded organelle	GO:0016713//oxidoreductase activity, acting on paired donors, with incorporation or reduction of molecular oxygen, reduced iron-sulfur protein as one donor, and incorporation of one atom of oxygen;GO:0046906//tetrapyrrole binding;GO:0046914//transition metal ion binding	GO:0001101//response to acid chemical;GO:0006972//hyperosmotic response;GO:0009694//jasmonic acid metabolic process;GO:0009755//hormone-mediated signaling pathway;GO:0051707//response to other organism
GWHGAAYT034745	6538	3558	4855	65570	34957	62448	190.57	101.23	147.84	2201.1	969.89	2701.61	146.547	1957.53	3.7396	2.68183e-21	2.98581e-19	AS1	PREDICTED: asparagine synthetase [glutamine-hydrolyzing]-like [Pyrus x bretschneideri]	Metabolism;Metabolism;Metabolism	Global and overview maps;Global and overview maps;Amino acid metabolism	ko01100//Metabolic pathways;ko01110//Biosynthesis of secondary metabolites;ko00250//Alanine, aspartate and glutamate metabolism	K01953;K01953;K01953	-	-	-
GWHGAAYT021637	25	8	3	123	255	63	1.22	0.38	0.15	6.91	11.84	4.56	0.583333	7.77	3.73552	2.28525e-07	5.14331e-06	RKD5	PREDICTED: protein RKD5-like isoform X2 [Pyrus x bretschneideri]	-	-	-	-	-	-	-
GWHGAAYT032276	32	26	8	345	268	139	1.11	0.88	0.29	13.81	8.86	7.17	0.76	9.94667	3.71014	1.59836e-13	8.38739e-12	--	dehydrin 3 [Eriobotrya japonica]	-	-	-	-	-	-	-
GWHGAAYT012799	69	49	71	465	812	794	1.97	1.36	2.12	15.31	22.09	33.68	1.81667	23.6933	3.70512	8.80574e-23	1.09255e-20	--	PREDICTED: vacuolar protein sorting-associated protein 62-like [Pyrus x bretschneideri]	-	-	-	-	-	-	-
GWHGAAYT007734	22	72	61	536	642	536	0.97	3.09	2.81	27.18	26.91	35.03	2.29	29.7067	3.69737	1.30413e-16	9.57052e-15	DLO1	PREDICTED: protein DMR6-LIKE OXYGENASE 2-like [Pyrus x bretschneideri]	-	-	-	-	-	-	-
GWHGAAYT022061	1	3	0	27	12	6	0.02	0.07	0	0.7	0.26	0.2	0.03	0.386667	3.68806	0.00556073	0.0363608	At5g66900	PREDICTED: probable disease resistance protein At5g66900 [Pyrus x bretschneideri]	-	-	-	-	-	-	-
GWHGAAYT016570	2	1	1	25	5	13	0.06	0.03	0.03	0.84	0.14	0.56	0.04	0.513333	3.68182	0.00358181	0.0252734	CSA	PREDICTED: myb-related protein Zm38-like [Pyrus x bretschneideri]	Organismal Systems	Environmental adaptation	ko04626//Plant-pathogen interaction	K09422	-	-	-
GWHGAAYT002528	117	954	724	8095	9527	3111	6.89	54.86	44.56	549.27	534.31	272.05	35.4367	451.877	3.67261	4.50342e-05	0.000607952	BCA2	PREDICTED: carbonic anhydrase 2-like isoform X1 [Pyrus x bretschneideri]	Metabolism	Energy metabolism	ko00910//Nitrogen metabolism	K01673	-	GO:0003824//catalytic activity;GO:0046914//transition metal ion binding	GO:0044699//single-organism process
GWHGAAYT049789	13	3	6	47	114	80	0.8	0.18	0.38	3.32	6.65	7.28	0.453333	5.75	3.66492	4.5126e-08	1.145e-06	GSVIVT00023967001	PREDICTED: peroxidase P7-like [Pyrus x bretschneideri]	Metabolism;Metabolism;Metabolism	Global and overview maps;Global and overview maps;Biosynthesis of other secondary metabolites	ko01100//Metabolic pathways;ko01110//Biosynthesis of secondary metabolites;ko00940//Phenylpropanoid biosynthesis	K00430;K00430;K00430	GO:0005576//extracellular region;GO:0030312//external encapsulating structure;GO:0043231//intracellular membrane-bounded organelle;GO:0044444//cytoplasmic part	GO:0003824//catalytic activity;GO:0043169//cation binding;GO:0046906//tetrapyrrole binding	GO:0006950//response to stress;GO:0042743//hydrogen peroxide metabolic process;GO:0044710//single-organism metabolic process
GWHGAAYT007221	16	18	42	204	210	365	0.33	0.37	0.91	4.9	4.17	11.3	0.536667	6.79	3.66131	7.06571e-10	2.39735e-08	TIP1-2	PREDICTED: aquaporin TIP1-3-like [Pyrus x bretschneideri]	-	-	-	-	GO:0031224//intrinsic component of membrane	-	GO:0051234//establishment of localization
GWHGAAYT005593	34	48	40	427	465	414	1.12	1.55	1.38	16.27	14.64	20.33	1.35	17.08	3.66128	5.53893e-37	1.72538e-34	PPO	polyphenol oxidase [Pyrus pyrifolia]	Metabolism;Metabolism;Metabolism;Metabolism	Global and overview maps;Global and overview maps;Amino acid metabolism;Biosynthesis of other secondary metabolites	ko01100//Metabolic pathways;ko01110//Biosynthesis of secondary metabolites;ko00350//Tyrosine metabolism;ko00950//Isoquinoline alkaloid biosynthesis	K00422;K00422;K00422;K00422	-	-	-
GWHGAAYT005206	13	21	19	281	154	135	1.1	1.73	1.68	27.37	12.4	16.95	1.50333	18.9067	3.65266	6.69579e-15	4.0931e-13	TIFY5A	PREDICTED: protein TIFY 5A [Malus domestica]	-	-	-	-	-	-	-
GWHGAAYT036768	5	2	2	49	37	15	0.72	0.28	0.3	8.09	5.05	3.19	0.433333	5.44333	3.65094	1.81879e-05	0.000269787	dlcB	PREDICTED: dynein light chain, cytoplasmic-like [Pyrus x bretschneideri]	-	-	-	-	-	-	GO:0044763//single-organism cellular process
GWHGAAYT054129	19	295	489	4595	2764	1571	0.87	13.2	23.43	242.69	120.66	106.94	12.5	156.763	3.64859	0.00247512	0.0186356	AOC	PREDICTED: allene oxide cyclase 4, chloroplastic-like [Pyrus x bretschneideri]	Metabolism;Metabolism;Metabolism	Global and overview maps;Global and overview maps;Lipid metabolism	ko01100//Metabolic pathways;ko01110//Biosynthesis of secondary metabolites;ko00592//alpha-Linolenic acid metabolism	K10525;K10525;K10525	GO:0009536//plastid	GO:0003824//catalytic activity	-
GWHGAAYT001542	4	0	6	29	58	27	0.15	0	0.24	1.26	2.1	1.51	0.13	1.62333	3.64238	5.82674e-05	0.000757942	LAC5	PREDICTED: laccase-12-like [Malus domestica]	-	-	-	-	GO:0005576//extracellular region	GO:0016682//oxidoreductase activity, acting on diphenols and related substances as donors, oxygen as acceptor;GO:0043169//cation binding	GO:0009808//lignin metabolic process
GWHGAAYT049717	1	1	1	12	19	4	0.11	0.11	0.11	1.5	1.97	0.65	0.11	1.37333	3.64211	0.00567972	0.0369902	XA21	PREDICTED: probable LRR receptor-like serine/threonine-protein kinase At3g47570 [Malus domestica]	-	-	-	-	-	-	-
GWHGAAYT001686	2	1	1	12	18	13	0.24	0.12	0.13	1.68	2.08	2.34	0.163333	2.03333	3.63796	0.00102908	0.00894402	--	PREDICTED: mavicyanin-like [Pyrus x bretschneideri]	-	-	-	-	-	-	-
GWHGAAYT050135	25	46	45	376	543	338	1.85	3.32	3.47	32.01	38.2	37.08	2.88	35.7633	3.63434	4.47029e-28	8.03034e-26	--	PREDICTED: transmembrane ascorbate ferrireductase 1-like [Malus domestica]	-	-	-	-	-	-	-
GWHGAAYT059475	24	38	37	361	495	228	1.51	2.37	2.47	26.69	30.29	21.73	2.11667	26.2367	3.63172	1.13118e-27	1.95989e-25	MARD1	Mitochondrial distribution and morphology 12 [Gossypium arboreum]	-	-	-	-	-	-	-
GWHGAAYT025807	9	2	3	51	40	52	0.44	0.1	0.15	2.89	1.87	3.79	0.23	2.85	3.63126	1.23408e-06	2.38673e-05	MYB108	PREDICTED: transcription factor MYB108-like [Malus domestica]	Organismal Systems	Environmental adaptation	ko04626//Plant-pathogen interaction	K09422	-	-	-
GWHGAAYT043116	2	0	3	20	27	10	0.12	0	0.19	1.39	1.55	0.9	0.103333	1.28	3.63077	0.000948108	0.008372	MYB72	PREDICTED: myb-related protein Myb4-like [Pyrus x bretschneideri]	Organismal Systems	Environmental adaptation	ko04626//Plant-pathogen interaction	K09422	-	-	-
GWHGAAYT031709	1579	954	1178	16137	9748	12084	42.06	24.8	32.78	495.07	247.18	477.77	33.2133	406.673	3.61404	1.2758e-29	2.45768e-27	BGAL12	pear beta-galactosidase2 [Pyrus communis]	-	-	-	-	-	GO:0005488//binding;GO:0015925//galactosidase activity	GO:0044238//primary metabolic process
GWHGAAYT039371	0	8	2	26	62	21	0	0.87	0.23	3.36	6.61	3.49	0.366667	4.48667	3.6131	0.000653551	0.00614535	GSTU8	PREDICTED: probable glutathione S-transferase [Pyrus x bretschneideri]	Metabolism	Metabolism of other amino acids	ko00480//Glutathione metabolism	K00799	-	-	-
GWHGAAYT001543	91	18	37	429	832	347	2.6	0.5	1.1	14.1	22.58	14.69	1.4	17.1233	3.61246	1.55682e-11	6.61613e-10	LAC5	PREDICTED: laccase-12-like [Malus domestica]	-	-	-	-	GO:0005576//extracellular region	GO:0016682//oxidoreductase activity, acting on diphenols and related substances as donors, oxygen as acceptor;GO:0043169//cation binding	GO:0009808//lignin metabolic process
GWHGAAYT012747	0	3	2	12	11	26	0	0.32	0.23	1.51	1.14	4.02	0.183333	2.22333	3.60018	0.00356429	0.0251727	At2g30620	PREDICTED: histone H1.2-like [Pyrus x bretschneideri]	-	-	-	-	-	-	-
GWHGAAYT042883	14	35	29	300	315	202	0.85	2.08	1.84	20.99	18.22	18.22	1.59	19.1433	3.58974	3.32217e-20	3.35436e-18	MYB14	PREDICTED: myb-related protein Myb4-like [Pyrus x bretschneideri]	Organismal Systems	Environmental adaptation	ko04626//Plant-pathogen interaction	K09422	-	-	-
GWHGAAYT025554	0	7	0	26	24	20	0	0.57	0	2.48	1.9	2.46	0.19	2.28	3.58496	0.00785405	0.0482228	WRKY75	PREDICTED: probable WRKY transcription factor 75 [Pyrus x bretschneideri]	-	-	-	-	-	-	-
GWHGAAYT009930	1	4	1	21	11	24	0.07	0.27	0.07	1.67	0.72	2.46	0.136667	1.61667	3.56429	0.00122755	0.0103854	SAG12	PREDICTED: macrodontain-1-like [Malus domestica]	-	-	-	-	-	-	-
GWHGAAYT013222	14	41	26	265	424	170	0.99	2.82	1.92	21.52	28.46	17.79	1.91	22.59	3.56404	5.97044e-15	3.665e-13	At1g66480	DUF4228 domain-containing protein [Cephalotus follicularis]	-	-	-	-	-	-	-
GWHGAAYT030612	3	40	48	560	297	110	0.19	2.49	3.2	41.08	18.02	10.41	1.96	23.17	3.56333	3.34834e-05	0.000468431	TRPA1	PREDICTED: tryptophan synthase alpha chain-like [Pyrus x bretschneideri]	Metabolism;Metabolism;Metabolism;Metabolism;Metabolism	Global and overview maps;Global and overview maps;Global and overview maps;Amino acid metabolism;Amino acid metabolism	ko01100//Metabolic pathways;ko01110//Biosynthesis of secondary metabolites;ko01230//Biosynthesis of amino acids;ko00260//Glycine, serine and threonine metabolism;ko00400//Phenylalanine, tyrosine and tryptophan biosynthesis	K01695;K01695;K01695;K01695;K01695	-	-	-
GWHGAAYT027899	16	8	12	144	83	121	0.48	0.23	0.37	4.96	2.37	5.37	0.36	4.23333	3.55573	3.928e-11	1.58862e-09	--	PREDICTED: protein NUCLEAR FUSION DEFECTIVE 4-like [Pyrus x bretschneideri]	-	-	-	-	-	-	-
GWHGAAYT006205	28	29	18	207	158	331	1.53	1.55	1.03	13.06	8.24	26.91	1.37	16.07	3.55212	1.16224e-11	4.97538e-10	Os03g0206600	PREDICTED: CASP-like protein 5A2 [Malus domestica]	-	-	-	-	-	-	-
GWHGAAYT046292	43	7	26	167	136	392	2.19	0.35	1.38	9.78	6.58	29.59	1.30667	15.3167	3.55114	1.93092e-06	3.58296e-05	SOT15	PREDICTED: flavonol 4'-sulfotransferase-like [Pyrus x bretschneideri]	-	-	-	-	-	-	-
GWHGAAYT013766	23	34	83	731	611	167	0.99	1.43	3.74	36.34	25.11	10.7	2.05333	24.05	3.55	1.56509e-08	4.30709e-07	ILL1	PREDICTED: IAA-amino acid hydrolase ILR1-like 4 [Pyrus x bretschneideri]	-	-	-	-	-	GO:0003824//catalytic activity	-
GWHGAAYT057184	4	8	1	79	30	20	0.24	0.47	0.06	5.46	1.71	1.78	0.256667	2.98333	3.53896	0.000130758	0.00153949	JMJ30	PREDICTED: lysine-specific demethylase JMJ30 [Pyrus x bretschneideri]	-	-	-	-	-	-	-
GWHGAAYT031490	4	6	22	81	80	143	0.26	0.38	1.5	6.07	4.96	13.82	0.713333	8.28333	3.53756	8.1854e-06	0.000132785	HSFC1	PREDICTED: heat stress transcription factor C-1-like [Pyrus x bretschneideri]	-	-	-	-	-	-	-
GWHGAAYT042102	7	25	8	262	42	81	0.43	1.49	0.51	18.4	2.44	7.33	0.81	9.39	3.53513	2.7037e-05	0.000385805	ASMT	PREDICTED: 3'-hydroxy-N-methyl-(S)-coclaurine 4'-O-methyltransferase 2-like [Malus domestica]	-	-	-	-	-	-	-
GWHGAAYT026413	40	138	97	1481	61	964	1.19	4.05	3.05	51.28	1.76	43	2.76333	32.0133	3.53419	0.0052397	0.034672	SEOB	protein SIEVE ELEMENT OCCLUSION B-like [Malus domestica]	-	-	-	-	-	-	-
GWHGAAYT045618	1	2	1	27	9	6	0.05	0.09	0.05	1.41	0.39	0.4	0.0633333	0.733333	3.53343	0.00451552	0.0306772	ACS1	PREDICTED: 1-aminocyclopropane-1-carboxylate synthase-like [Pyrus x bretschneideri]	Metabolism;Metabolism;Environmental Information Processing;Metabolism	Global and overview maps;Global and overview maps;Signal transduction;Amino acid metabolism	ko01100//Metabolic pathways;ko01110//Biosynthesis of secondary metabolites;ko04016//MAPK signaling pathway - plant;ko00270//Cysteine and methionine metabolism	K20772;K20772;K20772;K20772	-	GO:0043168//anion binding	GO:0008152//metabolic process
GWHGAAYT004640	24	24	26	345	237	161	1.24	1.21	1.41	20.57	11.68	12.37	1.28667	14.8733	3.53102	2.06999e-20	2.1119e-18	GA2OX1	GA2-oxidase [Pyrus communis]	Metabolism;Metabolism	Global and overview maps;Metabolism of terpenoids and polyketides	ko01110//Biosynthesis of secondary metabolites;ko00904//Diterpenoid biosynthesis	K04125;K04125	-	-	-
GWHGAAYT038250	2269	2363	3227	22378	23996	28958	82.02	83.37	121.87	931.62	825.69	1553.65	95.7533	1103.65	3.52682	9.21973e-28	1.61654e-25	UGE1	PREDICTED: bifunctional UDP-glucose 4-epimerase and UDP-xylose 4-epimerase 1 [Pyrus x bretschneideri]	Metabolism;Metabolism;Metabolism	Global and overview maps;Carbohydrate metabolism;Carbohydrate metabolism	ko01100//Metabolic pathways;ko00520//Amino sugar and nucleotide sugar metabolism;ko00052//Galactose metabolism	K01784;K01784;K01784	-	GO:0016857//racemase and epimerase activity, acting on carbohydrates and derivatives;GO:0048037//cofactor binding	GO:0019318//hexose metabolic process
GWHGAAYT049715	16	81	65	644	658	341	0.8	3.95	3.4	37.1	31.33	25.31	2.71667	31.2467	3.52379	1.29322e-10	4.91139e-09	At5g05600	PREDICTED: leucoanthocyanidin dioxygenase [Pyrus x bretschneideri]	-	-	-	-	-	GO:0016705//oxidoreductase activity, acting on paired donors, with incorporation or reduction of molecular oxygen;GO:0043169//cation binding	GO:0044710//single-organism metabolic process
GWHGAAYT012778	553	364	404	3464	5504	4082	23.49	15.09	17.93	169.46	222.55	257.36	18.8367	216.457	3.52246	1.16583e-45	5.98889e-43	PPCK1	PREDICTED: phosphoenolpyruvate carboxylase kinase 2 [Malus domestica]	-	-	-	-	-	GO:0004672//protein kinase activity;GO:0032550//purine ribonucleoside binding	GO:0006464//cellular protein modification process;GO:0006796//phosphate-containing compound metabolic process
GWHGAAYT013324	20	40	33	393	334	204	0.95	1.85	1.64	21.49	15.09	14.37	1.48	16.9833	3.52045	1.05925e-20	1.10772e-18	--	PREDICTED: uncharacterized protein LOC103947182 [Pyrus x bretschneideri]	-	-	-	-	-	-	-
GWHGAAYT010412	15	11	15	158	78	143	1.15	0.82	1.2	13.91	5.68	16.23	1.05667	11.94	3.49821	2.48317e-10	9.11149e-09	GMPM1	PREDICTED: 18 kDa seed maturation protein [Pyrus x bretschneideri]	-	-	-	-	-	-	-
GWHGAAYT004533	0	5	1	26	18	13	0	0.4	0.09	2.47	1.41	1.59	0.163333	1.82333	3.48069	0.00310192	0.0224542	MYB30	PREDICTED: myb-related protein Myb4-like [Pyrus x bretschneideri]	Organismal Systems	Environmental adaptation	ko04626//Plant-pathogen interaction	K09422	-	-	-
GWHGAAYT030988	1	3	10	32	30	64	0.05	0.14	0.49	1.74	1.35	4.49	0.226667	2.52667	3.47859	0.000391583	0.00395923	At1g48100	PREDICTED: polygalacturonase At1g48100 [Pyrus x bretschneideri]	Metabolism;Metabolism	Global and overview maps;Carbohydrate metabolism	ko01100//Metabolic pathways;ko00040//Pentose and glucuronate interconversions	K01213;K01213	-	GO:0016787//hydrolase activity	GO:0044238//primary metabolic process;GO:0045229//external encapsulating structure organization
GWHGAAYT054262	3	3	0	35	16	6	0.1	0.13	0	1.6	0.6	0.36	0.0766667	0.853333	3.47644	0.00483641	0.0324805	DGK5	PREDICTED: diacylglycerol kinase 5-like isoform X2 [Pyrus x bretschneideri]	Metabolism;Metabolism;Metabolism;Metabolism;Environmental Information Processing	Global and overview maps;Global and overview maps;Lipid metabolism;Lipid metabolism;Signal transduction	ko01100//Metabolic pathways;ko01110//Biosynthesis of secondary metabolites;ko00564//Glycerophospholipid metabolism;ko00561//Glycerolipid metabolism;ko04070//Phosphatidylinositol signaling system	K00901;K00901;K00901;K00901;K00901	-	GO:0016301//kinase activity;GO:0032550//purine ribonucleoside binding	GO:0006796//phosphate-containing compound metabolic process;GO:0007186//G-protein coupled receptor signaling pathway
GWHGAAYT049583	123	362	40	3842	842	318	3.31	9.52	1.12	119.25	21.6	12.7	4.65	51.1833	3.46037	0.00514887	0.0341909	SBT4.3	PREDICTED: cucumisin-like [Pyrus x bretschneideri]	-	-	-	-	-	-	-
GWHGAAYT010125	3	5	5	26	26	61	0.1	0.17	0.18	1.02	0.84	3.08	0.15	1.64667	3.45651	5.72595e-05	0.000745494	At1g06620	PREDICTED: 1-aminocyclopropane-1-carboxylate oxidase homolog 4-like [Pyrus x bretschneideri]	-	-	-	-	-	GO:0016706//oxidoreductase activity, acting on paired donors, with incorporation or reduction of molecular oxygen, 2-oxoglutarate as one donor, and incorporation of one atom each of oxygen into both donors;GO:0043169//cation binding	GO:0044710//single-organism metabolic process
GWHGAAYT017199	14	14	13	167	30	152	0.75	0.73	0.76	10.53	1.58	12.37	0.746667	8.16	3.45003	6.65424e-06	0.0001111	PGIP	polygalacturonase-inhibiting protein [Pyrus communis]	-	-	-	-	-	-	-
GWHGAAYT009223	270	518	591	7457	3103	2470	10.43	19.53	23.86	331.81	114.12	141.64	17.94	195.857	3.44855	9.47731e-13	4.5344e-11	At5g53970	PREDICTED: probable aminotransferase TAT2 [Pyrus x bretschneideri]	Metabolism;Metabolism;Metabolism;Metabolism;Metabolism;Metabolism;Metabolism;Metabolism;Metabolism;Metabolism	Global and overview maps;Global and overview maps;Global and overview maps;Amino acid metabolism;Amino acid metabolism;Amino acid metabolism;Amino acid metabolism;Metabolism of cofactors and vitamins;Biosynthesis of other secondary metabolites;Biosynthesis of other secondary metabolites	ko01100//Metabolic pathways;ko01110//Biosynthesis of secondary metabolites;ko01230//Biosynthesis of amino acids;ko00270//Cysteine and methionine metabolism;ko00400//Phenylalanine, tyrosine and tryptophan biosynthesis;ko00350//Tyrosine metabolism;ko00360//Phenylalanine metabolism;ko00130//Ubiquinone and other terpenoid-quinone biosynthesis;ko00950//Isoquinoline alkaloid biosynthesis;ko00960//Tropa…	K00815;K00815;K00815;K00815;K00815;K00815;K00815;K00815;K00815;K00815	-	-	-
GWHGAAYT001558	71	382	380	3563	2086	2045	3.23	16.98	18.08	186.91	90.44	138.24	12.7633	138.53	3.44012	8.15013e-09	2.32823e-07	AVT6C	PREDICTED: probable sodium-coupled neutral amino acid transporter 6 [Malus domestica]	-	-	-	-	GO:0031224//intrinsic component of membrane	-	-
GWHGAAYT021457	5	46	63	405	396	274	0.15	1.32	1.94	13.75	11.11	11.99	1.13667	12.2833	3.43382	1.81427e-06	3.38152e-05	MSL10	PREDICTED: mechanosensitive ion channel protein 10-like isoform X2 [Pyrus x bretschneideri]	-	-	-	-	-	-	-
GWHGAAYT031380	65	54	45	488	833	279	3.18	2.58	2.3	27.47	38.75	20.24	2.68667	28.82	3.42318	9.42755e-24	1.278e-21	EMB1187	PREDICTED: probable ethanolamine kinase [Malus domestica]	Metabolism;Metabolism	Global and overview maps;Lipid metabolism	ko01100//Metabolic pathways;ko00564//Glycerophospholipid metabolism	K00894;K00894	-	GO:0016301//kinase activity;GO:0032550//purine ribonucleoside binding	GO:0046337//phosphatidylethanolamine metabolic process
GWHGAAYT002523	96	37	114	754	646	802	5.48	2.06	6.8	49.57	35.13	67.94	4.78	50.88	3.41202	2.88497e-13	1.4615e-11	--	PREDICTED: extensin-3-like [Tarenaya hassleriana]	-	-	-	-	-	-	-
GWHGAAYT038135	13	14	24	70	79	264	0.43	0.48	0.85	2.74	2.56	13.37	0.586667	6.22333	3.40707	9.96009e-06	0.000158673	BAM3	beta-amylase 3 [Malus domestica]	-	-	-	-	-	-	-
GWHGAAYT009486	14	2	2	41	107	29	1.55	0.22	0.23	5.21	11.24	4.75	0.666667	7.06667	3.40599	0.00011195	0.0013483	--	PREDICTED: pollen-specific leucine-rich repeat extensin-like protein 1 [Pyrus x bretschneideri]	-	-	-	-	-	-	-
GWHGAAYT029411	7	14	1	88	89	26	0.32	0.63	0.05	4.69	3.92	1.78	0.333333	3.46333	3.37712	4.5648e-05	0.000615104	GLIP5	PREDICTED: GDSL esterase/lipase 5-like [Pyrus x bretschneideri]	-	-	-	-	-	GO:0016788//hydrolase activity, acting on ester bonds	GO:0006629//lipid metabolic process;GO:0006812//cation transport;GO:0046942//carboxylic acid transport
GWHGAAYT039392	4	3	24	126	49	94	0.16	0.11	0.97	5.64	1.81	5.42	0.413333	4.29	3.3756	0.000225083	0.00245736	LAC7	PREDICTED: laccase-7-like [Pyrus x bretschneideri]	-	-	-	-	-	-	-
GWHGAAYT003507	4	2	10	71	52	27	0.15	0.07	0.39	3.02	1.83	1.48	0.203333	2.11	3.37532	1.35887e-05	0.000207558	CAD14	probable cinnamyl alcohol dehydrogenase 1 [Pyrus x bretschneideri]	Metabolism;Metabolism;Metabolism	Global and overview maps;Global and overview maps;Biosynthesis of other secondary metabolites	ko01100//Metabolic pathways;ko01110//Biosynthesis of secondary metabolites;ko00940//Phenylpropanoid biosynthesis	K00083;K00083;K00083	-	GO:0003824//catalytic activity;GO:0043169//cation binding	GO:0044710//single-organism metabolic process
GWHGAAYT012851	1	1	4	11	22	25	0.02	0.01	0.06	0.16	0.27	0.49	0.03	0.306667	3.35364	0.00118275	0.0100616	GIP	Retrovirus-related Pol polyprotein from transposon TNT 1-94 [Cajanus cajan]	Metabolism;Metabolism;Metabolism;Genetic Information Processing	Global and overview maps;Nucleotide metabolism;Nucleotide metabolism;Transcription	ko01100//Metabolic pathways;ko00230//Purine metabolism;ko00240//Pyrimidine metabolism;ko03020//RNA polymerase	K03006;K03006;K03006;K03006	-	-	-
GWHGAAYT051514	2	0	5	7	25	28	0.22	0	0.57	0.88	2.6	4.54	0.263333	2.67333	3.34368	0.00746411	0.046226	HEC2	PREDICTED: transcription factor HEC2-like [Pyrus x bretschneideri]	-	-	-	-	-	GO:0005515//protein binding	-
GWHGAAYT034538	5	1	2	22	28	20	0.49	0.1	0.2	2.49	2.61	2.91	0.263333	2.67	3.34188	0.000155499	0.00179117	rraA	PREDICTED: putative 4-hydroxy-4-methyl-2-oxoglutarate aldolase 3 [Pyrus x bretschneideri]	-	-	-	-	-	-	-
GWHGAAYT013024	62	49	61	586	600	343	1.53	1.18	1.57	16.66	14.1	12.57	1.42667	14.4433	3.33968	2.38631e-39	8.62636e-37	--	PREDICTED: uncharacterized protein LOC103451481 [Malus domestica]	-	-	-	-	-	GO:0015036//disulfide oxidoreductase activity	GO:0007165//signal transduction;GO:0019725//cellular homeostasis;GO:0044710//single-organism metabolic process
GWHGAAYT024731	0	13	3	74	13	42	0	0.67	0.17	4.53	0.66	3.31	0.28	2.83333	3.339	0.00697874	0.0437613	RHA2A	PREDICTED: E3 ubiquitin-protein ligase RHA2A-like [Pyrus x bretschneideri]	-	-	-	-	-	-	-
GWHGAAYT025591	31	111	73	976	542	359	1.44	5.02	3.54	52.13	23.93	24.71	3.33333	33.59	3.33299	3.59445e-10	1.28196e-08	TIFY9	PREDICTED: protein TIFY 9-like [Pyrus x bretschneideri]	Environmental Information Processing	Signal transduction	ko04075//Plant hormone signal transduction	K13464	-	-	GO:0009725//response to hormone;GO:0044763//single-organism cellular process;GO:0050794//regulation of cellular process
GWHGAAYT026248	69	54	73	1106	448	197	3.68	2.81	4.07	67.92	22.74	15.59	3.52	35.4167	3.33078	2.44164e-09	7.62193e-08	--	HAD-superfamily hydrolase, subfamily IA, variant 3 [Corchorus olitorius]	-	-	-	-	-	GO:0003824//catalytic activity	-
GWHGAAYT020276	15	3	1	89	40	31	1.03	0.2	0.07	7.06	2.62	3.17	0.433333	4.28333	3.30518	0.000421724	0.00420446	MYB73	PREDICTED: transcriptional activator Myb-like [Pyrus x bretschneideri]	-	-	-	-	-	-	-
GWHGAAYT024920	1	15	10	57	48	97	0.04	0.62	0.44	2.79	1.94	6.12	0.366667	3.61667	3.30212	0.000212245	0.00234077	--	Thioredoxin-like protein [Corchorus olitorius]	-	-	-	-	-	-	-
GWHGAAYT013415	6	0	2	15	40	17	0.51	0	0.18	1.46	3.21	2.13	0.23	2.26667	3.30087	0.00213897	0.016521	MIZ1	PREDICTED: protein MIZU-KUSSEI 1-like [Pyrus x bretschneideri]	-	-	-	-	-	-	-
GWHGAAYT054739	10	5	11	66	78	74	0.71	0.35	0.82	5.41	5.29	7.82	0.626667	6.17333	3.30028	1.31717e-09	4.28535e-08	WRKY71	PREDICTED: probable WRKY transcription factor 71 [Pyrus x bretschneideri]	-	-	-	-	-	-	-
GWHGAAYT011239	3	1	1	6	26	11	0.23	0.07	0.08	0.54	1.91	1.28	0.126667	1.24333	3.2951	0.00592192	0.0383373	ACA6	PREDICTED: alpha carbonic anhydrase 7-like isoform X1 [Pyrus x bretschneideri]	Metabolism	Energy metabolism	ko00910//Nitrogen metabolism	K01674	-	-	-
GWHGAAYT028028	7	2	0	26	21	23	0.15	0.04	0	0.66	0.44	0.76	0.0633333	0.62	3.29123	0.00205656	0.0159688	N	PREDICTED: TMV resistance protein N-like isoform X1 [Pyrus x bretschneideri]	-	-	-	-	-	-	-
GWHGAAYT050722	121	91	81	520	972	912	2.16	1.59	1.51	10.71	16.54	24.2	1.75333	17.15	3.29004	4.6847e-20	4.63421e-18	ARF5	PREDICTED: auxin response factor 5-like isoform X1 [Pyrus x bretschneideri]	Environmental Information Processing	Signal transduction	ko04075//Plant hormone signal transduction	K14486	GO:0043231//intracellular membrane-bounded organelle	GO:0000975//regulatory region DNA binding;GO:0001071//nucleic acid binding transcription factor activity;GO:0005515//protein binding	GO:0000578//embryonic axis specification;GO:0000904//cell morphogenesis involved in differentiation;GO:0006342//chromatin silencing;GO:0007015//actin filament organization;GO:0009755//hormone-mediated signaling pathway;GO:0009799//specification of symmetry;GO:0009887//organ morphogenesis;GO:0009933//meristem structural organization;GO:0009943//adaxial/abaxial axis specification;GO:0010051//xylem …
GWHGAAYT031819	81	81	74	852	615	506	2.82	2.76	2.68	34.17	20.4	26.14	2.75333	26.9033	3.28853	1.2426e-33	3.05752e-31	CYP75B2	PREDICTED: flavonoid 3'-monooxygenase-like isoform X2 [Pyrus x bretschneideri]	-	-	-	-	-	-	-
GWHGAAYT020623	80	106	86	638	954	687	3.33	4.31	3.74	30.6	37.82	42.47	3.79333	36.9633	3.28456	1.38437e-38	4.82567e-36	At5g34940	PREDICTED: heparanase-like protein 3 [Pyrus x bretschneideri]	Metabolism;Metabolism	Global and overview maps;Glycan biosynthesis and metabolism	ko01100//Metabolic pathways;ko00531//Glycosaminoglycan degradation	K07964;K07964	-	GO:0016787//hydrolase activity	-
GWHGAAYT049202	43	51	40	424	298	362	2.19	2.54	2.13	24.92	14.44	27.41	2.28667	22.2567	3.28292	4.09916e-21	4.49541e-19	At1g02270	PREDICTED: uncharacterized calcium-binding protein At1g02270-like [Pyrus x bretschneideri]	-	-	-	-	-	-	-
MSTRG.16401	6	5	7	29	77	47	0.22	0.2	0.27	1.28	2.74	2.69	0.23	2.23667	3.28164	9.37925e-07	1.86953e-05	--	hypothetical protein PRUPE_1G427800 [Prunus persica]	-	-	-	-	-	-	-
GWHGAAYT020587	1	1	2	10	17	8	0.07	0.07	0.15	0.82	1.15	0.84	0.0966667	0.936667	3.27645	0.00512556	0.0340662	CXE17	PREDICTED: probable carboxylesterase 17 [Pyrus x bretschneideri]	-	-	-	-	-	GO:0003824//catalytic activity	-
GWHGAAYT030103	87	40	31	481	386	412	8.5	3.81	3.16	54.11	35.85	59.71	5.15667	49.89	3.27424	4.6542e-15	2.92446e-13	--	-	-	-	-	-	-	-	-
GWHGAAYT026233	53	72	32	610	495	226	1.89	2.5	1.19	25.01	16.78	11.94	1.86	17.91	3.26739	1.23334e-15	8.18899e-14	STP13	PREDICTED: sugar transport protein 13-like [Pyrus x bretschneideri]	-	-	-	-	GO:0005911//cell-cell junction;GO:0031224//intrinsic component of membrane	GO:0005356//hydrogen:glucose symporter activity;GO:0016628//oxidoreductase activity, acting on the CH-CH group of donors, NAD or NADP as acceptor	GO:0006865//amino acid transport;GO:0008645//hexose transport;GO:0044710//single-organism metabolic process;GO:0044763//single-organism cellular process
GWHGAAYT010235	0	14	10	87	63	48	0	0.66	0.5	4.83	2.89	3.43	0.386667	3.71667	3.26485	0.00046265	0.00456626	PUB23	PREDICTED: E3 ubiquitin-protein ligase PUB23 [Pyrus x bretschneideri]	-	-	-	-	-	GO:0003824//catalytic activity	GO:0032446//protein modification by small protein conjugation
MSTRG.25366	10	21	5	96	144	64	0.8	1.65	0.42	8.89	11.02	7.63	0.956667	9.18	3.26241	9.5361e-09	2.71094e-07	--	-	-	-	-	-	-	-	-
GWHGAAYT021526	8	4	7	107	36	18	0.58	0.28	0.53	8.89	2.47	1.93	0.463333	4.43	3.25718	0.000117698	0.00140724	ERF017	PREDICTED: ethylene-responsive transcription factor ERF017 isoform X1 [Malus domestica]	-	-	-	-	-	-	-
GWHGAAYT053164	9	67	11	355	156	177	0.43	3.1	0.54	19.38	7.04	12.45	1.35667	12.9567	3.25556	3.58989e-05	0.000495828	--	PREDICTED: 11S globulin seed storage protein 2-like [Pyrus x bretschneideri]	-	-	-	-	-	-	-
GWHGAAYT014151	19	43	63	569	318	171	1.03	2.27	3.55	35.37	16.34	13.7	2.28333	21.8033	3.25534	1.68751e-08	4.61795e-07	TIFY9	PREDICTED: protein TIFY 9 [Pyrus x bretschneideri]	Environmental Information Processing	Signal transduction	ko04075//Plant hormone signal transduction	K13464	-	-	GO:0001101//response to acid chemical;GO:0007165//signal transduction;GO:0009725//response to hormone;GO:1901700//response to oxygen-containing compound
GWHGAAYT026092	3	5	1	37	13	20	0.07	0.12	0.03	1.05	0.31	0.73	0.0733333	0.696667	3.24793	0.000957527	0.0084399	rihA	Inosine-uridine preferring nucleoside hydrolase family protein isoform 1 [Theobroma cacao]	-	-	-	-	-	GO:0003824//catalytic activity	-
GWHGAAYT031848	12	12	15	165	98	61	0.77	0.75	1.01	12.21	5.99	5.82	0.843333	8.00667	3.24703	7.46686e-10	2.5276e-08	ERF017	PREDICTED: ethylene-responsive transcription factor ERF017 [Pyrus x bretschneideri]	-	-	-	-	-	-	-
GWHGAAYT029902	29	12	22	173	195	143	0.43	0.17	0.34	2.98	2.77	3.17	0.313333	2.97333	3.24631	1.69735e-16	1.23325e-14	ABCG36	PREDICTED: ABC transporter G family member 29-like [Pyrus x bretschneideri]	-	-	-	-	-	GO:0017111//nucleoside-triphosphatase activity;GO:0032550//purine ribonucleoside binding	-
GWHGAAYT024580	42	56	37	467	366	264	1.21	1.57	1.11	15.49	10.03	11.28	1.29667	12.2667	3.24186	2.87429e-25	4.25061e-23	ADO3	PREDICTED: adagio protein 3 [Pyrus x bretschneideri]	Organismal Systems	Environmental adaptation	ko04712//Circadian rhythm - plant	K12116	-	-	GO:0050794//regulation of cellular process
GWHGAAYT040168	31	20	13	113	313	119	5.3	3.34	2.32	22.27	50.98	30.22	3.65333	34.49	3.23889	1.32032e-10	5.00783e-09	--	PREDICTED: sigma factor binding protein 1, chloroplastic [Eucalyptus grandis]	-	-	-	-	-	-	-
GWHGAAYT010041	105	118	95	827	795	854	4.13	4.53	3.91	37.5	29.8	49.9	4.19	39.0667	3.22092	6.26194e-33	1.47868e-30	URH1	PREDICTED: uridine nucleosidase 1-like isoform X1 [Pyrus x bretschneideri]	Metabolism;Metabolism	Nucleotide metabolism;Metabolism of cofactors and vitamins	ko00240//Pyrimidine metabolism;ko00760//Nicotinate and nicotinamide metabolism	K01240;K01240	GO:0044444//cytoplasmic part	GO:0008477//purine nucleosidase activity;GO:0050263//ribosylpyrimidine nucleosidase activity	GO:0042278//purine nucleoside metabolic process;GO:0046108//uridine metabolic process
GWHGAAYT056068	0	9	8	95	22	20	0	0.55	0.53	6.87	1.32	1.87	0.36	3.35333	3.21953	0.00554031	0.0362435	BHLH162	PREDICTED: transcription factor bHLH36-like [Malus domestica]	-	-	-	-	-	-	-
GWHGAAYT013563	57	52	41	69	245	733	1.44	1.29	1.09	2.01	5.91	27.56	1.27333	11.8267	3.21536	6.15289e-05	0.000796476	BGLU40	PREDICTED: beta-glucosidase 40 [Pyrus x bretschneideri]	Metabolism;Metabolism;Metabolism;Metabolism;Metabolism	Global and overview maps;Global and overview maps;Biosynthesis of other secondary metabolites;Carbohydrate metabolism;Metabolism of other amino acids	ko01100//Metabolic pathways;ko01110//Biosynthesis of secondary metabolites;ko00940//Phenylpropanoid biosynthesis;ko00500//Starch and sucrose metabolism;ko00460//Cyanoamino acid metabolism	K01188;K01188;K01188;K01188;K01188	-	-	GO:0044238//primary metabolic process
GWHGAAYT029140	0	11	2	30	25	40	0	0.47	0.09	1.51	1.04	2.6	0.186667	1.71667	3.20107	0.00560862	0.0365923	UGT82A1	PREDICTED: UDP-glycosyltransferase 82A1-like [Pyrus x bretschneideri]	-	-	-	-	-	GO:0016757//transferase activity, transferring glycosyl groups	-
GWHGAAYT030349	27	82	65	549	541	297	0.98	2.91	2.47	22.99	18.73	16.03	2.12	19.25	3.18272	6.86342e-13	3.34946e-11	WRKY40	PREDICTED: probable WRKY transcription factor 40 [Pyrus x bretschneideri]	-	-	-	-	GO:0043231//intracellular membrane-bounded organelle	GO:0001071//nucleic acid binding transcription factor activity;GO:0003677//DNA binding	GO:0000160//phosphorelay signal transduction system;GO:0006605//protein targeting;GO:0009617//response to bacterium;GO:0009642//response to light intensity;GO:0009694//jasmonic acid metabolic process;GO:0009696//salicylic acid metabolic process;GO:0009755//hormone-mediated signaling pathway;GO:0009863//salicylic acid mediated signaling pathway;GO:0010468//regulation of gene expression;GO:0034645/…
GWHGAAYT001767	6	12	5	54	50	66	1.01	1.97	0.88	10.48	8.02	16.51	1.28667	11.67	3.18109	6.26576e-07	1.2884e-05	PMEI7	PREDICTED: 21 kDa protein [Pyrus x bretschneideri]	-	-	-	-	-	-	-
GWHGAAYT000544	272	308	316	1579	2537	2647	7.08	7.83	8.6	47.36	62.89	102.31	7.83667	70.8533	3.17652	7.96812e-22	9.14959e-20	--	DUF1446 domain-containing protein [Cephalotus follicularis]	-	-	-	-	-	-	-
GWHGAAYT024876	6	3	2	32	42	16	0.51	0.25	0.18	3.11	3.37	2	0.313333	2.82667	3.17333	5.4381e-05	0.000714017	MIZ1	PREDICTED: protein MIZU-KUSSEI 1 [Pyrus x bretschneideri]	-	-	-	-	-	-	-
GWHGAAYT056972	101	6	105	623	484	520	8.19	0.45	8.9	58	37.25	62.38	5.84667	52.5433	3.16782	4.64516e-05	0.000623636	EP3	PREDICTED: endochitinase EP3-like [Pyrus x bretschneideri]	Metabolism;Metabolism	Global and overview maps;Carbohydrate metabolism	ko01100//Metabolic pathways;ko00520//Amino sugar and nucleotide sugar metabolism	K01183;K01183	-	-	-
GWHGAAYT058187	11	4	5	27	94	41	0.93	0.32	0.43	2.6	7.43	5.04	0.56	5.02333	3.16515	1.47102e-05	0.00022283	--	PREDICTED: vegetative cell wall protein gp1-like [Pyrus x bretschneideri]	-	-	-	-	-	-	-
GWHGAAYT051337	62	179	274	1283	1387	1268	4.83	13.61	22.3	115.12	102.86	146.63	13.58	121.537	3.16184	1.53666e-09	4.96632e-08	--	PREDICTED: uncharacterized protein LOC103963987 [Pyrus x bretschneideri]	-	-	-	-	-	-	-
GWHGAAYT047242	6	24	2	89	128	37	0.23	0.91	0.08	4	4.75	2.14	0.406667	3.63	3.15805	0.000190878	0.00214388	BGLU12	PREDICTED: vicianin hydrolase-like [Pyrus x bretschneideri]	-	-	-	-	-	-	-
GWHGAAYT018944	88	82	67	573	514	652	4.37	3.98	3.48	32.78	24.31	48.08	3.94333	35.0567	3.1522	1.72316e-22	2.0936e-20	Os07g0684100	PREDICTED: thioredoxin-like 1-2, chloroplastic [Pyrus x bretschneideri]	-	-	-	-	GO:0009536//plastid	GO:0015036//disulfide oxidoreductase activity	GO:0019725//cellular homeostasis;GO:0044710//single-organism metabolic process
GWHGAAYT024850	93	247	361	2704	1702	1066	6.39	16.56	25.91	213.93	111.3	108.69	16.2867	144.64	3.1507	3.41096e-09	1.04473e-07	AOC	PREDICTED: allene oxide cyclase 4, chloroplastic-like [Pyrus x bretschneideri]	Metabolism;Metabolism;Metabolism	Global and overview maps;Global and overview maps;Lipid metabolism	ko01100//Metabolic pathways;ko01110//Biosynthesis of secondary metabolites;ko00592//alpha-Linolenic acid metabolism	K10525;K10525;K10525	GO:0009536//plastid	GO:0009975//cyclase activity	-
GWHGAAYT029435	6	44	29	331	167	115	0.81	5.44	3.85	48.12	20.01	21.54	3.36667	29.89	3.15027	8.50865e-06	0.000137495	MARD1	Mitochondrial distribution and morphology 12 [Gossypium arboreum]	-	-	-	-	-	-	-
GWHGAAYT026930	30	2	26	29	103	263	1.3	0.08	1.18	1.45	4.26	16.96	0.853333	7.55667	3.14657	0.00254854	0.0191049	PIRL6	PREDICTED: plant intracellular Ras-group-related LRR protein 6-like [Pyrus x bretschneideri]	-	-	-	-	-	GO:0003824//catalytic activity	GO:0006796//phosphate-containing compound metabolic process
GWHGAAYT034591	127	93	144	870	1013	859	8.6	6.15	10.19	67.85	65.29	86.33	8.31333	73.1567	3.13749	1.30689e-30	2.63911e-28	PTI6	PREDICTED: pathogenesis-related genes transcriptional activator PTI6-like [Pyrus x bretschneideri]	Organismal Systems	Environmental adaptation	ko04626//Plant-pathogen interaction	K13434	-	-	-
GWHGAAYT051628	1	8	6	67	29	19	0.07	0.53	0.42	5.21	1.86	1.9	0.34	2.99	3.13654	0.000674226	0.00629649	MYB73	PREDICTED: transcriptional activator Myb-like [Pyrus x bretschneideri]	-	-	-	-	-	-	-
GWHGAAYT024641	324	331	194	2498	2484	1486	29.68	29.61	18.54	263.85	216.87	202.37	25.9433	227.697	3.13368	7.8583e-40	2.94999e-37	MLP328	PREDICTED: MLP-like protein 328 [Pyrus x bretschneideri]	-	-	-	-	-	-	-
GWHGAAYT004888	16	143	101	1134	643	235	0.4	3.46	2.62	32.39	15.18	8.65	2.16	18.74	3.11702	3.4401e-05	0.000478071	RLP6	PREDICTED: LRR receptor-like serine/threonine-protein kinase GSO1 [Malus domestica]	-	-	-	-	-	-	-
GWHGAAYT014337	81	7	25	158	774	44	5.06	0.43	1.63	11.38	46.07	4.08	2.37333	20.51	3.11134	0.00118748	0.0100843	GOLS2	PREDICTED: galactinol synthase 2 [Pyrus x bretschneideri]	Metabolism	Carbohydrate metabolism	ko00052//Galactose metabolism	K18819	-	GO:0016740//transferase activity	-
GWHGAAYT050850	413	599	390	3502	4816	2334	34.31	48.58	33.86	335.12	380.92	287.78	38.9167	334.607	3.10401	2.67136e-38	9.09537e-36	--	PREDICTED: uncharacterized protein LOC103955387 isoform X2 [Pyrus x bretschneideri]	-	-	-	-	-	-	-
GWHGAAYT011698	85	57	77	403	473	663	4.7	3.08	4.45	25.66	24.89	54.4	4.07667	34.9833	3.10121	2.5709e-14	1.46742e-12	AKR4C10	PREDICTED: aldo-keto reductase family 4 member C10-like [Pyrus x bretschneideri]	Metabolism;Metabolism;Metabolism;Metabolism;Metabolism	Global and overview maps;Global and overview maps;Carbohydrate metabolism;Carbohydrate metabolism;Lipid metabolism	ko01100//Metabolic pathways;ko01110//Biosynthesis of secondary metabolites;ko00010//Glycolysis / Gluconeogenesis;ko00040//Pentose and glucuronate interconversions;ko00561//Glycerolipid metabolism	K00002;K00002;K00002;K00002;K00002	-	GO:0003824//catalytic activity	GO:0044710//single-organism metabolic process
GWHGAAYT050096	9	2	1	28	65	6	0.57	0.12	0.07	2.04	3.91	0.56	0.253333	2.17	3.09859	0.0051516	0.0341909	DREB1D	PREDICTED: dehydration-responsive element-binding protein 1D-like [Pyrus x bretschneideri]	-	-	-	-	-	-	-
GWHGAAYT031325	11	6	9	44	89	60	1.4	0.75	1.2	6.47	10.81	11.36	1.11667	9.54667	3.0958	5.40947e-08	1.35496e-06	--	PREDICTED: umecyanin-like [Malus domestica]	-	-	-	-	-	-	-
GWHGAAYT000292	18	2	1	37	60	52	2.48	0.27	0.15	5.9	7.94	10.78	0.966667	8.20667	3.08571	0.00158639	0.0128816	--	PREDICTED: vegetative cell wall protein gp1-like [Pyrus x bretschneideri]	-	-	-	-	-	-	-
GWHGAAYT038149	632	106	672	1285	3349	5068	23.34	3.82	25.93	54.66	117.74	277.82	17.6967	150.073	3.08412	0.00218572	0.0168333	At4g25140	PREDICTED: oleosin 1-like [Pyrus x bretschneideri]	-	-	-	-	-	-	-
GWHGAAYT036649	45	45	67	183	289	576	1.19	1.16	1.85	5.58	7.28	22.62	1.4	11.8267	3.07854	1.86169e-07	4.26543e-06	GH3.6	PREDICTED: indole-3-acetic acid-amido synthetase GH3.6-like [Pyrus x bretschneideri]	Environmental Information Processing	Signal transduction	ko04075//Plant hormone signal transduction	K14487	-	-	-
GWHGAAYT014774	221	260	125	2102	852	1241	10.43	11.98	6.16	114.27	38.28	86.94	9.52333	79.83	3.06739	1.8573e-12	8.64606e-11	--	PREDICTED: LOW QUALITY PROTEIN: basic 7S globulin [Pyrus x bretschneideri]	-	-	-	-	-	-	-
GWHGAAYT050430	181	414	256	2400	2468	1358	4.67	10.44	6.91	71.39	60.67	52.06	7.34	61.3733	3.06376	5.45283e-19	5.02089e-17	APRR5	PREDICTED: two-component response regulator-like APRR5 [Pyrus x bretschneideri]	Organismal Systems	Environmental adaptation	ko04712//Circadian rhythm - plant	K12130	-	-	GO:0009987//cellular process
GWHGAAYT025185	372	465	445	3009	3965	2347	13.97	17.05	17.46	130.19	141.77	130.85	16.16	134.27	3.05464	1.52775e-58	1.78936e-55	BHLH094	PREDICTED: transcription factor bHLH79-like [Malus domestica]	-	-	-	-	-	-	-
GWHGAAYT009152	3	12	12	101	19	62	0.22	0.84	0.9	8.35	1.3	6.61	0.653333	5.42	3.0524	0.000704938	0.00653826	LECRK71	PREDICTED: L-type lectin-domain containing receptor kinase VII.1-like [Pyrus x bretschneideri]	-	-	-	-	-	GO:0005488//binding;GO:0016301//kinase activity	GO:0006796//phosphate-containing compound metabolic process
GWHGAAYT018257	1832	734	600	3836	17655	3392	46.72	18.26	15.99	112.65	428.55	128.38	26.99	223.193	3.0478	1.79455e-07	4.12783e-06	MGL	PREDICTED: methionine gamma-lyase-like [Malus domestica]	Metabolism;Metabolism	Amino acid metabolism;Metabolism of other amino acids	ko00270//Cysteine and methionine metabolism;ko00450//Selenocompound metabolism	K01761;K01761	GO:0044444//cytoplasmic part	GO:0016765//transferase activity, transferring alkyl or aryl (other than methyl) groups;GO:0016846//carbon-sulfur lyase activity;GO:0043168//anion binding	GO:0009087//methionine catabolic process;GO:0051260//protein homooligomerization
GWHGAAYT001383	740	426	548	2166	4600	4979	42.43	23.84	32.83	143.03	251.06	423.71	33.0333	272.6	3.04479	2.35369e-13	1.20487e-11	--	PREDICTED: suppressor protein SRP40-like isoform X2 [Pyrus x bretschneideri]	-	-	-	-	-	-	-
GWHGAAYT030519	16	49	39	279	302	170	0.92	2.76	2.35	18.54	16.58	14.56	2.01	16.56	3.04244	2.36518e-11	9.76796e-10	--	PREDICTED: uncharacterized protein LOC103928837 [Pyrus x bretschneideri]	-	-	-	-	-	-	-
GWHGAAYT019365	11162	55719	11589	216946	264982	91152	378.27	1843.06	410.34	8467.77	8548.59	4585.14	877.223	7200.5	3.03708	0.000723421	0.00667796	--	PREDICTED: uncharacterized protein LOC100241465 [Vitis vinifera]	-	-	-	-	-	-	-
GWHGAAYT042495	14	290	137	1498	1005	608	0.57	11.57	5.85	70.52	39.11	36.89	5.99667	48.84	3.02583	0.0070611	0.0441598	CYP82G1	PREDICTED: cytochrome P450 82G1-like [Pyrus x bretschneideri]	Metabolism	Metabolism of terpenoids and polyketides	ko00904//Diterpenoid biosynthesis	K17961	-	GO:0016705//oxidoreductase activity, acting on paired donors, with incorporation or reduction of molecular oxygen;GO:0046872//metal ion binding	-
GWHGAAYT026681	97	135	71	732	1063	414	3.02	4.1	2.31	26.21	31.46	19.1	3.14333	25.59	3.02521	1.65771e-20	1.71517e-18	RE1	gag-pol polyprotein [Rosa rugosa]	Organismal Systems	Environmental adaptation	ko04626//Plant-pathogen interaction	K09422	-	-	-
GWHGAAYT027649	66	52	95	252	864	434	1.88	1.45	2.83	8.28	23.46	18.38	2.05333	16.7067	3.02438	3.22634e-10	1.15795e-08	CYP707A1	PREDICTED: abscisic acid 8'-hydroxylase 1-like [Pyrus x bretschneideri]	Metabolism	Metabolism of terpenoids and polyketides	ko00906//Carotenoid biosynthesis	K09843	-	GO:0016491//oxidoreductase activity;GO:0046906//tetrapyrrole binding;GO:0046914//transition metal ion binding	GO:0044710//single-organism metabolic process
GWHGAAYT050536	381	579	494	3194	2773	3675	7.85	11.64	10.63	75.75	54.35	112.32	10.04	80.8067	3.00872	1.22199e-19	1.18481e-17	TT10	PREDICTED: laccase-15-like [Pyrus x bretschneideri]	-	-	-	-	-	-	-
GWHGAAYT020954	49	15	27	280	236	127	5.28	1.58	3.04	34.78	24.23	20.33	3.3	26.4467	3.00255	4.75997e-10	1.66123e-08	--	-	-	-	-	-	-	-	-
GWHGAAYT003754	3	1	10	20	27	45	0.21	0.07	0.73	1.61	1.8	4.67	0.336667	2.69333	3	0.00321274	0.0231363	AQP4	PREDICTED: aquaporin-like isoform X1 [Pyrus x bretschneideri]	-	-	-	-	GO:0031224//intrinsic component of membrane	-	GO:0051234//establishment of localization
GWHGAAYT012975	1	3	4	29	22	6	0.03	0.1	0.14	1.14	0.72	0.3	0.09	0.72	3	0.00516374	0.0342468	DJC76	DnaJ domain-containing protein/Fer4_15 domain-containing protein [Cephalotus follicularis]	-	-	-	-	-	-	-
GWHGAAYT052824	303	656	409	3437	3799	2257	15.53	32.82	21.9	202.89	185.36	171.7	23.4167	186.65	2.99473	4.14286e-21	4.52639e-19	BCA5	PREDICTED: beta carbonic anhydrase 5, chloroplastic-like isoform X1 [Pyrus x bretschneideri]	Metabolism	Energy metabolism	ko00910//Nitrogen metabolism	K01673	-	-	-
GWHGAAYT010047	1	4	1	15	16	10	0.05	0.2	0.05	0.87	0.77	0.75	0.1	0.796667	2.99398	0.00572169	0.0372102	PAP22	PREDICTED: purple acid phosphatase 22-like [Pyrus x bretschneideri]	-	-	-	-	-	-	-
GWHGAAYT038943	4	2	6	47	37	10	0.41	0.22	0.55	4.88	3.18	1.32	0.393333	3.12667	2.9908	0.0005541	0.00533839	--	Senescence regulator [Corchorus olitorius]	-	-	-	-	-	-	-
GWHGAAYT002840	68	71	75	432	597	427	3.22	3.28	3.71	23.58	26.92	30.04	3.40333	26.8467	2.97972	6.02919e-35	1.66548e-32	--	PREDICTED: uncharacterized protein LOC103957811 [Pyrus x bretschneideri]	-	-	-	-	-	-	-
GWHGAAYT051003	6	5	1	21	36	25	0.17	0.14	0.03	0.68	0.96	1.04	0.113333	0.893333	2.97863	0.000243627	0.0026304	At4g33300	PREDICTED: probable disease resistance protein At4g33300 [Malus domestica]	-	-	-	-	-	-	-
GWHGAAYT034020	2	6	8	51	52	13	0.35	1.03	1.48	10.37	8.74	3.41	0.953333	7.50667	2.97712	0.000445805	0.00441597	--	-	-	-	-	-	-	-	-
GWHGAAYT055915	94	60	89	665	566	412	2.03	1.27	2.01	16.64	11.7	13.29	1.77	13.8767	2.97084	5.74605e-25	8.28818e-23	TPS7	PREDICTED: probable alpha,alpha-trehalose-phosphate synthase [UDP-forming] 7 isoform X1 [Pyrus x bretschneideri]	Metabolism;Metabolism	Global and overview maps;Carbohydrate metabolism	ko01100//Metabolic pathways;ko00500//Starch and sucrose metabolism	K16055;K16055	GO:0044444//cytoplasmic part	GO:0016740//transferase activity	GO:0005991//trehalose metabolic process;GO:0006006//glucose metabolic process
GWHGAAYT037988	136	21	150	776	573	680	9.04	1.36	10.4	59.41	36.26	67.12	6.93333	54.2633	2.96836	3.57533e-06	6.31419e-05	EP3	PREDICTED: endochitinase EP3-like [Pyrus x bretschneideri]	Metabolism;Metabolism	Global and overview maps;Carbohydrate metabolism	ko01100//Metabolic pathways;ko00520//Amino sugar and nucleotide sugar metabolism	K01183;K01183	-	-	-
GWHGAAYT055198	444	198	109	865	3975	736	25.65	11.14	6.58	57.6	218.63	63.15	14.4567	113.127	2.96813	1.98899e-06	3.68839e-05	MGL	PREDICTED: methionine gamma-lyase-like [Malus domestica]	Metabolism;Metabolism	Amino acid metabolism;Metabolism of other amino acids	ko00270//Cysteine and methionine metabolism;ko00450//Selenocompound metabolism	K01761;K01761	GO:0044444//cytoplasmic part	GO:0016765//transferase activity, transferring alkyl or aryl (other than methyl) groups;GO:0016846//carbon-sulfur lyase activity;GO:0043168//anion binding	GO:0009087//methionine catabolic process;GO:0051260//protein homooligomerization
GWHGAAYT005260	36	19	28	159	206	184	2.43	1.25	1.97	12.36	13.24	18.44	1.88333	14.68	2.96249	1.78573e-14	1.03336e-12	WRKY28	PREDICTED: probable WRKY transcription factor 71 [Pyrus x bretschneideri]	-	-	-	-	-	-	-
GWHGAAYT054311	6	5	2	29	50	14	0.3	0.25	0.11	1.69	2.4	1.05	0.22	1.71333	2.96123	0.000209586	0.00231931	--	DUF604 domain-containing protein [Cephalotus follicularis]	-	-	-	-	-	GO:0003824//catalytic activity	-
GWHGAAYT021325	3	4	1	9	18	23	0.11	0.15	0.04	0.39	0.65	1.29	0.1	0.776667	2.9573	0.00465945	0.0315307	MIOX2	PREDICTED: inositol oxygenase 2 [Pyrus x bretschneideri]	Metabolism;Metabolism	Carbohydrate metabolism;Carbohydrate metabolism	ko00053//Ascorbate and aldarate metabolism;ko00562//Inositol phosphate metabolism	K00469;K00469	GO:0044424//intracellular part	GO:0016701//oxidoreductase activity, acting on single donors with incorporation of molecular oxygen	GO:0006020//inositol metabolic process
GWHGAAYT039509	47	85	111	1173	287	191	1.54	2.72	3.8	44.22	8.94	9.28	2.68667	20.8133	2.95362	1.89332e-05	0.000279708	FAD7	PREDICTED: omega-3 fatty acid desaturase, chloroplastic-like [Pyrus x bretschneideri]	-	-	-	-	-	GO:0016705//oxidoreductase activity, acting on paired donors, with incorporation or reduction of molecular oxygen	GO:0044710//single-organism metabolic process
GWHGAAYT001919	43	73	35	480	283	228	4.77	7.9	4.06	61.32	29.88	37.54	5.57667	42.9133	2.94395	3.74386e-12	1.68912e-10	--	PREDICTED: 3-hexulose-6-phosphate isomerase-like [Malus domestica]	-	-	-	-	-	GO:0003824//catalytic activity	-
GWHGAAYT031094	50	81	59	182	777	348	2	3.16	2.47	8.39	29.6	20.67	2.54333	19.5533	2.94262	7.941e-09	2.27515e-07	UGT74F2	PREDICTED: UDP-glycosyltransferase 74F2 isoform X1 [Pyrus x bretschneideri]	-	-	-	-	-	GO:0016757//transferase activity, transferring glycosyl groups	-
GWHGAAYT040251	8	2	12	29	59	56	0.42	0.1	0.66	1.75	2.94	4.35	0.393333	3.01333	2.93754	0.000205092	0.00227991	--	PREDICTED: uncharacterized protein LOC103930349 [Pyrus x bretschneideri]	-	-	-	-	-	-	-
GWHGAAYT032606	3	14	5	48	55	40	0.37	1.7	0.65	6.89	6.53	7.4	0.906667	6.94	2.93629	2.93467e-05	0.000415121	MAPKKK17	PREDICTED: mitogen-activated protein kinase kinase kinase 3 [Pyrus x bretschneideri]	-	-	-	-	-	GO:0004672//protein kinase activity;GO:0032550//purine ribonucleoside binding	GO:0006464//cellular protein modification process;GO:0006796//phosphate-containing compound metabolic process
GWHGAAYT013215	14	55	22	364	160	79	0.79	3.03	1.3	23.63	8.58	6.61	1.70667	12.94	2.92258	2.78494e-05	0.000396238	Dnajb8	PREDICTED: chaperone protein DnaJ-like [Malus domestica]	-	-	-	-	-	-	-
MSTRG.26684	10	56	16	293	178	74	1.19	6.49	1.98	40.05	20.11	13.03	3.22	24.3967	2.92155	7.00214e-05	0.000895326	--	hypothetical protein PRUPE_6G330900 [Prunus persica]	-	-	-	-	-	-	-
GWHGAAYT021066	81	72	57	392	702	322	4.77	4.14	3.51	26.58	39.34	28.13	4.14	31.35	2.92076	3.28117e-24	4.55336e-22	--	PREDICTED: blue copper protein-like [Malus domestica]	-	-	-	-	-	-	-
GWHGAAYT057272	1	8	7	58	26	22	0.08	0.67	0.59	5.41	2.01	2.71	0.446667	3.37667	2.91833	0.00116799	0.00995632	TIFY10B	PREDICTED: protein TIFY 10B-like [Pyrus x bretschneideri]	Environmental Information Processing	Signal transduction	ko04075//Plant hormone signal transduction	K13464	-	-	-
GWHGAAYT059086	1	8	7	58	26	22	0.08	0.67	0.59	5.41	2.01	2.71	0.446667	3.37667	2.91833	0.00116799	0.00995632	TIFY10B	PREDICTED: protein TIFY 10B-like [Pyrus x bretschneideri]	Environmental Information Processing	Signal transduction	ko04075//Plant hormone signal transduction	K13464	-	-	-
GWHGAAYT000294	5	1	2	13	29	12	0.68	0.13	0.28	2.03	3.74	2.41	0.363333	2.72667	2.90777	0.00333123	0.0238574	--	PREDICTED: uncharacterized PE-PGRS family protein PE_PGRS33-like [Daucus carota subsp. sativus] [Daucus carota]	-	-	-	-	-	-	-
GWHGAAYT034121	34	41	19	205	313	110	4.22	4.96	2.46	29.28	36.95	20.25	3.88	28.8267	2.89328	6.9358e-12	3.04023e-10	--	hypothetical protein PRUPE_ppa013060mg [Prunus persica]	-	-	-	-	-	-	-
GWHGAAYT019902	15	19	7	120	80	60	0.55	0.68	0.27	5.07	2.8	3.27	0.5	3.71333	2.89271	6.39388e-08	1.58304e-06	FAP2	PREDICTED: fatty-acid-binding protein 2 [Pyrus x bretschneideri]	-	-	-	-	GO:0009536//plastid	GO:0016853//isomerase activity	-
GWHGAAYT000684	5	0	7	19	38	22	0.22	0	0.32	0.97	1.6	1.44	0.18	1.33667	2.89257	0.00444771	0.0302939	--	transferring glycosyl group transferase [Medicago truncatula]	-	-	-	-	-	-	-
GWHGAAYT010049	5	9	5	42	55	26	0.25	0.44	0.26	2.45	2.65	1.95	0.316667	2.35	2.89162	4.87446e-06	8.4206e-05	PAP20	PREDICTED: probable purple acid phosphatase 20 [Pyrus x bretschneideri]	-	-	-	-	-	GO:0003824//catalytic activity;GO:0043169//cation binding	GO:0006796//phosphate-containing compound metabolic process
GWHGAAYT056248	4	1	8	29	20	31	0.34	0.08	0.7	2.81	1.6	3.87	0.373333	2.76	2.88613	0.00191756	0.0150814	CAR4	PREDICTED: protein C2-DOMAIN ABA-RELATED 4-like [Pyrus x bretschneideri]	-	-	-	-	-	-	-
GWHGAAYT006583	61	81	80	515	455	422	2	2.59	2.74	19.43	14.19	20.51	2.44333	18.0433	2.88454	8.01733e-24	1.09189e-21	WRKY24	PREDICTED: probable WRKY transcription factor 26 isoform X2 [Pyrus x bretschneideri]	Organismal Systems;Environmental Information Processing	Environmental adaptation;Signal transduction	ko04626//Plant-pathogen interaction;ko04016//MAPK signaling pathway - plant	K13424;K13424	-	GO:0003677//DNA binding	GO:0010468//regulation of gene expression
GWHGAAYT029258	16	0	3	32	64	29	0.76	0	0.15	1.76	2.9	2.05	0.303333	2.23667	2.88237	0.00794016	0.048651	WRKY71	PREDICTED: probable WRKY transcription factor 71 [Pyrus x bretschneideri]	-	-	-	-	-	-	-
GWHGAAYT006306	14	20	19	85	81	146	0.95	1.33	1.35	6.65	5.24	14.72	1.21	8.87	2.87393	5.51576e-07	1.14625e-05	ACD11	PREDICTED: accelerated cell death 11-like [Pyrus x bretschneideri]	-	-	-	-	-	-	-
GWHGAAYT035371	14	0	6	42	63	27	0.84	0	0.38	2.91	3.61	2.41	0.406667	2.97667	2.87178	0.00326944	0.0234927	--	PREDICTED: protein NUCLEAR FUSION DEFECTIVE 4-like [Pyrus x bretschneideri]	-	-	-	-	-	-	-
GWHGAAYT028070	158	42	80	762	905	214	3.89	1.01	2.06	21.63	21.23	7.83	2.32	16.8967	2.86454	2.76365e-07	6.12584e-06	RFS5	PREDICTED: probable galactinol--sucrose galactosyltransferase 5 [Pyrus x bretschneideri]	Metabolism	Carbohydrate metabolism	ko00052//Galactose metabolism	K06617	-	GO:0008378//galactosyltransferase activity	-
GWHGAAYT021574	9	9	22	60	79	103	0.46	0.45	1.17	3.51	3.82	7.76	0.693333	5.03	2.85894	1.042e-05	0.000164845	DAO	PREDICTED: 2-oxoglutarate-dependent dioxygenase DAO-like [Pyrus x bretschneideri]	-	-	-	-	-	-	-
GWHGAAYT050260	15	14	21	82	130	100	0.37	0.34	0.54	2.33	3.06	3.67	0.416667	3.02	2.85758	2.39063e-10	8.79397e-09	At5g24080	PREDICTED: G-type lectin S-receptor-like serine/threonine-protein kinase At5g24080 [Pyrus x bretschneideri]	-	-	-	-	GO:0031224//intrinsic component of membrane	GO:0004672//protein kinase activity;GO:0005515//protein binding;GO:0032550//purine ribonucleoside binding	GO:0006464//cellular protein modification process;GO:0006796//phosphate-containing compound metabolic process;GO:0008037//cell recognition
GWHGAAYT036644	61	70	91	137	278	804	2.48	2.78	3.87	6.43	10.78	48.6	3.04333	21.9367	2.84962	7.61781e-05	0.00096478	BGLU25	beta-glucosidase 25 isoform X1 [Cajanus cajan]	Metabolism;Metabolism;Metabolism;Metabolism;Metabolism	Global and overview maps;Global and overview maps;Biosynthesis of other secondary metabolites;Carbohydrate metabolism;Metabolism of other amino acids	ko01100//Metabolic pathways;ko01110//Biosynthesis of secondary metabolites;ko00940//Phenylpropanoid biosynthesis;ko00500//Starch and sucrose metabolism;ko00460//Cyanoamino acid metabolism	K01188;K01188;K01188;K01188;K01188	GO:0005618//cell wall	GO:0015926//glucosidase activity	GO:0044238//primary metabolic process
GWHGAAYT039146	12	11	12	106	82	36	1.03	0.93	1.08	10.53	6.73	4.61	1.01333	7.29	2.84681	2.34687e-07	5.27389e-06	ZAT5	PREDICTED: zinc finger protein ZAT11-like [Pyrus x bretschneideri]	-	-	-	-	-	-	-
GWHGAAYT046014	50	62	117	263	234	772	4.04	4.89	9.87	24.46	17.99	92.54	6.26667	44.9967	2.84405	3.37871e-05	0.000471779	ATL32	PREDICTED: probable E3 ubiquitin-protein ligase RHA4A [Malus domestica]	-	-	-	-	-	-	-
GWHGAAYT032597	6	3	3	37	12	23	0.1	0.05	0.05	0.69	0.18	0.56	0.0666667	0.476667	2.83794	0.00162889	0.0131906	RE1	Retrovirus-related Pol polyprotein from transposon TNT 1-94 [Cajanus cajan]	Metabolism;Metabolism;Metabolism;Metabolism;Metabolism	Global and overview maps;Carbohydrate metabolism;Carbohydrate metabolism;Carbohydrate metabolism;Carbohydrate metabolism	ko01100//Metabolic pathways;ko00520//Amino sugar and nucleotide sugar metabolism;ko00040//Pentose and glucuronate interconversions;ko00052//Galactose metabolism;ko00053//Ascorbate and aldarate metabolism	K12447;K12447;K12447;K12447;K12447	-	-	-
GWHGAAYT052049	7	53	6	113	151	131	0.11	0.79	0.1	1.98	2.19	2.96	0.333333	2.37667	2.8339	0.000601634	0.00571962	ABCG39	PREDICTED: pleiotropic drug resistance protein 1-like isoform X2 [Malus domestica]	-	-	-	-	-	GO:0015604//organic phosphonate transmembrane transporter activity;GO:0032550//purine ribonucleoside binding;GO:0042626//ATPase activity, coupled to transmembrane movement of substances	GO:0015846//polyamine transport
GWHGAAYT023143	16	12	21	66	199	57	0.46	0.33	0.63	2.21	5.47	2.44	0.473333	3.37333	2.83325	1.77412e-06	3.32148e-05	ILL6	PREDICTED: IAA-amino acid hydrolase ILR1-like 6 [Malus domestica]	-	-	-	-	-	GO:0003824//catalytic activity	-
GWHGAAYT005443	28	20	23	154	145	128	2.11	1.45	1.81	13.36	10.4	14.3	1.79	12.6867	2.82528	3.21752e-15	2.05509e-13	PTI5	PREDICTED: pathogenesis-related genes transcriptional activator PTI5-like [Pyrus x bretschneideri]	-	-	-	-	GO:0043231//intracellular membrane-bounded organelle	GO:0001071//nucleic acid binding transcription factor activity	GO:0010468//regulation of gene expression;GO:0034645//cellular macromolecule biosynthetic process
GWHGAAYT047873	30	9	45	14	126	316	1.29	0.38	2.02	0.69	5.15	20.14	1.23	8.66	2.81571	0.00727787	0.0452929	BHLH91	PREDICTED: transcription factor bHLH91-like [Pyrus x bretschneideri]	-	-	-	-	-	-	-
GWHGAAYT052736	42	27	56	172	408	206	2.61	1.64	3.64	12.33	24.17	19.03	2.63	18.51	2.81517	3.80191e-10	1.34774e-08	--	PREDICTED: uncharacterized protein LOC103442526 isoform X1 [Malus domestica]	-	-	-	-	-	-	-
GWHGAAYT017888	12	10	9	64	62	59	0.26	0.21	0.2	1.58	1.26	1.87	0.223333	1.57	2.81349	1.60435e-08	4.40685e-07	--	PREDICTED: uncharacterized protein LOC103954829 [Pyrus x bretschneideri]	-	-	-	-	-	-	-
GWHGAAYT000483	21	27	45	158	126	243	1.65	2.07	3.68	14.26	9.4	28.27	2.46667	17.31	2.81097	1.02205e-06	2.01256e-05	BAP2	PREDICTED: BON1-associated protein 2-like [Malus domestica]	-	-	-	-	-	-	-
GWHGAAYT034281	162	212	354	902	1133	2063	7.26	9.27	16.52	46.44	48.23	136.91	11.0167	77.1933	2.80879	1.30209e-07	3.07223e-06	At2g44130	PREDICTED: F-box/kelch-repeat protein At1g15670-like [Pyrus x bretschneideri]	-	-	-	-	-	-	-
GWHGAAYT024647	324	289	166	1984	1685	1058	28.83	25.08	15.44	203.35	142.77	139.78	23.1167	161.967	2.80869	1.22231e-22	1.50381e-20	MLP328	PREDICTED: MLP-like protein 328 [Pyrus x bretschneideri]	-	-	-	-	-	-	-
GWHGAAYT035537	7	3	3	24	21	29	0.57	0.24	0.26	2.29	1.64	3.54	0.356667	2.49	2.8035	0.000615564	0.005835	DLO2	PREDICTED: protein DMR6-LIKE OXYGENASE 2-like [Pyrus x bretschneideri]	-	-	-	-	-	-	-
GWHGAAYT031748	178	168	113	1605	894	339	6.36	5.86	4.22	66.1	30.43	17.99	5.48	38.1733	2.80032	4.41882e-09	1.32841e-07	--	DDE_4 domain-containing protein [Cephalotus follicularis]	-	-	-	-	-	-	-
GWHGAAYT009841	180	153	166	980	1004	953	4.26	3.53	4.1	26.71	22.62	33.48	3.96333	27.6033	2.80006	8.79961e-34	2.24053e-31	--	PREDICTED: uncharacterized protein LOC103931984 [Pyrus x bretschneideri]	-	-	-	-	-	-	-
GWHGAAYT043685	33	13	19	100	149	134	1.5	0.58	0.9	5.24	6.45	9.05	0.993333	6.91333	2.79903	5.80042e-09	1.70867e-07	WRKY28	PREDICTED: probable WRKY transcription factor 71 [Malus domestica]	-	-	-	-	-	-	-
GWHGAAYT005741	87	77	116	517	671	497	2.64	2.28	3.67	18.04	19.35	22.35	2.86333	19.9133	2.79797	3.66761e-23	4.71015e-21	CRK26	PREDICTED: cysteine-rich receptor-like protein kinase 29 [Pyrus x bretschneideri]	-	-	-	-	-	-	-
GWHGAAYT025164	4	2	6	35	19	18	0.36	0.18	0.56	3.62	1.63	2.4	0.366667	2.55	2.79796	0.00107553	0.00928711	TRX2	PREDICTED: thioredoxin H2-like [Malus domestica]	-	-	-	-	-	GO:0015036//disulfide oxidoreductase activity	GO:0019725//cellular homeostasis;GO:0044710//single-organism metabolic process
GWHGAAYT054462	3	4	4	37	14	14	0.23	0.3	0.33	3.32	1.04	1.62	0.286667	1.99333	2.79774	0.00221501	0.0169873	--	PREDICTED: fruit protein pKIWI501 isoform X1 [Pyrus x bretschneideri]	-	-	-	-	-	-	-
GWHGAAYT011714	5	11	5	69	30	28	0.12	0.27	0.13	1.93	0.68	1	0.173333	1.20333	2.79542	0.000147249	0.00170621	At1g34300	PREDICTED: putative receptor protein kinase ZmPK1 [Pyrus x bretschneideri]	-	-	-	-	-	GO:0004672//protein kinase activity;GO:0032550//purine ribonucleoside binding	GO:0006464//cellular protein modification process;GO:0006796//phosphate-containing compound metabolic process;GO:0008037//cell recognition
GWHGAAYT015116	10	8	19	84	91	53	0.48	0.38	0.96	4.66	4.17	3.79	0.606667	4.20667	2.7937	1.46458e-07	3.41707e-06	ERF1B	PREDICTED: ethylene-responsive transcription factor 1B-like [Pyrus x bretschneideri]	Environmental Information Processing;Environmental Information Processing	Signal transduction;Signal transduction	ko04075//Plant hormone signal transduction;ko04016//MAPK signaling pathway - plant	K14516;K14516	GO:0043231//intracellular membrane-bounded organelle	GO:0001071//nucleic acid binding transcription factor activity	GO:0010468//regulation of gene expression;GO:0034645//cellular macromolecule biosynthetic process
GWHGAAYT022581	1	10	6	28	50	24	0.12	1.16	0.68	3.83	5.59	4.14	0.653333	4.52	2.79043	0.00118465	0.010069	--	PREDICTED: uncharacterized protein LOC103333999 [Prunus mume]	-	-	-	-	-	-	-
GWHGAAYT022639	1	10	6	28	50	24	0.12	1.16	0.68	3.83	5.59	4.14	0.653333	4.52	2.79043	0.00118465	0.010069	--	PREDICTED: uncharacterized protein LOC103333999 [Prunus mume]	-	-	-	-	-	-	-
GWHGAAYT002853	73	41	31	575	169	121	6.6	3.62	2.93	59.91	14.55	16.25	4.38333	30.2367	2.7862	1.10469e-05	0.000172976	GGP5	PREDICTED: gamma-glutamyl peptidase 5-like [Pyrus x bretschneideri]	-	-	-	-	-	-	-
GWHGAAYT037760	34	7	12	117	119	78	1.61	0.31	0.59	6.41	5.39	5.49	0.836667	5.76333	2.78418	3.32154e-06	5.90159e-05	At4g32940	PREDICTED: vacuolar-processing enzyme-like [Pyrus x bretschneideri]	-	-	-	-	-	-	-
GWHGAAYT007633	10	16	16	89	100	63	0.33	0.51	0.54	3.33	3.09	3.04	0.46	3.15333	2.77717	3.96926e-10	1.40198e-08	PDAT1	phospholipid:diacylglycerol acyltransferase 2 [Prunus sibirica]	Metabolism;Metabolism	Global and overview maps;Lipid metabolism	ko01100//Metabolic pathways;ko00561//Glycerolipid metabolism	K00679;K00679	GO:0031224//intrinsic component of membrane	GO:0008080//N-acetyltransferase activity	GO:0000160//phosphorelay signal transduction system;GO:0044238//primary metabolic process
GWHGAAYT054154	6	7	6	21	28	54	0.27	0.31	0.28	1.09	1.2	3.6	0.286667	1.96333	2.77586	0.000569492	0.00546552	CYP735A2	PREDICTED: cytokinin hydroxylase-like [Pyrus x bretschneideri]	Metabolism;Metabolism;Metabolism	Global and overview maps;Global and overview maps;Metabolism of terpenoids and polyketides	ko01100//Metabolic pathways;ko01110//Biosynthesis of secondary metabolites;ko00908//Zeatin biosynthesis	K10717;K10717;K10717	-	GO:0016634//oxidoreductase activity, acting on the CH-CH group of donors, oxygen as acceptor;GO:0046906//tetrapyrrole binding;GO:0046914//transition metal ion binding	GO:0044710//single-organism metabolic process
GWHGAAYT010342	802	520	545	2304	3792	4442	39.87	25.23	28.31	131.92	179.46	327.78	31.1367	213.053	2.77453	1.14201e-13	6.07985e-12	At2g44130	PREDICTED: F-box/kelch-repeat protein At2g44130-like [Malus domestica]	-	-	-	-	-	-	-
GWHGAAYT046693	7	2	3	23	22	24	0.62	0.17	0.28	2.33	1.84	3.13	0.356667	2.43333	2.77029	0.000862946	0.00775566	EXPA1	PREDICTED: expansin-A1-like [Malus domestica]	-	-	-	-	GO:0030312//external encapsulating structure	-	GO:0071555//cell wall organization
GWHGAAYT049716	3	2	7	28	37	11	0.1	0.07	0.25	1.1	1.2	0.56	0.14	0.953333	2.76755	0.00184237	0.0146117	XA21	PREDICTED: probable LRR receptor-like serine/threonine-protein kinase At3g47570 [Malus domestica]	-	-	-	-	-	-	-
GWHGAAYT050714	5	7	8	36	69	20	0.28	0.39	0.48	2.36	3.74	1.69	0.383333	2.59667	2.75999	6.33723e-05	0.000817842	LOGL2	PREDICTED: cytokinin riboside 5'-monophosphate phosphoribohydrolase LOG1-like [Malus domestica]	-	-	-	-	GO:0044444//cytoplasmic part	GO:0016798//hydrolase activity, acting on glycosyl bonds	GO:0000041//transition metal ion transport;GO:0001101//response to acid chemical;GO:0009267//cellular response to starvation;GO:0009690//cytokinin metabolic process;GO:0009725//response to hormone;GO:0015698//inorganic anion transport
GWHGAAYT002524	1040	458	593	4459	3650	3808	45.64	19.62	27.21	225.35	152.46	248.04	30.8233	208.617	2.75876	6.08448e-16	4.17236e-14	--	-	-	-	-	-	-	-	-
GWHGAAYT046407	18	9	15	62	81	93	1.35	0.66	1.18	5.36	5.79	10.36	1.06333	7.17	2.75338	4.25601e-07	9.0831e-06	NBR1	PREDICTED: protein NBR1 homolog isoform X1 [Prunus mume]	-	-	-	-	-	-	-
GWHGAAYT032707	39	87	41	308	375	275	2.81	6.13	3.09	25.59	25.75	29.44	4.01	26.9267	2.74736	8.46496e-13	4.06999e-11	--	PREDICTED: uncharacterized protein LOC103934754 [Pyrus x bretschneideri]	-	-	-	-	-	-	-
GWHGAAYT034462	52	114	41	487	537	206	1.44	3.08	1.18	15.51	14.13	8.45	1.9	12.6967	2.74038	3.49627e-09	1.06751e-07	At1g63170	PREDICTED: E3 ubiquitin-protein ligase At1g63170-like [Pyrus x bretschneideri]	-	-	-	-	-	GO:0043169//cation binding	-
GWHGAAYT034268	198	248	175	1104	1307	1095	11.89	14.53	11.03	76.49	74.82	97.76	12.4833	83.0233	2.73351	2.00744e-34	5.34363e-32	At2g44130	PREDICTED: F-box/kelch-repeat protein At1g15670-like [Pyrus x bretschneideri]	-	-	-	-	-	-	-
GWHGAAYT000348	12	2	3	30	24	38	0.37	0.06	0.1	1.07	0.71	1.74	0.176667	1.17333	2.73151	0.00209726	0.0162374	AIL6	PREDICTED: AP2-like ethylene-responsive transcription factor AIL6 [Pyrus x bretschneideri]	-	-	-	-	GO:0043231//intracellular membrane-bounded organelle	GO:0001071//nucleic acid binding transcription factor activity	GO:0010468//regulation of gene expression;GO:0034645//cellular macromolecule biosynthetic process
GWHGAAYT024519	9	4	9	77	50	8	1.7	0.74	1.77	16.73	8.98	2.24	1.40333	9.31667	2.73096	0.00259494	0.0193882	--	PREDICTED: non-specific lipid-transfer protein 4 [Pyrus x bretschneideri]	-	-	-	-	-	-	-
GWHGAAYT031268	538	317	152	1758	3371	975	12.17	7.02	3.6	45.84	72.67	32.77	7.59667	50.4267	2.73075	4.19805e-09	1.26725e-07	AVP1	PREDICTED: pyrophosphate-energized vacuolar membrane proton pump-like [Pyrus x bretschneideri]	Metabolism	Energy metabolism	ko00190//Oxidative phosphorylation	K01507	-	GO:0015405//P-P-bond-hydrolysis-driven transmembrane transporter activity	GO:0006818//hydrogen transport;GO:0044763//single-organism cellular process
GWHGAAYT025821	196	129	219	1161	1217	771	9.64	6.19	11.25	65.73	56.95	56.26	9.02667	59.6467	2.72418	8.75663e-23	1.09108e-20	--	PREDICTED: desiccation-related protein PCC13-62-like [Malus domestica]	-	-	-	-	-	-	-
GWHGAAYT051266	67	32	54	215	276	342	1.89	0.88	1.59	7	7.42	14.34	1.45333	9.58667	2.72166	1.56865e-09	5.05298e-08	GPA1	PREDICTED: guanine nucleotide-binding protein alpha-1 subunit [Pyrus x bretschneideri]	-	-	-	-	GO:0005911//cell-cell junction;GO:0031090//organelle membrane;GO:0043234//protein complex	GO:0004857//enzyme inhibitor activity;GO:0017076//purine nucleotide binding;GO:0017111//nucleoside-triphosphatase activity;GO:0019899//enzyme binding;GO:0032403//protein complex binding;GO:0032550//purine ribonucleoside binding;GO:0043169//cation binding;GO:0060089//molecular transducer activity	GO:0000160//phosphorelay signal transduction system;GO:0000302//response to reactive oxygen species;GO:0006558//L-phenylalanine metabolic process;GO:0006570//tyrosine metabolic process;GO:0007049//cell cycle;GO:0007186//G-protein coupled receptor signaling pathway;GO:0008283//cell proliferation;GO:0009637//response to blue light;GO:0009668//plastid membrane organization;GO:0009746//response to he…
GWHGAAYT026973	24	33	38	306	199	59	1.67	2.24	2.76	24.49	13.16	6.09	2.22333	14.58	2.71319	3.98319e-06	6.98394e-05	BHLH35	PREDICTED: transcription factor bHLH35 [Pyrus x bretschneideri]	-	-	-	-	-	GO:0005515//protein binding;GO:0031406//carboxylic acid binding	-
GWHGAAYT014394	68	10	36	245	244	163	3.13	0.45	1.73	12.99	10.69	11.13	1.77	11.6033	2.71272	6.11468e-06	0.00010284	HLS1	PREDICTED: probable N-acetyltransferase HLS1-like [Pyrus x bretschneideri]	-	-	-	-	-	GO:0016740//transferase activity	-
GWHGAAYT023672	8	8	12	29	40	76	0.37	0.36	0.58	1.55	1.77	5.24	0.436667	2.85333	2.70804	0.00033591	0.00346941	DTX27	PREDICTED: protein DETOXIFICATION 27-like [Pyrus x bretschneideri]	-	-	-	-	GO:0031224//intrinsic component of membrane	GO:0015291//secondary active transmembrane transporter activity	GO:0044763//single-organism cellular process
GWHGAAYT052356	54	140	40	651	328	307	2.47	6.26	1.92	34.36	14.31	20.88	3.55	23.1833	2.7072	7.79085e-07	1.57435e-05	DLO1	PREDICTED: protein DMR6-LIKE OXYGENASE 1-like [Malus domestica]	-	-	-	-	-	GO:0016491//oxidoreductase activity	-
GWHGAAYT047499	11	45	46	316	142	116	0.72	2.87	3.14	23.77	8.83	11.24	2.24333	14.6133	2.70357	4.98887e-05	0.00066189	CXE15	PREDICTED: probable carboxylesterase 15 [Pyrus x bretschneideri]	-	-	-	-	-	GO:0003824//catalytic activity	-
GWHGAAYT009607	5	7	9	68	15	31	0.33	0.46	0.63	5.22	0.95	3.07	0.473333	3.08	2.702	0.0016805	0.0135229	--	UBN2_3 domain-containing protein, partial [Cephalotus follicularis]	-	-	-	-	-	-	-
GWHGAAYT045931	6041	8691	7215	41175	54661	29673	244.07	342.73	304.56	1915.99	2102.35	1779.47	297.12	1932.6	2.70143	2.44316e-36	7.29981e-34	MGL	PREDICTED: methionine gamma-lyase-like [Pyrus x bretschneideri]	Metabolism;Metabolism	Amino acid metabolism;Metabolism of other amino acids	ko00270//Cysteine and methionine metabolism;ko00450//Selenocompound metabolism	K01761;K01761	GO:0044444//cytoplasmic part	GO:0016765//transferase activity, transferring alkyl or aryl (other than methyl) groups;GO:0016846//carbon-sulfur lyase activity;GO:0043168//anion binding	GO:0009087//methionine catabolic process;GO:0051260//protein homooligomerization
GWHGAAYT046237	13	27	47	211	163	119	0.49	1	1.86	9.19	5.87	6.68	1.11667	7.24667	2.69812	1.25225e-06	2.41709e-05	CYP94B1	PREDICTED: cytochrome P450 94B3-like [Pyrus x bretschneideri]	-	-	-	-	-	GO:0016712//oxidoreductase activity, acting on paired donors, with incorporation or reduction of molecular oxygen, reduced flavin or flavoprotein as one donor, and incorporation of one atom of oxygen;GO:0046906//tetrapyrrole binding;GO:0046914//transition metal ion binding	GO:0044710//single-organism metabolic process
GWHGAAYT040580	123	91	109	648	831	378	5.66	4.08	5.23	34.33	36.36	25.81	4.99	32.1667	2.68845	4.02061e-25	5.88638e-23	SDC	PREDICTED: serine decarboxylase-like [Pyrus x bretschneideri]	Metabolism;Metabolism;Metabolism	Global and overview maps;Global and overview maps;Amino acid metabolism	ko01100//Metabolic pathways;ko01110//Biosynthesis of secondary metabolites;ko00340//Histidine metabolism	K01590;K01590;K01590	GO:0016020//membrane;GO:0044444//cytoplasmic part	GO:0016831//carboxy-lyase activity;GO:0043168//anion binding	GO:0034308//primary alcohol metabolic process;GO:0043436//oxoacid metabolic process
GWHGAAYT021377	502	405	827	2786	1897	4265	12.45	9.8	21.42	79.55	44.77	156.95	14.5567	93.7567	2.68724	1.04427e-07	2.51045e-06	BGAL12	PREDICTED: beta-galactosidase [Pyrus x bretschneideri]	-	-	-	-	-	GO:0005488//binding;GO:0015925//galactosidase activity	GO:0044238//primary metabolic process
GWHGAAYT024563	46	50	27	318	181	171	2.94	3.12	1.8	23.39	11	16.21	2.62	16.8667	2.68654	1.17259e-10	4.47065e-09	VIT1	PREDICTED: vacuolar iron transporter 1-like [Pyrus x bretschneideri]	-	-	-	-	-	-	-
GWHGAAYT036766	8	5	10	33	52	42	1.05	0.64	1.37	4.99	6.5	8.19	1.02	6.56	2.68513	1.81514e-05	0.000269383	RMA1H1	PREDICTED: E3 ubiquitin-protein ligase RMA1H1-like isoform X1 [Malus domestica]	Genetic Information Processing	Folding, sorting and degradation	ko04141//Protein processing in endoplasmic reticulum	K10666	-	-	-
GWHGAAYT004655	3	7	10	42	34	34	0.21	0.48	0.73	3.37	2.25	3.51	0.473333	3.04333	2.68472	0.000155656	0.00179179	AOP2	PREDICTED: probable inactive 2-oxoglutarate-dependent dioxygenase AOP2 [Pyrus x bretschneideri]	-	-	-	-	-	-	-
GWHGAAYT052322	65	64	57	430	304	281	2.36	2.27	2.16	17.99	10.51	15.15	2.26333	14.55	2.6845	1.11428e-18	1.01642e-16	ILL6	PREDICTED: IAA-amino acid hydrolase ILR1-like 6 [Malus domestica]	-	-	-	-	-	GO:0003824//catalytic activity	-
GWHGAAYT013003	35	22	34	168	233	118	2.12	1.3	2.15	11.73	13.45	10.62	1.85667	11.9333	2.68421	3.20459e-14	1.81146e-12	At5g37970	PREDICTED: probable S-adenosylmethionine-dependent methyltransferase At5g37970 [Malus domestica]	-	-	-	-	-	GO:0003824//catalytic activity	GO:0008152//metabolic process
GWHGAAYT045954	4	43	17	172	144	50	0.14	1.51	0.64	7.11	4.92	2.67	0.763333	4.9	2.6824	0.00101466	0.00884762	MYC4	PREDICTED: transcription factor MYC3-like [Malus domestica]	-	-	-	-	-	-	-
MSTRG.29902	5	4	4	16	13	35	0.3	0.24	0.25	1.12	0.75	3.17	0.263333	1.68	2.6735	0.00471295	0.0318265	--	-	-	-	-	-	-	-	-
MSTRG.22699	1	8	3	22	36	11	0.13	1.04	0.42	3.38	4.58	2.18	0.53	3.38	2.67296	0.00632001	0.0403964	--	PREDICTED: uncharacterized protein LOC108170940 [Malus domestica]	-	-	-	-	-	-	-
GWHGAAYT034048	6	9	6	48	55	18	1.26	1.85	1.32	11.62	11.01	5.62	1.47667	9.41667	2.67287	6.55057e-05	0.000843109	--	PREDICTED: uncharacterized protein LOC103954920 [Pyrus x bretschneideri]	-	-	-	-	-	-	-
GWHGAAYT042941	35	29	22	173	122	158	3.94	3.19	2.59	22.44	13.08	26.41	3.24	20.6433	2.67161	2.54914e-10	9.34186e-09	ERF3	PREDICTED: ethylene-responsive transcription factor 8-like [Pyrus x bretschneideri]	-	-	-	-	-	-	-
GWHGAAYT006392	326	249	270	1302	1322	1781	14.57	10.86	12.6	67	56.25	118.12	12.6767	80.4567	2.66604	7.69012e-16	5.21237e-14	UKL4	PREDICTED: uridine kinase-like protein 3 [Pyrus x bretschneideri]	Metabolism;Metabolism	Global and overview maps;Nucleotide metabolism	ko01100//Metabolic pathways;ko00240//Pyrimidine metabolism	K00876;K00876	-	GO:0019206//nucleoside kinase activity;GO:0032550//purine ribonucleoside binding	GO:0006222//UMP biosynthetic process;GO:0006241//CTP biosynthetic process
GWHGAAYT009003	19	18	18	67	94	124	1.02	0.94	1.01	4.13	4.79	9.84	0.99	6.25333	2.65912	4.79675e-07	1.01046e-05	--	DUF1223 domain-containing protein [Cephalotus follicularis]	-	-	-	-	-	-	-
GWHGAAYT034691	10	9	8	47	77	29	0.85	0.75	0.71	4.61	6.25	3.67	0.77	4.84333	2.65307	2.9083e-06	5.20844e-05	CIA2	PREDICTED: zinc finger protein CONSTANS-LIKE 7-like isoform X2 [Pyrus x bretschneideri]	-	-	-	-	-	-	-
GWHGAAYT033873	29	82	132	502	690	214	1.35	3.73	6.43	26.94	30.61	14.8	3.83667	24.1167	2.65211	8.64211e-06	0.000139498	ANN3	PREDICTED: annexin D3 [Pyrus x bretschneideri]	-	-	-	-	-	GO:0005543//phospholipid binding	-
GWHGAAYT014525	3	20	12	73	74	45	0.28	1.84	1.17	7.87	6.58	6.2	1.09667	6.88333	2.64998	0.000147238	0.00170621	STH-2	PREDICTED: major allergen Pru ar 1-like [Pyrus x bretschneideri]	-	-	-	-	-	-	GO:0050896//response to stimulus
GWHGAAYT031926	3	16	6	60	16	48	0.18	0.96	0.39	4.28	0.94	4.38	0.51	3.2	2.6495	0.00481914	0.0324161	DAO	PREDICTED: 2-oxoglutarate-dependent dioxygenase DAO-like [Pyrus x bretschneideri]	-	-	-	-	-	-	-
GWHGAAYT023094	21	9	4	67	58	54	0.76	0.32	0.15	2.79	1.99	2.9	0.41	2.56	2.64245	4.81196e-05	0.00064304	At1g11050	PREDICTED: probable receptor-like protein kinase At1g11050 [Pyrus x bretschneideri]	-	-	-	-	-	GO:0004672//protein kinase activity;GO:0032550//purine ribonucleoside binding	GO:0006464//cellular protein modification process;GO:0006796//phosphate-containing compound metabolic process
GWHGAAYT033872	35	130	220	559	895	637	1.97	7.16	12.97	36.31	48.06	53.33	7.36667	45.9	2.63941	2.00929e-05	0.000296095	ANN4	PREDICTED: annexin D4-like [Pyrus x bretschneideri]	-	-	-	-	GO:0005911//cell-cell junction	GO:0005543//phospholipid binding	GO:0001101//response to acid chemical;GO:0006950//response to stress
GWHGAAYT020894	2497	3651	2978	16065	19122	13344	143.91	205.38	179.32	1066.36	1049.1	1141.5	176.203	1085.65	2.62325	4.21507e-36	1.21002e-33	TIL	PREDICTED: temperature-induced lipocalin-1-like [Pyrus x bretschneideri]	-	-	-	-	-	-	GO:0051234//establishment of localization
GWHGAAYT033492	2	5	3	14	28	13	0.16	0.38	0.25	1.26	2.08	1.52	0.263333	1.62	2.62103	0.00336698	0.0240577	LRK10	PREDICTED: rust resistance kinase Lr10-like [Malus domestica]	-	-	-	-	-	-	-
GWHGAAYT007173	8	13	4	60	33	36	0.24	0.38	0.13	2.07	0.94	1.6	0.25	1.53667	2.6198	0.000146254	0.00169804	HSP70	PREDICTED: heat shock cognate 70 kDa protein 2-like [Pyrus x bretschneideri]	Cellular Processes;Genetic Information Processing;Genetic Information Processing	Transport and catabolism;Folding, sorting and degradation;Transcription	ko04144//Endocytosis;ko04141//Protein processing in endoplasmic reticulum;ko03040//Spliceosome	K03283;K03283;K03283	-	GO:0032550//purine ribonucleoside binding	-
GWHGAAYT020294	11	22	78	106	275	209	0.22	0.44	1.65	2.48	5.31	6.3	0.77	4.69667	2.60871	0.000882536	0.00790261	HSL1	PREDICTED: receptor-like protein kinase HSL1 [Pyrus x bretschneideri]	-	-	-	-	GO:0031224//intrinsic component of membrane	GO:0004702//receptor signaling protein serine/threonine kinase activity;GO:0016628//oxidoreductase activity, acting on the CH-CH group of donors, NAD or NADP as acceptor;GO:0032550//purine ribonucleoside binding	GO:0032147//activation of protein kinase activity;GO:0044710//single-organism metabolic process
GWHGAAYT032453	69	39	57	279	449	177	2.89	1.6	2.51	13.52	17.97	11.08	2.33333	14.19	2.60441	5.71138e-13	2.80595e-11	GT5	PREDICTED: anthocyanidin 3-O-glucosyltransferase 5-like isoform X1 [Pyrus x bretschneideri]	Metabolism	Biosynthesis of other secondary metabolites	ko00940//Phenylpropanoid biosynthesis	K12356	-	-	-
GWHGAAYT045012	43	32	57	259	190	225	2.26	1.64	3.13	15.66	9.5	17.54	2.34333	14.2333	2.60264	3.54496e-10	1.26585e-08	ERF1A	PREDICTED: ethylene-responsive transcription factor 2-like [Pyrus x bretschneideri]	-	-	-	-	-	-	GO:0010467//gene expression;GO:0034645//cellular macromolecule biosynthetic process
GWHGAAYT049726	10	37	17	154	121	64	0.59	2.13	1.05	10.44	6.78	5.59	1.25667	7.60333	2.59703	1.38993e-05	0.000211751	At2g30020	PREDICTED: probable protein phosphatase 2C 25 [Pyrus x bretschneideri]	-	-	-	-	-	GO:0004721//phosphoprotein phosphatase activity	GO:0009791//post-embryonic development;GO:0044763//single-organism cellular process;GO:0048856//anatomical structure development;GO:0050896//response to stimulus
GWHGAAYT037991	20	3	18	27	114	76	1.86	0.31	1.76	2.96	10.2	10.6	1.31	7.92	2.59593	0.00189949	0.0149715	EP3	PREDICTED: endochitinase EP3-like [Pyrus x bretschneideri]	Metabolism;Metabolism	Global and overview maps;Carbohydrate metabolism	ko01100//Metabolic pathways;ko00520//Amino sugar and nucleotide sugar metabolism	K01183;K01183	-	-	-
GWHGAAYT040683	2	35	9	91	54	80	0.08	1.31	0.36	4.03	1.98	4.57	0.583333	3.52667	2.59591	0.0054596	0.0358516	ERF110	ethylene response factor 3 [Pyrus x bretschneideri]	-	-	-	-	-	-	-
GWHGAAYT041805	37	55	54	247	274	232	0.84	1.22	1.28	6.45	5.91	7.8	1.11333	6.72	2.59358	8.09088e-16	5.47134e-14	RLK7	PREDICTED: receptor-like protein kinase HAIKU2 [Pyrus x bretschneideri]	-	-	-	-	GO:0031224//intrinsic component of membrane	GO:0004672//protein kinase activity;GO:0032550//purine ribonucleoside binding	GO:0003006//developmental process involved in reproduction;GO:0006464//cellular protein modification process;GO:0006796//phosphate-containing compound metabolic process
GWHGAAYT005566	3507	2031	4401	16094	22082	14288	255.76	144.57	335.34	1351.82	1533.05	1546.66	245.223	1477.18	2.59067	5.92292e-15	3.64346e-13	TSJT1	PREDICTED: stem-specific protein TSJT1-like [Malus domestica]	-	-	-	-	-	-	-
GWHGAAYT053036	9	5	8	22	59	35	0.49	0.27	0.46	1.39	3.07	2.84	0.406667	2.43333	2.58102	0.000184139	0.00207695	MYB330	PREDICTED: transcription repressor MYB6-like [Pyrus x bretschneideri]	Organismal Systems	Environmental adaptation	ko04626//Plant-pathogen interaction	K09422	-	-	-
GWHGAAYT003146	446	391	427	2208	2379	1895	26.3	22.5	26.31	149.96	133.54	165.86	25.0367	149.787	2.58079	3.24803e-51	2.4386e-48	USPL1	PREDICTED: BURP domain protein USPL1-like isoform X1 [Pyrus x bretschneideri]	-	-	-	-	-	-	-
GWHGAAYT025205	264	84	146	635	501	1188	24.28	7.54	14.03	67.26	43.86	162.18	15.2833	91.1	2.57549	6.67449e-06	0.000111296	ARR4	PREDICTED: two-component response regulator ARR5 [Malus domestica]	Environmental Information Processing	Signal transduction	ko04075//Plant hormone signal transduction	K14492	-	-	-
GWHGAAYT028267	80	159	53	662	557	289	2.66	5.16	1.84	25.38	17.64	14.28	3.22	19.1	2.56844	1.21312e-08	3.38946e-07	AVT1I	PREDICTED: vacuolar amino acid transporter 1-like [Pyrus x bretschneideri]	-	-	-	-	GO:0031224//intrinsic component of membrane	-	-
GWHGAAYT021258	70	157	284	643	806	1061	5.8	12.7	24.59	61.38	63.59	130.52	14.3633	85.1633	2.56784	9.25104e-06	0.00014859	--	-	-	-	-	-	-	-	-
GWHGAAYT018500	699	882	1125	3986	5486	4308	29.5	36.31	49.58	193.63	220.28	269.7	38.4633	227.87	2.56666	7.90014e-19	7.22888e-17	KING1	PREDICTED: SNF1-related protein kinase regulatory subunit gamma-1-like [Pyrus x bretschneideri]	-	-	-	-	-	GO:0016772//transferase activity, transferring phosphorus-containing groups	GO:0006796//phosphate-containing compound metabolic process
GWHGAAYT047328	16	4	3	53	27	34	0.71	0.17	0.14	2.69	1.13	2.22	0.34	2.01333	2.56598	0.00197368	0.0154275	PAO1	PREDICTED: polyamine oxidase 1 [Pyrus x bretschneideri]	Metabolism;Metabolism;Metabolism	Global and overview maps;Amino acid metabolism;Metabolism of other amino acids	ko01100//Metabolic pathways;ko00330//Arginine and proline metabolism;ko00410//beta-Alanine metabolism	K13366;K13366;K13366	-	GO:0016647//oxidoreductase activity, acting on the CH-NH group of donors, oxygen as acceptor	GO:0044710//single-organism metabolic process
GWHGAAYT034208	6	40	17	118	54	121	0.38	2.71	1.23	9.43	3.58	12.47	1.44	8.49333	2.56026	0.0013787	0.0114394	--	PREDICTED: protein BPS1, chloroplastic-like [Pyrus x bretschneideri]	-	-	-	-	-	-	-
GWHGAAYT014776	47	46	23	135	103	287	0.59	0.56	0.3	1.96	1.23	5.36	0.483333	2.85	2.55987	4.86055e-05	0.000648096	RE1	T4.5 [Malus x robusta]	-	-	-	-	-	-	-
GWHGAAYT049651	138	29	68	565	535	160	2.79	0.58	1.43	13.18	10.3	4.82	1.6	9.43333	2.5597	1.83792e-05	0.000272349	ASA1	PREDICTED: anthranilate synthase alpha subunit 1, chloroplastic [Pyrus x bretschneideri]	Metabolism;Metabolism;Metabolism;Metabolism	Global and overview maps;Global and overview maps;Global and overview maps;Amino acid metabolism	ko01100//Metabolic pathways;ko01110//Biosynthesis of secondary metabolites;ko01230//Biosynthesis of amino acids;ko00400//Phenylalanine, tyrosine and tryptophan biosynthesis	K01657;K01657;K01657;K01657	-	GO:0016833//oxo-acid-lyase activity	GO:0008152//metabolic process
GWHGAAYT042109	14	8	11	107	27	31	0.65	0.37	0.54	5.76	1.2	2.15	0.52	3.03667	2.54591	0.00100507	0.00877178	ASMT	PREDICTED: 3'-hydroxy-N-methyl-(S)-coclaurine 4'-O-methyltransferase 2-like [Malus domestica]	-	-	-	-	-	-	-
GWHGAAYT038705	17	9	3	30	25	76	2.06	1.08	0.42	4.18	2.87	13.73	1.18667	6.92667	2.54525	0.00451394	0.0306736	PMEI7	PREDICTED: 21 kDa protein-like [Pyrus x bretschneideri]	-	-	-	-	-	-	GO:0008152//metabolic process
GWHGAAYT046995	23	42	47	234	148	168	0.84	1.47	1.75	9.65	5.05	8.93	1.35333	7.87667	2.54107	5.19387e-08	1.30767e-06	murG	PREDICTED: UDP-N-acetylglucosamine--N-acetylmuramyl-(pentapeptide) pyrophosphoryl-undecaprenol N-acetylglucosamine transferase [Malus domestica]	Metabolism	Global and overview maps	ko01100//Metabolic pathways	K02563	-	GO:0016758//transferase activity, transferring hexosyl groups	GO:0044238//primary metabolic process;GO:0044249//cellular biosynthetic process;GO:0044710//single-organism metabolic process;GO:0044763//single-organism cellular process;GO:1901576//organic substance biosynthetic process
GWHGAAYT008386	33	68	132	512	407	270	2.03	4.09	8.5	36.36	23.89	24.71	4.87333	28.32	2.53884	4.46255e-06	7.75937e-05	VIT_06s0061g00120	PREDICTED: glucan endo-1,3-beta-glucosidase-like [Pyrus x bretschneideri]	-	-	-	-	-	-	-
GWHGAAYT009096	86	49	143	560	381	428	3.3	1.83	5.73	24.75	13.92	24.37	3.62	21.0133	2.53724	1.57312e-07	3.65867e-06	CBSX5	PREDICTED: CBS domain-containing protein CBSX5 isoform X1 [Pyrus x bretschneideri]	-	-	-	-	-	-	-
GWHGAAYT045786	14	10	10	69	57	40	0.19	0.14	0.15	1.15	0.78	0.85	0.16	0.926667	2.53398	1.03422e-06	2.03106e-05	GIP	Retrovirus-related Pol polyprotein from transposon TNT 1-94, partial [Cajanus cajan]	Metabolism;Metabolism;Metabolism;Genetic Information Processing	Global and overview maps;Nucleotide metabolism;Nucleotide metabolism;Transcription	ko01100//Metabolic pathways;ko00230//Purine metabolism;ko00240//Pyrimidine metabolism;ko03020//RNA polymerase	K03006;K03006;K03006;K03006	-	-	-
GWHGAAYT044729	9	2	4	26	13	30	0.25	0.05	0.12	0.84	0.35	1.24	0.14	0.81	2.5325	0.00727145	0.0452722	NAC071	PREDICTED: NAC domain-containing protein 86 [Malus domestica]	-	-	-	-	GO:0043231//intracellular membrane-bounded organelle	-	GO:0010468//regulation of gene expression;GO:0034645//cellular macromolecule biosynthetic process
GWHGAAYT031326	110	76	170	363	711	672	5.5	3.71	8.88	20.89	33.83	49.85	6.03	34.8567	2.5312	6.58458e-08	1.62703e-06	At2g25060	PREDICTED: uclacyanin-3-like isoform X1 [Pyrus x bretschneideri]	-	-	-	-	-	-	-
GWHGAAYT018124	18	3	9	72	77	12	1.85	0.3	0.97	8.51	7.53	1.83	1.04	5.95667	2.51792	0.00430026	0.0294678	--	PREDICTED: probable WRKY transcription factor 53 [Malus domestica]	-	-	-	-	-	-	-
GWHGAAYT044232	14	3	15	64	57	39	0.67	0.14	0.75	3.54	2.61	2.78	0.52	2.97667	2.51711	0.000225335	0.0024592	MAPKKK18	PREDICTED: mitogen-activated protein kinase kinase kinase ANP1-like [Pyrus x bretschneideri]	Environmental Information Processing	Signal transduction	ko04016//MAPK signaling pathway - plant	K20716	-	GO:0004672//protein kinase activity	GO:0006464//cellular protein modification process;GO:0016310//phosphorylation
GWHGAAYT045657	97	118	132	621	542	520	2.49	2.96	3.55	18.39	13.27	19.85	3	17.17	2.51686	2.71111e-18	2.39109e-16	--	PREDICTED: late embryogenesis abundant protein At1g64065-like [Malus domestica]	-	-	-	-	-	-	-
GWHGAAYT021067	27	23	33	73	175	154	1.9	1.58	2.43	5.93	11.75	16.12	1.97	11.2667	2.51579	1.1899e-06	2.31504e-05	At2g25060	PREDICTED: blue copper protein-like [Pyrus x bretschneideri]	-	-	-	-	-	-	-
GWHGAAYT019656	59	76	83	326	415	326	6.43	8.08	9.44	40.89	43.03	52.7	7.98333	45.54	2.51207	6.44257e-18	5.38985e-16	UBC18	PREDICTED: probable ubiquitin-conjugating enzyme E2 18 [Pyrus x bretschneideri]	Genetic Information Processing	Folding, sorting and degradation	ko04120//Ubiquitin mediated proteolysis	K10688	-	GO:0003824//catalytic activity	-
GWHGAAYT024921	336	157	260	976	1213	1386	13.18	6.01	10.66	44.1	45.3	80.71	9.95	56.7033	2.51067	6.17746e-11	2.45098e-09	AVT6A	PREDICTED: probable sodium-coupled neutral amino acid transporter 6 [Pyrus x bretschneideri]	-	-	-	-	GO:0031224//intrinsic component of membrane	-	-
GWHGAAYT054167	379	364	451	1615	2197	1950	16.95	15.89	21.07	83.16	93.51	129.42	17.97	102.03	2.50533	3.73275e-21	4.10897e-19	LBD41	PREDICTED: LOB domain-containing protein 41-like [Malus domestica]	-	-	-	-	-	-	-
GWHGAAYT032292	7	1	7	21	33	21	0.32	0.05	0.34	1.12	1.45	1.44	0.236667	1.33667	2.49771	0.00343153	0.024394	At2g18193	PREDICTED: AAA-ATPase At2g18193-like [Malus domestica]	-	-	-	-	-	-	-
GWHGAAYT032274	1293	224	884	5268	5585	1531	88.18	14.91	62.99	413.78	362.58	154.98	55.36	310.447	2.48743	3.65294e-05	0.000502876	--	dehydrin 7 [Eriobotrya japonica]	-	-	-	-	-	-	-
GWHGAAYT001331	169	149	135	600	1155	512	9.66	8.32	8.07	39.52	62.87	43.46	8.68333	48.6167	2.48513	1.5897e-19	1.51623e-17	EXPA4	PREDICTED: expansin-A4-like [Pyrus x bretschneideri]	-	-	-	-	GO:0030312//external encapsulating structure	-	GO:0071555//cell wall organization
GWHGAAYT017293	245	231	211	1539	894	831	7.96	7.33	7.17	57.62	27.67	40.1	7.48667	41.7967	2.48099	5.46995e-16	3.80423e-14	GK-2	PREDICTED: guanylate kinase 2-like isoform X1 [Pyrus x bretschneideri]	Metabolism;Metabolism	Global and overview maps;Nucleotide metabolism	ko01100//Metabolic pathways;ko00230//Purine metabolism	K00942;K00942	-	GO:0016772//transferase activity, transferring phosphorus-containing groups	GO:0009117//nucleotide metabolic process
GWHGAAYT057627	104	99	96	524	514	398	3.05	2.83	2.94	17.65	14.31	17.26	2.94	16.4067	2.48039	4.02905e-32	8.93748e-30	TPS7	PREDICTED: probable alpha,alpha-trehalose-phosphate synthase [UDP-forming] 7 isoform X1 [Pyrus x bretschneideri]	Metabolism;Metabolism	Global and overview maps;Carbohydrate metabolism	ko01100//Metabolic pathways;ko00500//Starch and sucrose metabolism	K16055;K16055	GO:0044444//cytoplasmic part	GO:0016740//transferase activity	GO:0005991//trehalose metabolic process;GO:0006006//glucose metabolic process
GWHGAAYT023675	36	26	5	188	79	54	1.49	1.05	0.22	8.97	3.11	3.32	0.92	5.13333	2.48019	0.00102541	0.00891483	CYP82A3	PREDICTED: cytochrome P450 CYP82D47-like [Pyrus x bretschneideri]	-	-	-	-	-	GO:0005488//binding;GO:0016491//oxidoreductase activity	-
GWHGAAYT049418	25	22	18	76	167	78	1.52	1.3	1.14	5.31	9.65	7.03	1.32	7.33	2.47328	2.64981e-08	7.03438e-07	--	PREDICTED: caffeoylshikimate esterase-like [Pyrus x bretschneideri]	Metabolism;Metabolism	Global and overview maps;Lipid metabolism	ko01100//Metabolic pathways;ko00561//Glycerolipid metabolism	K01054;K01054	-	GO:0003824//catalytic activity	-
GWHGAAYT058241	31	62	30	245	218	128	2.24	4.38	2.27	20.42	15.02	13.75	2.96333	16.3967	2.46811	2.99658e-09	9.28448e-08	--	PREDICTED: uncharacterized protein LOC103333999 [Prunus mume]	-	-	-	-	-	-	-
GWHGAAYT040568	59	59	58	314	357	188	3.13	3.06	3.22	19.19	18.03	14.81	3.13667	17.3433	2.46708	4.43729e-21	4.83004e-19	PUB29	PREDICTED: U-box domain-containing protein 29-like [Pyrus x bretschneideri]	-	-	-	-	-	-	-
GWHGAAYT032456	7	8	10	35	48	38	0.43	0.46	0.61	2.32	2.66	3.29	0.5	2.75667	2.46292	2.18628e-05	0.000319125	GT5	PREDICTED: anthocyanidin 3-O-glucosyltransferase 5-like isoform X1 [Pyrus x bretschneideri]	Metabolism	Biosynthesis of other secondary metabolites	ko00940//Phenylpropanoid biosynthesis	K12356	-	-	-
GWHGAAYT009595	12	35	20	130	153	54	0.36	1.03	0.64	4.46	4.34	2.39	0.676667	3.73	2.46266	8.81434e-06	0.0001422	Pbld1	PREDICTED: uncharacterized isomerase BH0283-like, partial [Malus domestica]	-	-	-	-	-	-	-
GWHGAAYT040114	19	23	39	73	185	130	2.04	2.41	4.37	9.01	18.87	20.68	2.94	16.1867	2.46092	7.98512e-06	0.000129968	--	PREDICTED: slit homolog 2 protein-like [Ziziphus jujuba]	-	-	-	-	-	-	-
GWHGAAYT002732	150	144	57	888	573	239	4.76	4.46	1.89	32.45	17.31	11.26	3.70333	20.34	2.45742	8.41257e-07	1.69298e-05	SUC2	PREDICTED: sucrose transport protein-like [Pyrus x bretschneideri]	-	-	-	-	GO:0031224//intrinsic component of membrane	GO:0015154//disaccharide transmembrane transporter activity	GO:0015766//disaccharide transport;GO:0044763//single-organism cellular process
GWHGAAYT002223	7	14	25	28	53	117	0.34	0.67	1.28	1.58	2.47	8.52	0.763333	4.19	2.45657	0.00492247	0.0329753	At1g02270	PREDICTED: uncharacterized calcium-binding protein At1g02270-like [Pyrus x bretschneideri]	-	-	-	-	-	GO:0004518//nuclease activity;GO:0046872//metal ion binding	GO:0090304//nucleic acid metabolic process
GWHGAAYT054569	633	672	511	3142	3336	2130	17.96	18.61	15.15	102.67	90.1	89.7	17.24	94.1567	2.4493	9.53769e-58	9.30911e-55	COL9	PREDICTED: zinc finger protein CONSTANS-LIKE 9-like isoform X1 [Malus domestica]	-	-	-	-	-	GO:0046914//transition metal ion binding	-
GWHGAAYT004690	55	25	16	178	181	98	1.85	0.82	0.56	6.91	5.81	4.9	1.07667	5.87333	2.44761	6.33871e-07	1.30066e-05	--	PREDICTED: uncharacterized serine-rich protein C215.13-like [Juglans regia]	-	-	-	-	-	-	-
MSTRG.35239	6	5	15	28	52	42	0.52	0.42	1.35	2.79	4.28	5.39	0.763333	4.15333	2.44388	0.000908584	0.00807168	STN7	PREDICTED: serine/threonine-protein kinase STN7, chloroplastic isoform X2 [Prunus mume]	-	-	-	-	-	GO:0016301//kinase activity	-
GWHGAAYT043622	174	148	183	420	1237	747	7.23	6	7.94	20.1	48.92	46.06	7.05667	38.36	2.44254	8.70736e-10	2.9105e-08	GLO1	PREDICTED: peroxisomal (S)-2-hydroxy-acid oxidase GLO1-like isoform X1 [Malus domestica]	Metabolism;Metabolism;Metabolism;Metabolism;Cellular Processes	Global and overview maps;Global and overview maps;Global and overview maps;Carbohydrate metabolism;Transport and catabolism	ko01100//Metabolic pathways;ko01110//Biosynthesis of secondary metabolites;ko01200//Carbon metabolism;ko00630//Glyoxylate and dicarboxylate metabolism;ko04146//Peroxisome	K11517;K11517;K11517;K11517;K11517	-	GO:0003824//catalytic activity;GO:0032553//ribonucleotide binding	GO:0044710//single-organism metabolic process
GWHGAAYT014676	7	13	6	68	36	19	1.16	2.11	1.04	13	5.69	4.68	1.43667	7.79	2.4389	0.00101879	0.00887302	--	PREDICTED: uncharacterized protein LOC103322969 [Prunus mume]	-	-	-	-	-	-	-
GWHGAAYT019375	492	544	876	2301	2674	3573	25.56	27.6	47.59	137.75	132.31	275.66	33.5833	181.907	2.43738	4.10039e-09	1.23973e-07	MKK9	PREDICTED: mitogen-activated protein kinase kinase 9-like isoform X1 [Pyrus x bretschneideri]	Environmental Information Processing	Signal transduction	ko04016//MAPK signaling pathway - plant	K20604	-	GO:0004672//protein kinase activity;GO:0032550//purine ribonucleoside binding	GO:0006464//cellular protein modification process;GO:0006796//phosphate-containing compound metabolic process
GWHGAAYT018619	27	39	11	195	88	67	0.43	0.6	0.18	3.59	1.35	1.6	0.403333	2.18	2.43428	0.000121842	0.0014485	CYP71A26	PREDICTED: cytochrome P450 71A26-like [Malus domestica]	-	-	-	-	-	-	-
GWHGAAYT046268	15	11	3	58	56	25	0.68	0.5	0.16	3.08	2.44	1.72	0.446667	2.41333	2.43376	0.000399183	0.00402219	CYP72A68	PREDICTED: cytochrome P450 CYP749A22-like [Pyrus x bretschneideri]	Metabolism	Metabolism of terpenoids and polyketides	ko00905//Brassinosteroid biosynthesis	K15639	-	-	-
GWHGAAYT031415	38	67	58	296	290	180	0.87	1.49	1.38	7.78	6.3	6.1	1.24667	6.72667	2.43182	1.00638e-12	4.79933e-11	AKT1	PREDICTED: potassium channel AKT1 [Pyrus x bretschneideri]	-	-	-	-	GO:0031224//intrinsic component of membrane	GO:0005249//voltage-gated potassium channel activity;GO:0005515//protein binding	GO:0000041//transition metal ion transport;GO:0000904//cell morphogenesis involved in differentiation;GO:0001101//response to acid chemical;GO:0006970//response to osmotic stress;GO:0007015//actin filament organization;GO:0009267//cellular response to starvation;GO:0009933//meristem structural organization;GO:0010053//root epidermal cell differentiation;GO:0010119//regulation of stomatal movement…
GWHGAAYT020154	4	6	4	26	20	19	0.09	0.13	0.09	0.65	0.41	0.61	0.103333	0.556667	2.42951	0.0014379	0.0118467	At3g47570	PREDICTED: probable LRR receptor-like serine/threonine-protein kinase At3g47570 [Pyrus x bretschneideri]	-	-	-	-	-	GO:0016301//kinase activity	-
GWHGAAYT012895	570	1010	1019	4306	5370	2691	32.86	56.79	61.37	285.82	294.62	230.22	50.34	270.22	2.42436	1.78206e-14	1.03328e-12	IPI2	PREDICTED: isopentenyl-diphosphate Delta-isomerase I-like [Malus domestica]	Metabolism;Metabolism;Metabolism	Global and overview maps;Global and overview maps;Metabolism of terpenoids and polyketides	ko01100//Metabolic pathways;ko01110//Biosynthesis of secondary metabolites;ko00900//Terpenoid backbone biosynthesis	K01823;K01823;K01823	-	-	-
GWHGAAYT032772	32	25	40	154	162	131	1.37	1.04	1.78	7.57	6.58	8.3	1.39667	7.48333	2.42169	2.20464e-11	9.13072e-10	HHP4	PREDICTED: heptahelical transmembrane protein 4-like isoform X2 [Pyrus x bretschneideri]	-	-	-	-	-	-	-
GWHGAAYT046517	501	485	630	2312	2773	2311	4.3	4.06	5.64	22.83	22.64	29.42	4.66667	24.9633	2.41935	9.99584e-24	1.34879e-21	TPS9	PREDICTED: probable alpha,alpha-trehalose-phosphate synthase [UDP-forming] 10 [Malus domestica]	Metabolism;Metabolism	Global and overview maps;Carbohydrate metabolism	ko01100//Metabolic pathways;ko00500//Starch and sucrose metabolism	K16055;K16055	-	GO:0019203//carbohydrate phosphatase activity;GO:0035251//UDP-glucosyltransferase activity	GO:0005991//trehalose metabolic process;GO:0006796//phosphate-containing compound metabolic process
GWHGAAYT018776	501	389	583	1560	2605	2474	10.55	7.99	12.82	37.82	52.2	77.3	10.4533	55.7733	2.41561	2.422e-12	1.11332e-10	TPS9	PREDICTED: probable alpha,alpha-trehalose-phosphate synthase [UDP-forming] 9 [Malus domestica]	Metabolism;Metabolism	Global and overview maps;Carbohydrate metabolism	ko01100//Metabolic pathways;ko00500//Starch and sucrose metabolism	K16055;K16055	-	GO:0019203//carbohydrate phosphatase activity;GO:0035251//UDP-glucosyltransferase activity	GO:0005991//trehalose metabolic process;GO:0006796//phosphate-containing compound metabolic process
GWHGAAYT043123	6	5	2	24	24	12	0.32	0.28	0.15	1.63	1.36	1.01	0.25	1.33333	2.41504	0.00372679	0.0261312	PILS1	PREDICTED: uncharacterized transporter YBR287W-like [Prunus mume]	-	-	-	-	-	-	-
GWHGAAYT049198	16	11	16	78	64	54	0.91	0.61	0.95	5.11	3.46	4.56	0.823333	4.37667	2.41028	5.47225e-07	1.13802e-05	At1g02270	PREDICTED: uncharacterized calcium-binding protein At1g02270-like isoform X1 [Pyrus x bretschneideri]	-	-	-	-	-	-	-
GWHGAAYT042968	56	28	18	148	277	73	3.66	1.78	1.23	11.13	17.22	7.08	2.22333	11.81	2.40921	1.24497e-05	0.000192369	GA2OX1	PREDICTED: gibberellin 2-beta-dioxygenase 1-like isoform X1 [Pyrus x bretschneideri]	Metabolism;Metabolism	Global and overview maps;Metabolism of terpenoids and polyketides	ko01110//Biosynthesis of secondary metabolites;ko00904//Diterpenoid biosynthesis	K04125;K04125	-	-	-
GWHGAAYT023233	78	90	107	449	357	416	2.92	3.28	4.17	19.26	12.67	23.02	3.45667	18.3167	2.4057	2.04929e-12	9.47953e-11	ILL6	PREDICTED: IAA-amino acid hydrolase ILR1-like 6 [Malus domestica]	-	-	-	-	-	GO:0003824//catalytic activity	-
GWHGAAYT014231	131	107	90	636	386	435	2.29	1.83	1.65	12.82	6.43	11.3	1.92333	10.1833	2.40453	6.1283e-13	3.00574e-11	RBOHD	PREDICTED: respiratory burst oxidase homolog protein D-like [Pyrus x bretschneideri]	Organismal Systems;Environmental Information Processing	Environmental adaptation;Signal transduction	ko04626//Plant-pathogen interaction;ko04016//MAPK signaling pathway - plant	K13447;K13447	GO:0031224//intrinsic component of membrane;GO:0043231//intracellular membrane-bounded organelle	GO:0046872//metal ion binding;GO:0050664//oxidoreductase activity, acting on NAD(P)H, oxygen as acceptor	GO:0006950//response to stress;GO:0007165//signal transduction;GO:0009620//response to fungus;GO:0042743//hydrogen peroxide metabolic process;GO:0043067//regulation of programmed cell death;GO:0044710//single-organism metabolic process;GO:0048878//chemical homeostasis
GWHGAAYT045112	60	18	13	151	122	130	1.81	0.53	0.41	5.24	3.5	5.82	0.916667	4.85333	2.40451	8.01088e-05	0.00100465	Gyg1	Glyco_transf_8 domain-containing protein [Cephalotus follicularis]	-	-	-	-	-	GO:0016740//transferase activity	-
GWHGAAYT009594	705	318	531	1616	3174	2311	32.67	14.38	25.71	86.25	140.02	158.96	24.2533	128.41	2.4045	1.17793e-10	4.48516e-09	BG	PREDICTED: basic 7S globulin-like [Malus domestica]	-	-	-	-	-	-	-
GWHGAAYT030290	66	192	90	584	604	397	2.6	7.37	3.7	26.46	22.62	23.19	4.55667	24.09	2.40238	2.35591e-08	6.32296e-07	--	PREDICTED: putative UPF0481 protein At3g02645 [Malus domestica]	-	-	-	-	-	-	-
GWHGAAYT047943	14	16	16	88	50	65	0.4	0.45	0.48	2.89	1.36	2.76	0.443333	2.33667	2.39799	7.47793e-06	0.000122462	NPF7.3	PREDICTED: protein NRT1/ PTR FAMILY 7.3-like isoform X1 [Pyrus x bretschneideri]	-	-	-	-	-	-	GO:0051234//establishment of localization
GWHGAAYT009990	86	125	137	470	590	500	9.94	14.1	16.54	62.56	64.91	85.77	13.5267	71.08	2.39364	3.61313e-14	2.03063e-12	--	hypothetical protein PRUPE_7G016200 [Prunus persica]	-	-	-	-	-	-	-
MSTRG.23236	29	42	58	228	285	101	1.44	2.03	3	13.02	13.45	7.43	2.15667	11.3	2.38945	1.8855e-07	4.31661e-06	MAPKKK17	PREDICTED: mitogen-activated protein kinase kinase kinase ANP1-like [Pyrus x bretschneideri]	-	-	-	-	-	GO:0004672//protein kinase activity	GO:0006796//phosphate-containing compound metabolic process
GWHGAAYT056970	63	80	90	329	356	342	4.35	5.4	6.56	26.35	23.62	35.31	5.43667	28.4267	2.38645	1.01681e-13	5.45295e-12	EP3	class IV chitinase [Pyrus x bretschneideri x Pyrus pyrifolia]	Metabolism;Metabolism	Global and overview maps;Carbohydrate metabolism	ko01100//Metabolic pathways;ko00520//Amino sugar and nucleotide sugar metabolism	K01183;K01183	-	GO:0097367//carbohydrate derivative binding	GO:0006026//aminoglycan catabolic process;GO:0044036//cell wall macromolecule metabolic process;GO:0044238//primary metabolic process
GWHGAAYT013274	14	7	12	29	83	42	1.03	0.5	0.92	2.45	5.79	4.57	0.816667	4.27	2.38642	0.000191478	0.0021498	--	PREDICTED: LEAF RUST 10 DISEASE-RESISTANCE LOCUS RECEPTOR-LIKE PROTEIN KINASE-like 2.4 [Theobroma cacao]	-	-	-	-	-	-	-
GWHGAAYT029328	149	126	54	860	294	301	4.06	3.35	1.54	26.96	7.62	12.16	2.98333	15.58	2.3847	1.31649e-05	0.000202403	PGDH2	PREDICTED: D-3-phosphoglycerate dehydrogenase 2, chloroplastic-like [Pyrus x bretschneideri]	Metabolism;Metabolism;Metabolism;Metabolism	Global and overview maps;Global and overview maps;Global and overview maps;Amino acid metabolism	ko01100//Metabolic pathways;ko01200//Carbon metabolism;ko01230//Biosynthesis of amino acids;ko00260//Glycine, serine and threonine metabolism	K00058;K00058;K00058;K00058	-	GO:0000166//nucleotide binding;GO:0016614//oxidoreductase activity, acting on CH-OH group of donors;GO:0031406//carboxylic acid binding	GO:0006563//L-serine metabolic process
GWHGAAYT001948	26	29	47	136	225	112	2.3	2.51	4.35	13.89	18.99	14.74	3.05333	15.8733	2.37815	1.92324e-08	5.22883e-07	--	PREDICTED: uncharacterized protein LOC103932203 isoform X1 [Pyrus x bretschneideri]	-	-	-	-	-	-	-
GWHGAAYT051515	185	56	34	251	538	422	6.1	1.8	1.17	9.53	16.88	20.65	3.02333	15.6867	2.37533	9.99437e-05	0.00122446	--	remorin-1 protein [Dimocarpus longan]	-	-	-	-	-	-	-
GWHGAAYT020213	25	15	28	105	52	126	0.98	0.57	1.15	4.74	1.94	7.32	0.9	4.66667	2.3744	0.000178723	0.00202235	faeA	Lipase, class 3 [Corchorus olitorius]	-	-	-	-	-	-	-
GWHGAAYT005510	304	144	129	674	1370	617	17.88	8.27	7.93	45.65	76.7	53.86	11.36	58.7367	2.3703	1.1098e-09	3.63896e-08	--	PREDICTED: uncharacterized protein LOC103944203 [Pyrus x bretschneideri]	-	-	-	-	-	-	-
GWHGAAYT022084	14	34	45	52	57	251	0.87	2.06	2.92	3.71	3.36	23.1	1.95	10.0567	2.36661	0.00814952	0.0496207	PER10	PREDICTED: peroxidase 10 [Pyrus x bretschneideri]	Metabolism;Metabolism;Metabolism	Global and overview maps;Global and overview maps;Biosynthesis of other secondary metabolites	ko01100//Metabolic pathways;ko01110//Biosynthesis of secondary metabolites;ko00940//Phenylpropanoid biosynthesis	K00430;K00430;K00430	-	GO:0003824//catalytic activity;GO:0043169//cation binding;GO:0046906//tetrapyrrole binding	GO:0006950//response to stress;GO:0044710//single-organism metabolic process
GWHGAAYT012853	91	47	73	216	422	301	5.67	2.86	4.76	15.48	25.05	27.85	4.43	22.7933	2.36323	1.74313e-09	5.57821e-08	ANX2	PREDICTED: receptor-like protein kinase ANXUR2 [Pyrus x bretschneideri]	-	-	-	-	-	-	-
GWHGAAYT002205	74	231	145	748	676	547	1.77	5.4	3.63	20.62	15.41	19.44	3.6	18.49	2.36068	8.18295e-08	1.99837e-06	APRR5	PREDICTED: two-component response regulator-like APRR5 isoform X1 [Pyrus x bretschneideri]	Organismal Systems	Environmental adaptation	ko04712//Circadian rhythm - plant	K12130	-	-	GO:0009987//cellular process
GWHGAAYT037692	573	328	291	2177	1535	1465	42.35	23.66	22.47	185.31	107.99	160.71	29.4933	151.337	2.3593	2.88236e-13	1.4615e-11	TL1	PREDICTED: thaumatin-like protein 1b [Pyrus x bretschneideri]	-	-	-	-	-	-	-
GWHGAAYT019735	348	239	198	1002	1720	839	10.2	6.84	6.06	33.83	48	36.51	7.7	39.4467	2.35697	9.14638e-18	7.50183e-16	IDD1	PREDICTED: protein indeterminate-domain 2-like [Pyrus x bretschneideri]	-	-	-	-	-	-	-
GWHGAAYT005177	35	65	71	326	197	218	1.2	2.18	2.54	12.84	6.4	11.07	1.97333	10.1033	2.35612	2.20463e-07	4.97332e-06	--	remorin-3 protein [Dimocarpus longan]	-	-	-	-	-	-	-
GWHGAAYT047357	5	10	12	42	36	39	0.31	0.6	0.77	2.96	2.1	3.54	0.56	2.86667	2.35588	0.000307531	0.00321142	--	PREDICTED: protein BPS1, chloroplastic-like [Pyrus x bretschneideri]	-	-	-	-	-	-	-
GWHGAAYT028671	4	7	10	15	40	36	0.49	0.84	1.29	2.13	4.65	6.59	0.873333	4.45667	2.35136	0.00399023	0.0276147	--	2-nonaprenyl-3-methyl-6-methoxy-1,4-benzoquinol hydroxylase [Theobroma cacao]	-	-	-	-	-	-	-
GWHGAAYT044990	35	36	65	285	150	157	1.27	1.28	2.47	11.92	5.19	8.46	1.67333	8.52333	2.34869	2.06147e-06	3.80592e-05	At4g16820	PREDICTED: phospholipase A1-Ibeta2, chloroplastic-like [Pyrus x bretschneideri]	-	-	-	-	GO:0009536//plastid	GO:0004620//phospholipase activity	GO:0006629//lipid metabolic process;GO:0009692//ethylene metabolic process
GWHGAAYT044866	10	15	20	20	44	113	0.54	0.76	1.09	1.2	2.19	8.78	0.796667	4.05667	2.34825	0.00785188	0.0482195	EXLB1	PREDICTED: expansin-like B1 [Pyrus x bretschneideri]	-	-	-	-	-	-	-
GWHGAAYT053747	5	3	5	15	24	18	0.85	0.5	0.89	2.93	3.88	4.54	0.746667	3.78333	2.34112	0.00383492	0.0267563	--	hypothetical protein PRUPE_3G274900 [Prunus persica]	-	-	-	-	-	-	-
GWHGAAYT029212	212	81	58	231	1419	103	19.02	7.09	5.44	23.87	121.21	13.72	10.5167	52.9333	2.3315	0.00372462	0.0261223	--	PREDICTED: uncharacterized protein LOC108868580 [Pyrus x bretschneideri]	-	-	-	-	-	-	-
GWHGAAYT015195	49	26	35	192	124	145	2.17	1.12	1.63	9.84	5.27	9.62	1.64	8.24333	2.32953	9.77353e-08	2.36707e-06	IIL1	PREDICTED: 3-isopropylmalate dehydratase large subunit-like [Pyrus x bretschneideri]	Metabolism;Metabolism;Metabolism;Metabolism;Metabolism;Metabolism;Metabolism	Global and overview maps;Global and overview maps;Global and overview maps;Global and overview maps;Amino acid metabolism;Biosynthesis of other secondary metabolites;Carbohydrate metabolism	ko01100//Metabolic pathways;ko01110//Biosynthesis of secondary metabolites;ko01230//Biosynthesis of amino acids;ko01210//2-Oxocarboxylic acid metabolism;ko00290//Valine, leucine and isoleucine biosynthesis;ko00966//Glucosinolate biosynthesis;ko00660//C5-Branched dibasic acid metabolism	K01703;K01703;K01703;K01703;K01703;K01703;K01703	-	GO:0016835//carbon-oxygen lyase activity;GO:0051536//iron-sulfur cluster binding	GO:0006520//cellular amino acid metabolic process
GWHGAAYT031414	88	97	80	413	399	325	9.46	10.18	8.99	51.13	40.83	51.86	9.54333	47.94	2.32866	1.97472e-23	2.64026e-21	--	PREDICTED: uncharacterized protein LOC103939804 [Pyrus x bretschneideri]	-	-	-	-	-	-	-
GWHGAAYT029223	14	50	38	162	149	126	0.37	1.3	1.06	4.96	3.77	4.97	0.91	4.56667	2.3272	1.32276e-05	0.000203103	APC5	PREDICTED: anaphase-promoting complex subunit 5 [Malus domestica]	Genetic Information Processing	Folding, sorting and degradation	ko04120//Ubiquitin mediated proteolysis	K03352	-	-	GO:0007049//cell cycle;GO:0044238//primary metabolic process;GO:0044260//cellular macromolecule metabolic process
GWHGAAYT038846	121	243	106	818	689	507	5.8	11.37	5.31	45.18	31.45	36.08	7.49333	37.57	2.3259	5.4658e-10	1.89177e-08	HIPP06	PREDICTED: heavy metal-associated isoprenylated plant protein 3-like isoform X1 [Malus domestica]	-	-	-	-	-	-	-
GWHGAAYT042731	6	3	6	19	45	9	0.18	0.09	0.19	0.65	1.26	0.39	0.153333	0.766667	2.32193	0.00741384	0.0459808	MIK2	PREDICTED: MDIS1-interacting receptor like kinase 2-like [Malus domestica]	-	-	-	-	-	-	-
GWHGAAYT002191	71	145	158	487	681	457	3.56	7.09	8.28	28.12	32.5	34	6.31	31.54	2.32147	1.98962e-09	6.305e-08	HOX22	PREDICTED: homeobox-leucine zipper protein ATHB-7-like [Pyrus x bretschneideri]	-	-	-	-	GO:0043231//intracellular membrane-bounded organelle	GO:0001071//nucleic acid binding transcription factor activity;GO:0003677//DNA binding	GO:0010468//regulation of gene expression;GO:0034645//cellular macromolecule biosynthetic process
GWHGAAYT012718	864	955	662	4721	3591	2406	58.2	62.79	46.59	366.26	230.26	240.63	55.86	279.05	2.32064	3.01794e-20	3.06834e-18	At2g30620	PREDICTED: histone H1.2-like [Pyrus x bretschneideri]	-	-	-	-	-	-	-
GWHGAAYT031219	14	26	15	119	48	62	0.32	0.57	0.35	3.09	1.03	2.07	0.413333	2.06333	2.3196	0.00015448	0.00178225	GLR2.7	PREDICTED: glutamate receptor 2.7-like [Pyrus x bretschneideri]	-	-	-	-	-	-	-
GWHGAAYT051169	10	7	7	33	50	23	0.44	0.3	0.32	1.68	2.1	1.51	0.353333	1.76333	2.3192	0.000148328	0.00171532	B3GALT12	PREDICTED: probable beta-1,3-galactosyltransferase 12 [Malus domestica]	-	-	-	-	-	-	-
GWHGAAYT055193	125	113	205	444	474	862	4.82	4.26	8.27	19.73	17.41	49.37	5.78333	28.8367	2.31793	5.8906e-06	9.95283e-05	CWINV1	beta-fructofuranosidase, insoluble isoenzyme CWINV1-like precursor [Malus domestica]	Metabolism;Metabolism;Metabolism	Global and overview maps;Carbohydrate metabolism;Carbohydrate metabolism	ko01100//Metabolic pathways;ko00500//Starch and sucrose metabolism;ko00052//Galactose metabolism	K01193;K01193;K01193	-	GO:0003824//catalytic activity	GO:0044238//primary metabolic process
GWHGAAYT024814	228	246	359	1549	1091	922	10.26	10.8	16.87	80.26	46.72	61.57	12.6433	62.85	2.31354	4.9994e-12	2.22473e-10	--	PREDICTED: uncharacterized protein LOC103947496 [Pyrus x bretschneideri]	-	-	-	-	-	-	-
GWHGAAYT007685	12	20	16	53	65	78	0.42	0.68	0.58	2.14	2.16	4.05	0.56	2.78333	2.31331	2.86997e-05	0.000406362	PDR2	PREDICTED: pleiotropic drug resistance protein 2-like [Pyrus x bretschneideri]	-	-	-	-	-	-	-
GWHGAAYT040138	314	75	239	903	1155	690	25.83	6.02	20.54	85.55	90.45	84.25	17.4633	86.75	2.31253	1.80654e-06	3.3714e-05	HEL	PREDICTED: pathogenesis-related protein PR-4 [Malus domestica]	-	-	-	-	-	-	GO:0009620//response to fungus
GWHGAAYT039358	134	202	212	1291	443	563	4.6	6.78	7.61	51.1	14.49	28.72	6.33	31.4367	2.31217	2.49693e-06	4.53834e-05	NPF5.6	PREDICTED: protein NRT1/ PTR FAMILY 5.6-like [Pyrus x bretschneideri]	-	-	-	-	GO:0031224//intrinsic component of membrane	-	GO:0015833//peptide transport
GWHGAAYT013098	28	27	31	130	163	84	1.12	1.06	1.3	6.01	6.23	5	1.16	5.74667	2.3086	4.10363e-11	1.6528e-09	PUB21	PREDICTED: U-box domain-containing protein 21-like [Malus domestica]	-	-	-	-	-	-	-
GWHGAAYT037883	14	14	5	35	60	44	4.48	4.37	1.67	12.9	18.27	20.89	3.50667	17.3533	2.30704	0.000164306	0.00188034	--	-	-	-	-	-	-	-	-
GWHGAAYT029027	17	4	6	23	80	21	2.06	0.47	0.76	3.21	9.24	3.78	1.09667	5.41	2.3025	0.0060185	0.0388424	--	PREDICTED: heavy metal-associated isoprenylated plant protein 16-like [Vitis vinifera]	-	-	-	-	-	-	-
GWHGAAYT053016	45	56	40	145	221	215	2.15	2.66	2.04	8.11	10.2	15.42	2.28333	11.2433	2.29986	3.15364e-09	9.72017e-08	UGT88F3	PREDICTED: UDP-glycosyltransferase 88F3-like [Pyrus x bretschneideri]	Metabolism;Metabolism	Global and overview maps;Biosynthesis of other secondary metabolites	ko01110//Biosynthesis of secondary metabolites;ko00941//Flavonoid biosynthesis	K22845;K22845	-	-	-
GWHGAAYT018125	12	7	7	56	57	8	1.75	1	1.13	9.43	7.93	1.74	1.29333	6.36667	2.29944	0.00546822	0.0358761	WRKY46	PREDICTED: probable WRKY transcription factor 53 [Malus domestica]	-	-	-	-	-	-	-
GWHGAAYT032018	23	18	16	98	105	46	0.6	0.46	0.44	2.96	2.62	1.79	0.5	2.45667	2.2967	3.11853e-07	6.85538e-06	dsk1	PREDICTED: SRSF protein kinase 3-like [Pyrus x bretschneideri]	-	-	-	-	-	GO:0004672//protein kinase activity;GO:0032550//purine ribonucleoside binding	GO:0006464//cellular protein modification process
GWHGAAYT035495	921	1200	1126	5212	5960	2905	12.23	15.56	15.62	79.72	75.35	57.27	14.47	70.78	2.29028	1.90757e-22	2.29858e-20	PDR2	PREDICTED: pleiotropic drug resistance protein 2-like isoform X2 [Pyrus x bretschneideri]	-	-	-	-	-	-	-
GWHGAAYT005178	6	20	31	80	99	65	0.52	1.7	2.83	8.04	8.22	8.42	1.68333	8.22667	2.28899	0.000544599	0.0052559	--	PREDICTED: uncharacterized protein LOC103951317 [Pyrus x bretschneideri]	-	-	-	-	-	-	-
GWHGAAYT024955	28	37	33	127	186	107	1.17	1.51	1.44	6.11	7.39	6.63	1.37333	6.71	2.28863	1.8242e-11	7.67449e-10	--	PREDICTED: uncharacterized protein LOC103431835 [Malus domestica]	-	-	-	-	-	-	-
GWHGAAYT009806	27	24	41	104	95	165	0.8	0.69	1.27	3.54	2.67	7.24	0.92	4.48333	2.28487	4.1634e-05	0.000565176	GSVIVT00026920001	PREDICTED: probable polygalacturonase isoform X2 [Pyrus x bretschneideri]	-	-	-	-	-	-	-
GWHGAAYT049201	25	13	19	85	69	80	0.78	0.4	0.63	3.06	2.06	3.69	0.603333	2.93667	2.28315	3.50633e-06	6.19981e-05	At1g02270	PREDICTED: NAC domain-containing protein 69-like [Pyrus x bretschneideri]	-	-	-	-	-	-	-
GWHGAAYT003270	1193	814	1230	4627	4911	3943	67.35	44.85	72.55	300.85	263.92	330.4	61.5833	298.39	2.27659	1.96552e-20	2.01938e-18	MEE14	PREDICTED: CCG-binding protein 1-like [Pyrus x bretschneideri]	-	-	-	-	-	-	-
GWHGAAYT021218	15	9	6	39	53	34	0.85	0.5	0.36	2.55	2.86	2.86	0.57	2.75667	2.27389	8.4137e-05	0.00105058	--	PREDICTED: uncharacterized protein LOC103962965 [Pyrus x bretschneideri]	-	-	-	-	-	-	-
GWHGAAYT019714	13	9	13	47	59	41	0.97	0.66	1.02	4.05	4.2	4.55	0.883333	4.26667	2.27208	8.50378e-06	0.000137493	PDR17	PREDICTED: random slug protein 5-like [Pyrus x bretschneideri]	-	-	-	-	-	-	-
MSTRG.11982	16	24	16	59	120	59	1.92	2.79	1.94	8.14	13.58	10.36	2.21667	10.6933	2.27025	2.61197e-06	4.72397e-05	--	PREDICTED: uncharacterized protein LOC103424417 [Malus domestica]	-	-	-	-	-	-	-
GWHGAAYT040535	91	99	51	431	401	191	6.85	7.27	4.01	37.35	28.73	21.33	6.04333	29.1367	2.26942	3.00779e-10	1.08737e-08	--	PREDICTED: pathogen-related protein-like [Pyrus x bretschneideri]	-	-	-	-	-	-	-
GWHGAAYT020690	885	860	898	3039	4498	3395	18.95	17.98	20.09	74.96	91.7	107.92	19.0067	91.5267	2.26769	4.02244e-27	6.69211e-25	At5g09300	PREDICTED: 2-oxoisovalerate dehydrogenase subunit alpha 2, mitochondrial [Pyrus x bretschneideri]	Metabolism;Metabolism;Metabolism;Metabolism	Global and overview maps;Global and overview maps;Amino acid metabolism;Carbohydrate metabolism	ko01100//Metabolic pathways;ko01110//Biosynthesis of secondary metabolites;ko00280//Valine, leucine and isoleucine degradation;ko00640//Propanoate metabolism	K00166;K00166;K00166;K00166	GO:0044429//mitochondrial part	GO:0016903//oxidoreductase activity, acting on the aldehyde or oxo group of donors;GO:0043169//cation binding	GO:0044710//single-organism metabolic process
GWHGAAYT041359	29	16	21	72	104	93	4.03	2.17	3.05	11.54	13.77	19.2	3.08333	14.8367	2.2666	8.50007e-07	1.70941e-05	--	PREDICTED: organ-specific protein S2-like [Malus domestica]	-	-	-	-	-	-	-
GWHGAAYT052734	65	67	56	204	389	203	4.79	4.82	4.31	17.33	27.3	22.22	4.64	22.2833	2.26377	4.60519e-13	2.2855e-11	At2g44790	PREDICTED: blue copper protein [Malus domestica]	-	-	-	-	-	-	-
GWHGAAYT039869	87	92	99	350	504	311	5.63	5.81	6.69	26.07	31.03	29.85	6.04333	28.9833	2.26181	9.83423e-21	1.04332e-18	dnajb6-a	PREDICTED: dnaJ homolog subfamily B member 3-like [Pyrus x bretschneideri]	-	-	-	-	-	-	-
GWHGAAYT024605	503	271	797	1929	3362	1517	21.77	11.45	36.04	96.15	138.5	97.46	23.0867	110.703	2.26157	3.29897e-07	7.19392e-06	TIFY6B	PREDICTED: protein TIFY 6A-like isoform X1 [Pyrus x bretschneideri]	Environmental Information Processing	Signal transduction	ko04075//Plant hormone signal transduction	K13464	-	-	-
GWHGAAYT051284	335	128	229	1172	653	928	14.24	5.31	10.17	57.37	26.42	58.55	9.90667	47.4467	2.25984	4.86032e-07	1.02311e-05	At2g19810	PREDICTED: zinc finger CCCH domain-containing protein 23-like [Pyrus x bretschneideri]	-	-	-	-	-	-	-
GWHGAAYT046226	40	30	31	215	142	70	2.21	1.62	1.79	13.69	7.47	5.74	1.87333	8.96667	2.25896	1.37631e-06	2.64087e-05	At1g67340	PREDICTED: F-box protein At5g50450-like [Pyrus x bretschneideri]	-	-	-	-	-	-	-
GWHGAAYT001447	114	199	120	571	840	413	2.71	4.62	2.98	15.64	19.01	14.58	3.43667	16.41	2.25549	4.93378e-13	2.44031e-11	--	PREDICTED: uncharacterized protein LOC103936461 isoform X2 [Pyrus x bretschneideri]	-	-	-	-	-	-	-
GWHGAAYT037884	703	1146	808	3402	4813	2845	85.73	136.41	102.95	477.83	558.75	514.98	108.363	517.187	2.25481	2.6906e-19	2.52511e-17	--	PREDICTED: uncharacterized protein LOC103953621 [Pyrus x bretschneideri]	-	-	-	-	-	-	-
GWHGAAYT025071	171	290	190	910	1062	710	13.48	22.31	15.65	82.62	79.7	83.08	17.1467	81.8	2.25417	3.08047e-17	2.41821e-15	NAC029	NAC domain class transcription factor [Malus domestica]	-	-	-	-	GO:0043231//intracellular membrane-bounded organelle	GO:0001071//nucleic acid binding transcription factor activity	GO:0006952//defense response;GO:0010260//organ senescence;GO:0010468//regulation of gene expression;GO:0016049//cell growth;GO:0034645//cellular macromolecule biosynthetic process;GO:0051707//response to other organism;GO:0090567//reproductive shoot system development
GWHGAAYT008976	11	6	7	40	24	31	0.91	0.48	0.6	3.79	1.88	3.79	0.663333	3.15333	2.24907	0.00109073	0.00939067	--	PHP, partial [Platanus x hispanica]	-	-	-	-	-	-	-
GWHGAAYT042396	36	29	20	101	98	131	5.33	4.19	3.1	17.23	13.82	28.81	4.20667	19.9533	2.24588	1.78736e-06	3.33987e-05	--	PREDICTED: uncharacterized protein LOC103949578 [Pyrus x bretschneideri]	-	-	-	-	-	-	-
GWHGAAYT008624	8	24	23	100	49	67	0.51	1.47	1.48	7.25	2.94	6.22	1.15333	5.47	2.24573	0.000789913	0.00720319	At1g50590	PREDICTED: pirin-like protein [Pyrus x bretschneideri]	-	-	-	-	-	-	-
GWHGAAYT009647	16	6	7	48	53	22	1.96	0.72	0.9	6.78	6.19	4	1.19333	5.65667	2.24496	0.000608422	0.00577665	RKF3	PREDICTED: probable LRR receptor-like serine/threonine-protein kinase RKF3 [Malus domestica]	-	-	-	-	-	-	-
GWHGAAYT028749	10	7	6	31	45	21	0.46	0.32	0.29	1.65	1.98	1.44	0.356667	1.69	2.24437	0.000352595	0.00361877	--	DUF604 domain-containing protein [Cephalotus follicularis]	-	-	-	-	-	GO:0003824//catalytic activity	-
GWHGAAYT037993	66	112	122	458	306	415	4.75	7.82	9.14	37.67	20.84	43.99	7.23667	34.1667	2.23919	1.78949e-07	4.12583e-06	EP3	class IV chitinase [Pyrus x bretschneideri x Pyrus pyrifolia]	Metabolism;Metabolism	Global and overview maps;Carbohydrate metabolism	ko01100//Metabolic pathways;ko00520//Amino sugar and nucleotide sugar metabolism	K01183;K01183	-	GO:0097367//carbohydrate derivative binding	GO:0006026//aminoglycan catabolic process;GO:0044036//cell wall macromolecule metabolic process;GO:0044238//primary metabolic process
GWHGAAYT038093	70	181	16	630	299	157	2.84	7.11	0.68	29.29	11.49	9.37	3.54333	16.7167	2.23811	0.00473719	0.0319608	BAM3	beta-amylase 3 [Malus domestica]	-	-	-	-	-	GO:0016160//amylase activity	GO:0044238//primary metabolic process
GWHGAAYT031183	13	6	13	31	67	36	0.62	0.28	0.65	1.71	3.05	2.55	0.516667	2.43667	2.2376	0.000371608	0.00378471	ABHD17B	PREDICTED: protein ABHD17B-like [Pyrus x bretschneideri]	Metabolism	Lipid metabolism	ko00062//Fatty acid elongation	K01076	-	GO:0003824//catalytic activity	-
GWHGAAYT009501	1284	1484	1435	5185	6821	4992	31.81	35.88	37.14	147.94	160.86	183.56	34.9433	164.12	2.23166	4.81558e-33	1.15578e-30	MCCA	PREDICTED: methylcrotonoyl-CoA carboxylase subunit alpha, mitochondrial [Pyrus x bretschneideri]	Metabolism;Metabolism	Global and overview maps;Amino acid metabolism	ko01100//Metabolic pathways;ko00280//Valine, leucine and isoleucine degradation	K01968;K01968	-	GO:0004672//protein kinase activity;GO:0016879//ligase activity, forming carbon-nitrogen bonds;GO:0032550//purine ribonucleoside binding;GO:0043169//cation binding	GO:0006464//cellular protein modification process
GWHGAAYT004618	51	46	29	228	231	73	1.35	1.19	0.8	6.95	5.84	2.88	1.11333	5.22333	2.23009	1.48091e-06	2.81758e-05	GAUT6	PREDICTED: probable galacturonosyltransferase 6 isoform X1 [Pyrus x bretschneideri]	Metabolism	Carbohydrate metabolism	ko00520//Amino sugar and nucleotide sugar metabolism	K13648	-	-	-
GWHGAAYT017605	897	1620	961	6433	4232	3289	78.57	138.5	87.95	648.98	352.88	427.62	101.673	476.493	2.22851	8.09588e-11	3.15653e-09	ERD15	PREDICTED: protein EARLY RESPONSIVE TO DEHYDRATION 15-like isoform X1 [Malus domestica]	-	-	-	-	-	-	-
GWHGAAYT052316	55	11	26	49	162	151	0.92	0.18	0.45	0.94	2.58	3.74	0.516667	2.42	2.2277	0.00239944	0.0181686	NRG2	DUF632 domain-containing protein/DUF630 domain-containing protein [Cephalotus follicularis]	-	-	-	-	-	-	-
GWHGAAYT014187	401	399	374	1267	1675	1669	17.8	17.28	17.34	64.77	70.77	109.95	17.4733	81.83	2.22747	1.00307e-16	7.43565e-15	ERF113	PREDICTED: ethylene-responsive transcription factor ERF113-like [Pyrus x bretschneideri]	-	-	-	-	-	-	-
GWHGAAYT044015	4	14	5	31	36	25	0.99	3.39	1.3	8.86	8.5	9.2	1.89333	8.85333	2.22529	0.00281507	0.020747	--	hypothetical protein PRUPE_4G039200 [Prunus persica]	-	-	-	-	-	-	-
GWHGAAYT011884	43	62	93	322	181	265	1.94	2.74	4.4	16.77	7.79	17.79	3.02667	14.1167	2.2216	8.99692e-06	0.000144931	At3g11180	PREDICTED: protein SRG1-like [Pyrus x bretschneideri]	-	-	-	-	-	GO:0016705//oxidoreductase activity, acting on paired donors, with incorporation or reduction of molecular oxygen;GO:0043169//cation binding	GO:0044710//single-organism metabolic process
GWHGAAYT023949	151	151	131	507	380	730	5.38	5.26	4.88	20.82	12.9	38.64	5.17333	24.12	2.22106	2.45244e-07	5.49005e-06	--	Formin-like protein 18 [Theobroma cacao]	-	-	-	-	-	-	-
GWHGAAYT025953	9	9	10	12	41	53	2.03	1.98	2.35	3.11	8.79	17.72	2.12	9.87333	2.21947	0.00806788	0.0492465	--	hypothetical protein PRUPE_ppa012497mg [Prunus persica]	-	-	-	-	-	-	-
GWHGAAYT034025	1771	2750	1621	11159	11174	3373	41.39	62.73	39.59	300.42	248.63	117.02	47.9033	222.023	2.21251	2.15593e-08	5.80753e-07	LOX2.1	PREDICTED: linoleate 13S-lipoxygenase 2-1, chloroplastic-like [Pyrus x bretschneideri]	Metabolism;Metabolism;Metabolism;Metabolism	Global and overview maps;Global and overview maps;Lipid metabolism;Lipid metabolism	ko01100//Metabolic pathways;ko01110//Biosynthesis of secondary metabolites;ko00592//alpha-Linolenic acid metabolism;ko00591//Linoleic acid metabolism	K00454;K00454;K00454;K00454	-	-	-
GWHGAAYT043588	8	6	7	26	46	17	0.34	0.25	0.31	1.26	1.85	1.06	0.3	1.39	2.21205	0.00107017	0.00925449	At1g06800	PREDICTED: phospholipase A1-Igamma1, chloroplastic-like [Pyrus x bretschneideri]	-	-	-	-	-	GO:0003824//catalytic activity	-
GWHGAAYT018007	47	39	41	112	255	148	5.76	4.67	5.25	15.82	29.77	26.94	5.22667	24.1767	2.20965	2.42046e-08	6.45478e-07	At1g64065	PREDICTED: late embryogenesis abundant protein At1g64065-like [Malus domestica]	-	-	-	-	-	-	-
GWHGAAYT054926	39	70	75	182	211	305	1.05	1.83	2.09	5.58	5.33	12.04	1.65667	7.65	2.20718	1.06933e-05	0.000168068	OSCBPY	PREDICTED: beta-amyrin synthase [Pyrus x bretschneideri]	-	-	-	-	-	-	-
GWHGAAYT049172	13	17	16	54	72	56	0.65	0.83	0.83	3.1	3.42	4.14	0.77	3.55333	2.20624	2.84546e-06	5.1084e-05	NGA1	PREDICTED: B3 domain-containing transcription factor NGA1-like [Pyrus x bretschneideri]	-	-	-	-	GO:0043231//intracellular membrane-bounded organelle	-	GO:0010468//regulation of gene expression;GO:0034645//cellular macromolecule biosynthetic process
GWHGAAYT047215	18	37	29	82	160	95	0.69	1.39	1.17	3.64	5.88	5.44	1.08333	4.98667	2.2026	3.30699e-06	5.88286e-05	--	PREDICTED: uncharacterized protein LOC103438348 [Malus domestica]	-	-	-	-	-	-	-
GWHGAAYT044369	42	40	26	149	172	109	1.53	1.42	0.99	6.25	5.96	5.89	1.31333	6.03333	2.19972	7.19501e-12	3.14444e-10	At4g31140	PREDICTED: glucan endo-1,3-beta-glucosidase 5-like [Pyrus x bretschneideri]	-	-	-	-	-	GO:0016798//hydrolase activity, acting on glycosyl bonds	GO:0044238//primary metabolic process
MSTRG.4343	10	12	9	33	62	31	0.71	0.83	0.66	2.68	4.17	3.25	0.733333	3.36667	2.19878	0.000114076	0.00137008	--	-	-	-	-	-	-	-	-
GWHGAAYT027936	13	23	38	79	107	104	1.77	3.04	5.48	12.42	13.84	20.98	3.43	15.7467	2.19877	0.000125713	0.00148667	CML38	PREDICTED: calcium-binding protein CML38 [Pyrus x bretschneideri]	Organismal Systems	Environmental adaptation	ko04626//Plant-pathogen interaction	K13448	-	-	-
GWHGAAYT032571	5	18	5	39	27	38	0.19	0.68	0.2	1.73	0.99	2.18	0.356667	1.63333	2.19517	0.00653705	0.0414669	At3g27390	PREDICTED: uncharacterized membrane protein At3g27390-like [Pyrus x bretschneideri]	-	-	-	-	-	-	-
GWHGAAYT013280	6	12	3	39	25	18	0.65	1.28	0.34	4.89	2.59	2.91	0.756667	3.46333	2.19443	0.00609371	0.0392499	--	PREDICTED: uncharacterized protein LOC103947087 [Pyrus x bretschneideri]	-	-	-	-	-	-	-
GWHGAAYT021447	123	190	175	442	746	693	5.03	7.58	7.47	20.81	29.03	42.05	6.69333	30.63	2.19415	3.744e-09	1.1384e-07	NFYA3	PREDICTED: nuclear transcription factor Y subunit A-4-like [Pyrus x bretschneideri]	-	-	-	-	-	-	-
GWHGAAYT036428	34	12	25	37	128	112	3.48	1.24	2.74	4.37	12.54	17.17	2.48667	11.36	2.19168	0.00127265	0.0107082	--	PREDICTED: late embryogenesis abundant protein At1g64065-like [Malus domestica]	-	-	-	-	-	-	-
GWHGAAYT053384	26	29	22	145	124	46	1.3	1.41	1.15	8.33	5.89	3.41	1.28667	5.87667	2.19136	8.21039e-06	0.000133117	NAC083	PREDICTED: NAC domain-containing protein 83-like [Pyrus x bretschneideri]	-	-	-	-	-	-	GO:0010467//gene expression;GO:0034645//cellular macromolecule biosynthetic process
GWHGAAYT011544	428	350	387	1559	1437	1478	26.64	21.26	25.16	111.75	85.14	136.53	24.3533	111.14	2.19019	1.80175e-19	1.70735e-17	--	PREDICTED: uncharacterized protein LOC103963554 [Pyrus x bretschneideri]	-	-	-	-	-	-	-
GWHGAAYT039634	196	204	321	691	1224	924	11.03	11.2	18.87	44.78	65.56	77.16	13.7	62.5	2.18968	1.77697e-09	5.6741e-08	PNC1	PREDICTED: cationic peroxidase 1-like [Pyrus x bretschneideri]	Metabolism;Metabolism;Metabolism	Global and overview maps;Global and overview maps;Biosynthesis of other secondary metabolites	ko01100//Metabolic pathways;ko01110//Biosynthesis of secondary metabolites;ko00940//Phenylpropanoid biosynthesis	K00430;K00430;K00430	-	GO:0003824//catalytic activity;GO:0043169//cation binding;GO:0046906//tetrapyrrole binding	GO:0006950//response to stress;GO:0044710//single-organism metabolic process
GWHGAAYT021221	47	50	44	124	318	135	2.26	2.34	2.21	6.86	14.54	9.62	2.27	10.34	2.18747	1.18365e-07	2.81777e-06	HSFC1	PREDICTED: heat stress transcription factor C-1-like [Malus domestica]	-	-	-	-	-	-	-
GWHGAAYT007820	29	86	80	296	147	279	1.12	3.24	3.22	13.15	5.4	15.97	2.52667	11.5067	2.18716	0.000275412	0.00291658	At2g27500	PREDICTED: glucan endo-1,3-beta-glucosidase 14 isoform X1 [Pyrus x bretschneideri]	-	-	-	-	-	-	-
GWHGAAYT020396	18	16	24	51	99	76	0.85	0.74	1.19	2.78	4.46	5.34	0.926667	4.19333	2.17798	2.164e-05	0.000316504	BZIP9	PREDICTED: basic leucine zipper 9-like [Pyrus x bretschneideri]	-	-	-	-	-	GO:0046983//protein dimerization activity	GO:0010467//gene expression;GO:0034645//cellular macromolecule biosynthetic process
GWHGAAYT020042	18	10	12	43	61	50	0.8	0.44	0.56	2.21	2.59	3.31	0.6	2.70333	2.17171	3.9184e-05	0.000535393	HAT22	PREDICTED: homeobox-leucine zipper protein HAT22-like [Pyrus x bretschneideri]	-	-	-	-	-	-	-
GWHGAAYT019971	17	14	25	56	82	76	0.86	0.72	1.33	3.32	3.98	5.77	0.97	4.35667	2.16717	3.3805e-05	0.000471803	LOG8	PREDICTED: cytokinin riboside 5'-monophosphate phosphoribohydrolase LOG8-like isoform X1 [Pyrus x bretschneideri]	-	-	-	-	-	-	-
GWHGAAYT002634	5	7	16	26	58	29	0.25	0.34	0.83	1.49	2.74	2.14	0.473333	2.12333	2.1654	0.00395893	0.0274631	TAR4	PREDICTED: tryptophan aminotransferase-related protein 4-like [Pyrus x bretschneideri]	-	-	-	-	-	-	-
GWHGAAYT031844	1898	3317	3742	14171	13950	7318	79.95	136.38	164.69	687.53	559.4	457.56	127.007	568.163	2.1614	5.49775e-10	1.89611e-08	TIFY10A	PREDICTED: protein TIFY 10A [Pyrus x bretschneideri]	Environmental Information Processing	Signal transduction	ko04075//Plant hormone signal transduction	K13464	-	-	-
GWHGAAYT039985	36	30	18	121	69	115	1.31	1.06	0.68	5.06	2.38	6.2	1.01667	4.54667	2.16096	4.57912e-05	0.000616749	HIPP32	PREDICTED: protein qua-1-like [Malus domestica]	-	-	-	-	-	-	-
GWHGAAYT029820	43	111	38	308	228	190	1.68	4.24	1.55	13.88	8.49	11.03	2.49	11.1333	2.16067	1.59269e-05	0.00023928	ILL4	PREDICTED: IAA-amino acid hydrolase ILR1-like 4 [Pyrus x bretschneideri]	-	-	-	-	-	GO:0003824//catalytic activity	-
GWHGAAYT029866	42	23	16	55	45	172	1.13	0.6	0.45	1.71	1.15	6.88	0.726667	3.24667	2.15959	0.00669372	0.0423141	--	PREDICTED: uro-adherence factor A-like [Ziziphus jujuba]	-	-	-	-	-	-	-
GWHGAAYT043989	4163	4161	3157	24569	15511	5672	137.08	133.74	108.61	931.79	486.22	277.23	126.477	565.08	2.15958	3.42824e-07	7.44675e-06	PPO	polyphenol oxidase IV [Pyrus x bretschneideri]	Metabolism;Metabolism;Metabolism;Metabolism	Global and overview maps;Global and overview maps;Amino acid metabolism;Biosynthesis of other secondary metabolites	ko01100//Metabolic pathways;ko01110//Biosynthesis of secondary metabolites;ko00350//Tyrosine metabolism;ko00950//Isoquinoline alkaloid biosynthesis	K00422;K00422;K00422;K00422	-	-	-
GWHGAAYT047810	45	52	28	155	256	91	1.54	1.74	1	6.11	8.34	4.63	1.42667	6.36	2.15638	1.79198e-07	4.12783e-06	LRK10	PREDICTED: rust resistance kinase Lr10-like [Pyrus x bretschneideri]	-	-	-	-	-	-	-
GWHGAAYT001557	73	61	75	271	332	208	2.39	1.95	2.56	10.22	10.35	10.11	2.3	10.2267	2.15263	1.12741e-17	9.19548e-16	AVT6C	PREDICTED: LOW QUALITY PROTEIN: sodium-coupled neutral amino acid transporter 3-like [Malus domestica]	-	-	-	-	GO:0031224//intrinsic component of membrane	-	-
GWHGAAYT042750	44	124	99	432	203	336	1.99	5.53	4.69	22.67	8.81	22.71	4.07	18.0633	2.14996	0.000107768	0.00130611	--	PREDICTED: MDIS1-interacting receptor like kinase 2-like isoform X1 [Pyrus x bretschneideri]	-	-	-	-	-	-	-
GWHGAAYT050088	19	16	46	63	179	83	1.44	1.18	3.65	5.5	12.93	9.34	2.09	9.25667	2.14699	0.000874848	0.00784577	SDH	PREDICTED: sorbitol dehydrogenase-like [Pyrus x bretschneideri]	Metabolism;Metabolism;Metabolism	Global and overview maps;Carbohydrate metabolism;Carbohydrate metabolism	ko01100//Metabolic pathways;ko00040//Pentose and glucuronate interconversions;ko00051//Fructose and mannose metabolism	K00008;K00008;K00008	-	-	-
GWHGAAYT044036	27	49	16	182	138	43	1.89	3.35	1.17	14.67	9.2	4.47	2.13667	9.44667	2.14444	0.000707383	0.00655886	At1g61340	PREDICTED: F-box protein At1g61340-like [Pyrus x bretschneideri]	-	-	-	-	-	-	-
GWHGAAYT019649	39	47	72	225	346	80	7.06	8.3	13.61	46.89	59.59	21.48	9.65667	42.6533	2.14306	5.12176e-05	0.000676761	TRX1	PREDICTED: thioredoxin H1-like [Pyrus x bretschneideri]	-	-	-	-	-	GO:0015036//disulfide oxidoreductase activity	GO:0019725//cellular homeostasis;GO:0044710//single-organism metabolic process
GWHGAAYT005648	526	461	451	1579	1606	2049	18.88	16.15	16.91	65.27	54.87	109.16	17.3133	76.4333	2.14232	2.76077e-12	1.2631e-10	STP1	PREDICTED: sugar carrier protein C [Pyrus x bretschneideri]	-	-	-	-	GO:0005911//cell-cell junction;GO:0031224//intrinsic component of membrane;GO:0043231//intracellular membrane-bounded organelle	GO:0005402//cation:sugar symporter activity;GO:0016628//oxidoreductase activity, acting on the CH-CH group of donors, NAD or NADP as acceptor	GO:0006812//cation transport;GO:0008643//carbohydrate transport;GO:0009725//response to hormone;GO:0009814//defense response, incompatible interaction;GO:0016049//cell growth;GO:0044710//single-organism metabolic process
GWHGAAYT055801	118	170	194	695	748	422	6.11	8.59	10.49	41.43	36.87	32.43	8.39667	36.91	2.13612	2.78752e-12	1.27334e-10	WRKY40	PREDICTED: probable WRKY transcription factor 40 [Pyrus x bretschneideri]	-	-	-	-	GO:0043231//intracellular membrane-bounded organelle	GO:0001071//nucleic acid binding transcription factor activity;GO:0003677//DNA binding	GO:0000160//phosphorelay signal transduction system;GO:0006605//protein targeting;GO:0009617//response to bacterium;GO:0009642//response to light intensity;GO:0009694//jasmonic acid metabolic process;GO:0009696//salicylic acid metabolic process;GO:0009755//hormone-mediated signaling pathway;GO:0009863//salicylic acid mediated signaling pathway;GO:0010468//regulation of gene expression;GO:0034645/…
GWHGAAYT018493	435	492	376	1343	1751	1705	24.33	26.86	21.97	86.51	93.23	141.54	24.3867	107.093	2.1347	9.05103e-16	6.0646e-14	At1g67340	PREDICTED: F-box protein At1g67340-like [Pyrus x bretschneideri]	-	-	-	-	-	-	-
GWHGAAYT021521	130	228	310	1111	942	533	10.29	17.61	25.62	101.23	70.95	62.59	17.84	78.2567	2.1331	3.98355e-07	8.52648e-06	TIFY10A	PREDICTED: protein TIFY 10A-like [Pyrus x bretschneideri]	Environmental Information Processing	Signal transduction	ko04075//Plant hormone signal transduction	K13464	-	-	-
GWHGAAYT008692	59	65	50	214	153	251	2.21	2.38	1.96	9.25	5.47	13.99	2.18333	9.57	2.13199	9.68194e-07	1.92201e-05	At4g34480	PREDICTED: glucan endo-1,3-beta-glucosidase 7-like [Pyrus x bretschneideri]	-	-	-	-	GO:0016020//membrane	GO:0016798//hydrolase activity, acting on glycosyl bonds	GO:0044238//primary metabolic process
GWHGAAYT038153	90	92	78	220	303	406	7.95	7.93	7.2	22.37	25.47	53.21	7.69333	33.6833	2.13035	4.29996e-07	9.15687e-06	ERF1A	PREDICTED: ethylene-responsive transcription factor 2-like [Pyrus x bretschneideri]	-	-	-	-	-	-	GO:0010467//gene expression;GO:0034645//cellular macromolecule biosynthetic process
GWHGAAYT050737	89	79	72	293	425	209	3.96	3.43	3.35	15.03	18	13.8	3.58	15.61	2.12444	1.21411e-16	8.93224e-15	Os09g0520200	PREDICTED: 1-acylglycerol-3-phosphate O-acyltransferase-like [Pyrus x bretschneideri]	-	-	-	-	-	-	-
GWHGAAYT031768	225	193	202	942	594	713	6.88	5.76	6.46	33.18	17.3	32.37	6.36667	27.6167	2.11693	1.83906e-11	7.72588e-10	BRXL4	PREDICTED: protein Brevis radix-like 4 [Pyrus x bretschneideri]	-	-	-	-	-	-	GO:0010087//phloem or xylem histogenesis;GO:0044260//cellular macromolecule metabolic process
GWHGAAYT009832	416	923	689	3300	2428	1834	33.64	72.84	58.2	307.31	186.88	220.1	54.8933	238.097	2.11684	1.2296e-08	3.43221e-07	At3g01520	PREDICTED: universal stress protein A-like protein [Pyrus x bretschneideri]	-	-	-	-	GO:0043231//intracellular membrane-bounded organelle	GO:0003824//catalytic activity	GO:0050896//response to stimulus
GWHGAAYT011401	13	16	14	53	67	42	0.53	0.63	0.59	2.47	2.58	2.52	0.583333	2.52333	2.11294	6.82762e-06	0.000113333	MLO3	PREDICTED: MLO-like protein 3 [Pyrus x bretschneideri]	-	-	-	-	GO:0016020//membrane	-	GO:0050896//response to stimulus
GWHGAAYT009991	8	13	14	28	62	41	1.13	1.79	2.07	4.55	8.33	8.59	1.66333	7.15667	2.10521	0.000763177	0.00699424	--	PREDICTED: uncharacterized protein LOC103935006 isoform X2 [Pyrus x bretschneideri]	-	-	-	-	-	-	-
GWHGAAYT049700	114	86	33	219	717	44	5.26	3.86	1.57	11.6	31.37	3.02	3.56333	15.33	2.10506	0.00799688	0.0489151	CYP90A1	PREDICTED: cytochrome P450 90A1-like [Pyrus x bretschneideri]	Metabolism;Metabolism	Global and overview maps;Metabolism of terpenoids and polyketides	ko01110//Biosynthesis of secondary metabolites;ko00905//Brassinosteroid biosynthesis	K09588;K09588	GO:0031224//intrinsic component of membrane	GO:0016491//oxidoreductase activity;GO:0043169//cation binding;GO:0046906//tetrapyrrole binding	GO:0005976//polysaccharide metabolic process;GO:0009826//unidimensional cell growth;GO:0009909//regulation of flower development;GO:0010208//pollen wall assembly;GO:0016129//phytosteroid biosynthetic process;GO:0043479//pigment accumulation in tissues in response to UV light;GO:0048588//developmental cell growth;GO:0065008//regulation of biological quality
GWHGAAYT004602	193	252	226	621	1629	430	6.64	8.47	8.13	24.62	53.37	21.97	7.74667	33.32	2.10474	5.16552e-07	1.08114e-05	CYP94A1	PREDICTED: cytochrome P450 94A1-like [Pyrus x bretschneideri]	Metabolism	Lipid metabolism	ko00073//Cutin, suberine and wax biosynthesis	K20769	-	-	-
GWHGAAYT009550	75	77	50	300	72	305	1.5	1.5	1.04	6.91	1.37	9.05	1.34667	5.77667	2.10084	0.00147602	0.0121164	TIC	PREDICTED: protein TIME FOR COFFEE-like isoform X1 [Pyrus x bretschneideri]	-	-	-	-	-	-	-
GWHGAAYT052943	84	54	90	315	271	248	2.86	1.79	3.2	12.35	8.78	12.53	2.61667	11.22	2.10027	9.53626e-10	3.1623e-08	ITPK3	PREDICTED: inositol-tetrakisphosphate 1-kinase 3-like isoform X1 [Pyrus x bretschneideri]	Metabolism;Metabolism;Environmental Information Processing	Global and overview maps;Carbohydrate metabolism;Signal transduction	ko01100//Metabolic pathways;ko00562//Inositol phosphate metabolism;ko04070//Phosphatidylinositol signaling system	K00913;K00913;K00913	GO:0043231//intracellular membrane-bounded organelle	GO:0032550//purine ribonucleoside binding;GO:0046872//metal ion binding;GO:0051765//inositol tetrakisphosphate kinase activity;GO:0051766//inositol trisphosphate kinase activity	GO:0001101//response to acid chemical;GO:0009694//jasmonic acid metabolic process;GO:0043647//inositol phosphate metabolic process;GO:0051707//response to other organism
GWHGAAYT021429	244	234	165	1369	755	314	8.21	7.68	5.8	53.03	24.17	15.67	7.23	30.9567	2.09818	7.03942e-06	0.000116125	--	DDE_4 domain-containing protein [Cephalotus follicularis]	-	-	-	-	-	-	-
GWHGAAYT045651	19	41	9	90	76	78	1.2	2.52	0.59	6.54	4.56	7.3	1.43667	6.13333	2.09395	0.00083789	0.00756063	--	PREDICTED: late embryogenesis abundant protein At1g64065-like [Malus domestica]	-	-	-	-	-	-	-
GWHGAAYT040031	84	75	48	230	278	239	2.8	2.44	1.67	8.82	8.82	11.82	2.30333	9.82	2.092	1.79549e-11	7.57546e-10	EMB3004	PREDICTED: bifunctional 3-dehydroquinate dehydratase/shikimate dehydrogenase, chloroplastic-like isoform X1 [Pyrus x bretschneideri]	Metabolism;Metabolism;Metabolism;Metabolism	Global and overview maps;Global and overview maps;Global and overview maps;Amino acid metabolism	ko01100//Metabolic pathways;ko01110//Biosynthesis of secondary metabolites;ko01230//Biosynthesis of amino acids;ko00400//Phenylalanine, tyrosine and tryptophan biosynthesis	K13832;K13832;K13832;K13832	-	-	-
GWHGAAYT013761	13	15	8	43	37	46	0.34	0.39	0.22	1.31	0.93	1.81	0.316667	1.35	2.09192	0.000462439	0.00456626	2MMP	PREDICTED: metalloendoproteinase 2-MMP [Pyrus x bretschneideri]	-	-	-	-	-	GO:0046914//transition metal ion binding;GO:0070011//peptidase activity, acting on L-amino acid peptides	GO:0019538//protein metabolic process
GWHGAAYT019960	27	38	11	105	76	86	2.08	2.81	0.88	9.24	5.56	9.78	1.92333	8.19333	2.09084	0.00019079	0.00214388	LOG8	PREDICTED: cytokinin riboside 5'-monophosphate phosphoribohydrolase LOG8-like isoform X1 [Pyrus x bretschneideri]	-	-	-	-	-	-	-
GWHGAAYT038473	35	12	13	62	60	85	3	0.99	1.14	6.13	4.91	10.81	1.71	7.28333	2.0906	0.0010191	0.00887307	PMEI9	PREDICTED: 21 kDa protein-like [Pyrus x bretschneideri]	-	-	-	-	-	GO:0052689//carboxylic ester hydrolase activity	GO:0009892//negative regulation of metabolic process
GWHGAAYT016435	46	59	9	161	248	41	1.91	2.38	0.39	7.66	9.75	2.51	1.56	6.64	2.08964	0.00581201	0.0377175	NAC047	PREDICTED: NAC transcription factor 29-like [Pyrus x bretschneideri]	-	-	-	-	GO:0043231//intracellular membrane-bounded organelle	-	GO:0010468//regulation of gene expression;GO:0034645//cellular macromolecule biosynthetic process
GWHGAAYT051767	628	490	715	1950	4309	1037	18.65	14.2	22.18	66.68	121.81	45.71	18.3433	78.0667	2.08945	4.70828e-07	9.95403e-06	At2g25737	Transmembrane protein TauE like protein [Corchorus olitorius]	-	-	-	-	-	-	-
GWHGAAYT014829	38	37	149	270	262	281	1.93	1.83	7.89	15.76	12.64	21.13	3.88333	16.51	2.08797	0.00162895	0.0131906	--	HAD-superfamily hydrolase, subfamily IA, variant 3 [Corchorus olitorius]	Metabolism	Metabolism of cofactors and vitamins	ko00760//Nicotinate and nicotinamide metabolism	K18551	-	GO:0003824//catalytic activity	-
GWHGAAYT045559	33	38	11	138	89	69	3	3.37	1.04	14.44	7.7	9.3	2.47	10.48	2.08506	0.000206511	0.00229395	SNA-I	PREDICTED: ribosome-inactivating protein bryodin II-like [Pyrus x bretschneideri]	-	-	-	-	-	-	-
GWHGAAYT046716	1137	846	961	3401	3787	3400	34.41	24.99	30.39	118.55	109.11	152.74	29.93	126.8	2.08289	8.41438e-22	9.58683e-20	APRR1	PREDICTED: two-component response regulator-like APRR1 [Pyrus x bretschneideri]	Organismal Systems	Environmental adaptation	ko04712//Circadian rhythm - plant	K12127	GO:0043231//intracellular membrane-bounded organelle	GO:0001071//nucleic acid binding transcription factor activity;GO:0003676//nucleic acid binding;GO:0016772//transferase activity, transferring phosphorus-containing groups	GO:0006796//phosphate-containing compound metabolic process;GO:0010468//regulation of gene expression;GO:0034645//cellular macromolecule biosynthetic process;GO:0035556//intracellular signal transduction;GO:0048571//long-day photoperiodism;GO:0050879//multicellular organismal movement;GO:0090567//reproductive shoot system development
GWHGAAYT054639	31	109	59	389	219	125	2.86	9.81	5.69	41.32	19.23	17.11	6.12	25.8867	2.08061	0.000486897	0.00477136	--	PREDICTED: cysteine-rich and transmembrane domain-containing protein B-like isoform X1 [Pyrus x bretschneideri]	-	-	-	-	-	-	-
GWHGAAYT031303	164	223	176	869	626	527	13.15	17.45	14.74	80.24	47.77	62.71	15.1133	63.5733	2.0726	7.20598e-13	3.50496e-11	RFS6	PREDICTED: probable galactinol--sucrose galactosyltransferase 6 isoform X2 [Pyrus x bretschneideri]	Metabolism	Carbohydrate metabolism	ko00052//Galactose metabolism	K06617	-	-	-
GWHGAAYT051841	7307	7836	9334	25056	34258	28391	140.04	146.59	186.91	553.09	625.06	807.69	157.847	661.947	2.06819	1.16198e-16	8.57026e-15	ARA1	PREDICTED: L-arabinokinase-like isoform X2 [Pyrus x bretschneideri]	Metabolism;Metabolism	Global and overview maps;Carbohydrate metabolism	ko01100//Metabolic pathways;ko00520//Amino sugar and nucleotide sugar metabolism	K12446;K12446	GO:0044424//intracellular part	GO:0016772//transferase activity, transferring phosphorus-containing groups;GO:0032550//purine ribonucleoside binding	GO:0006796//phosphate-containing compound metabolic process
GWHGAAYT014078	361	348	379	1468	1517	984	15.14	14.24	16.61	70.91	60.56	61.25	15.33	64.24	2.06711	2.16852e-31	4.6012e-29	At1g67340	PREDICTED: F-box protein At1g67340-like [Malus domestica]	-	-	-	-	-	-	-
GWHGAAYT056035	42	25	32	139	138	85	2.5	1.45	1.99	9.52	7.82	7.51	1.98	8.28333	2.06471	2.02197e-08	5.46678e-07	--	PREDICTED: protein E6 [Pyrus x bretschneideri]	-	-	-	-	-	-	-
GWHGAAYT003154	13	23	15	40	36	90	1.3	2.25	1.57	4.61	3.43	13.36	1.70667	7.13333	2.0634	0.0050385	0.0336371	--	PREDICTED: organ-specific protein P4-like [Pyrus x bretschneideri]	-	-	-	-	-	-	-
GWHGAAYT020808	105	41	60	90	203	385	3.32	1.27	1.98	3.28	6.11	18.07	2.19	9.15333	2.06337	0.00263494	0.019652	ILK1	PREDICTED: dual specificity protein kinase shkC-like isoform X1 [Malus domestica]	-	-	-	-	-	GO:0004672//protein kinase activity;GO:0032550//purine ribonucleoside binding	GO:0006468//protein phosphorylation;GO:0007166//cell surface receptor signaling pathway;GO:0010646//regulation of cell communication
GWHGAAYT043915	93	18	73	280	201	180	4.7	0.89	3.85	16.29	9.66	13.5	3.14667	13.15	2.06317	0.000576969	0.00552586	--	PREDICTED: uncharacterized protein LOC103932388 [Pyrus x bretschneideri]	-	-	-	-	-	-	-
GWHGAAYT001891	12	8	7	37	48	17	1.15	0.75	0.7	4.07	4.37	2.41	0.866667	3.61667	2.06111	0.00137925	0.0114407	DREB1A	PREDICTED: dehydration-responsive element-binding protein 1A [Pyrus x bretschneideri]	-	-	-	-	-	-	-
MSTRG.36699	16	24	12	49	93	48	1.27	1.87	1	4.5	7.05	5.68	1.38	5.74333	2.05722	6.66684e-05	0.000856944	--	PREDICTED: uncharacterized protein LOC103941426 [Pyrus x bretschneideri]	-	-	-	-	-	-	-
GWHGAAYT046747	37	36	28	148	156	68	0.97	0.92	0.77	4.48	3.9	2.65	0.886667	3.67667	2.05193	1.1836e-07	2.81777e-06	DGK1	PREDICTED: diacylglycerol kinase 1-like isoform X1 [Pyrus x bretschneideri]	Metabolism;Metabolism;Metabolism;Metabolism;Environmental Information Processing	Global and overview maps;Global and overview maps;Lipid metabolism;Lipid metabolism;Signal transduction	ko01100//Metabolic pathways;ko01110//Biosynthesis of secondary metabolites;ko00564//Glycerophospholipid metabolism;ko00561//Glycerolipid metabolism;ko04070//Phosphatidylinositol signaling system	K00901;K00901;K00901;K00901;K00901	GO:0031224//intrinsic component of membrane	GO:0016301//kinase activity;GO:0032550//purine ribonucleoside binding;GO:0046872//metal ion binding	GO:0006796//phosphate-containing compound metabolic process;GO:0006950//response to stress;GO:0007186//G-protein coupled receptor signaling pathway
GWHGAAYT024501	212	128	136	977	325	371	11.4	6.72	7.64	60.53	16.64	29.62	8.58667	35.5967	2.05157	3.90493e-05	0.000533802	PDF2.2	PREDICTED: defensin-like protein isoform X1 [Pyrus x bretschneideri]	-	-	-	-	-	-	-
GWHGAAYT043951	171	61	121	421	400	413	10.33	3.6	7.64	29.3	23.01	37.04	7.19	29.7833	2.05044	1.61117e-06	3.02997e-05	TSJT1	PREDICTED: stem-specific protein TSJT1-like [Pyrus x bretschneideri]	-	-	-	-	-	-	-
GWHGAAYT034392	212	291	287	967	491	1152	10.47	14.03	14.81	55	23.08	84.44	13.1033	54.1733	2.04765	2.24458e-05	0.000326333	LECRK3	PREDICTED: G-type lectin S-receptor-like serine/threonine-protein kinase LECRK3 [Pyrus x bretschneideri]	-	-	-	-	-	-	-
GWHGAAYT038332	186	315	224	916	1260	499	14.46	23.9	18.19	82	93.23	57.57	18.85	77.6	2.04149	3.99563e-10	1.40959e-08	SGR	stay green 1 [Pyrus x bretschneideri]	Metabolism;Metabolism	Global and overview maps;Metabolism of cofactors and vitamins	ko01110//Biosynthesis of secondary metabolites;ko00860//Porphyrin and chlorophyll metabolism	K22013;K22013	-	-	-
GWHGAAYT031084	6	10	20	28	81	28	0.3	0.48	1.03	1.59	3.81	2.05	0.603333	2.48333	2.04125	0.00793309	0.0486265	DBR	PREDICTED: 2-alkenal reductase (NADP(+)-dependent)-like [Pyrus x bretschneideri]	-	-	-	-	-	GO:0003824//catalytic activity	GO:0044710//single-organism metabolic process
GWHGAAYT029864	1526	1383	1525	4067	7324	4539	101.46	89.75	105.93	311.43	463.54	447.93	99.0467	407.633	2.04109	3.92006e-18	3.36608e-16	--	PREDICTED: suppressor protein SRP40-like [Ziziphus jujuba]	-	-	-	-	-	-	-
GWHGAAYT050003	191	81	142	686	373	388	8.36	3.44	6.48	34.5	15.51	25.18	6.09333	25.0633	2.04027	3.30385e-06	5.88085e-05	EXL3	PREDICTED: protein EXORDIUM-like 3 [Pyrus x bretschneideri]	-	-	-	-	GO:0005618//cell wall;GO:0005911//cell-cell junction	-	-
GWHGAAYT029015	2254	1986	1852	6396	10753	5051	94.83	81.55	81.42	309.94	430.65	315.4	85.9333	351.997	2.03427	2.45984e-22	2.95191e-20	CAD1	PREDICTED: probable cinnamyl alcohol dehydrogenase 1 [Pyrus x bretschneideri]	Metabolism;Metabolism;Metabolism	Global and overview maps;Global and overview maps;Biosynthesis of other secondary metabolites	ko01100//Metabolic pathways;ko01110//Biosynthesis of secondary metabolites;ko00940//Phenylpropanoid biosynthesis	K00083;K00083;K00083	-	-	-
GWHGAAYT054766	10	15	10	41	39	39	0.22	0.33	0.23	1.06	0.83	1.3	0.26	1.06333	2.03201	0.000407734	0.00408445	MIK2	PREDICTED: MDIS1-interacting receptor like kinase 2-like isoform X1 [Pyrus x bretschneideri]	-	-	-	-	-	GO:0016740//transferase activity	-
GWHGAAYT037320	587	554	610	1975	2501	1724	17.35	15.98	18.83	67.2	70.35	75.61	17.3867	71.0533	2.03092	9.60912e-34	2.42556e-31	GID1B	gibberellin receptor [Pyrus pyrifolia]	Environmental Information Processing	Signal transduction	ko04075//Plant hormone signal transduction	K14493	-	-	-
GWHGAAYT049774	1966	1830	2104	6934	6132	7041	119.99	109.01	134.16	487.41	356.27	637.85	121.053	493.843	2.02841	3.73211e-14	2.08948e-12	WUN1	PREDICTED: wound-induced protein 1-like, partial [Malus domestica]	-	-	-	-	-	-	-
GWHGAAYT013803	6	6	11	22	31	27	0.65	0.63	1.24	2.74	3.19	4.34	0.84	3.42333	2.02694	0.00459582	0.0311794	TPS10	PREDICTED: probable alpha,alpha-trehalose-phosphate synthase [UDP-forming] 9 [Pyrus x bretschneideri]	Metabolism;Metabolism	Global and overview maps;Carbohydrate metabolism	ko01100//Metabolic pathways;ko00500//Starch and sucrose metabolism	K16055;K16055	-	-	GO:0005991//trehalose metabolic process
GWHGAAYT001752	352	129	74	1169	650	200	9.1	3.25	2	34.8	15.99	7.68	4.78333	19.49	2.02665	0.00246915	0.0186003	INV*DC4	PREDICTED: beta-fructofuranosidase, soluble isoenzyme I-like [Pyrus x bretschneideri]	Metabolism;Metabolism;Metabolism	Global and overview maps;Carbohydrate metabolism;Carbohydrate metabolism	ko01100//Metabolic pathways;ko00500//Starch and sucrose metabolism;ko00052//Galactose metabolism	K01193;K01193;K01193	-	GO:0004564//beta-fructofuranosidase activity	GO:0044238//primary metabolic process
GWHGAAYT008362	16	10	11	43	70	24	0.78	0.48	0.56	2.42	3.25	1.74	0.606667	2.47	2.02554	0.000491251	0.0048076	SCL3	PREDICTED: scarecrow-like protein 3 [Pyrus x bretschneideri]	-	-	-	-	GO:0043231//intracellular membrane-bounded organelle	GO:0001071//nucleic acid binding transcription factor activity	GO:0010468//regulation of gene expression;GO:0034645//cellular macromolecule biosynthetic process
GWHGAAYT018339	128	163	121	530	610	327	10.7	13.3	10.57	51.04	48.55	40.58	11.5233	46.7233	2.01959	1.84021e-17	1.4682e-15	HIPP30	PREDICTED: heavy metal-associated isoprenylated plant protein 22 [Pyrus x bretschneideri]	-	-	-	-	-	GO:0043169//cation binding	-
GWHGAAYT000570	537	462	420	1455	2145	1391	22.85	19.19	18.67	71.32	86.9	87.87	20.2367	82.03	2.01918	2.16145e-28	3.95559e-26	AHL11	PREDICTED: AT-hook motif nuclear-localized protein 9-like [Pyrus x bretschneideri]	-	-	-	-	-	-	-
GWHGAAYT044961	1477	1123	2131	3668	5000	7051	127.85	94.88	192.73	365.69	412.01	905.94	138.487	561.213	2.0188	7.23375e-06	0.000118928	EXLB1	PREDICTED: expansin-like B1 [Pyrus x bretschneideri]	-	-	-	-	-	-	-
GWHGAAYT014876	40	30	34	135	70	136	2.06	1.51	1.83	8.02	3.44	10.41	1.8	7.29	2.01792	0.000142062	0.0016585	PLR_Lp1	PREDICTED: isoflavone reductase homolog [Pyrus x bretschneideri]	Metabolism	Global and overview maps	ko01110//Biosynthesis of secondary metabolites	K21568	-	-	-
GWHGAAYT047811	296	212	412	405	937	1630	75.97	53.11	110.48	119.72	228.94	620.98	79.8533	323.213	2.01706	0.000960234	0.00845867	--	F1F0-ATPase inhibitor protein [Medicago truncatula]	-	-	-	-	-	-	GO:0009892//negative regulation of metabolic process
GWHGAAYT004100	62	24	13	157	152	50	2.68	1.01	0.57	7.81	6.24	3.17	1.42	5.74	2.01516	0.00209075	0.0161955	LECRKS5	DC1 domain-containing protein [Corchorus olitorius]	-	-	-	-	-	GO:0016668//oxidoreductase activity, acting on a sulfur group of donors, NAD(P) as acceptor;GO:0043169//cation binding	GO:0044710//single-organism metabolic process
GWHGAAYT051460	720	535	717	2059	1649	2765	26.89	19.5	27.98	88.57	58.63	153.28	24.79	100.16	2.01448	2.30064e-07	5.17396e-06	MYB73	PREDICTED: transcription factor MYB44-like [Pyrus x bretschneideri]	Organismal Systems	Environmental adaptation	ko04626//Plant-pathogen interaction	K09422	-	GO:0005488//binding	-
GWHGAAYT001403	832	1065	1122	1850	4512	3952	31.94	39.9	45	81.79	164.89	225.18	38.9467	157.287	2.01382	7.35235e-07	1.49399e-05	UGT76F1	PREDICTED: UDP-glycosyltransferase 76F1-like [Pyrus x bretschneideri]	-	-	-	-	-	-	-
GWHGAAYT049763	20	13	6	31	64	40	0.68	0.43	0.21	1.22	2.08	2.03	0.44	1.77667	2.0136	0.00173265	0.0138806	LAC5	PREDICTED: laccase-12-like [Malus domestica]	-	-	-	-	GO:0005576//extracellular region	GO:0016682//oxidoreductase activity, acting on diphenols and related substances as donors, oxygen as acceptor;GO:0043169//cation binding	GO:0009808//lignin metabolic process
GWHGAAYT046364	18	12	27	58	98	50	0.76	0.49	1.19	2.81	3.92	3.12	0.813333	3.28333	2.01324	0.0001574	0.00180951	PROT1	PREDICTED: proline transporter 2-like [Pyrus x bretschneideri]	-	-	-	-	-	-	-
GWHGAAYT050409	424	1052	883	2705	3245	2265	25.34	61.37	55.14	186.2	184.62	200.93	47.2833	190.583	2.01102	1.20494e-07	2.86147e-06	ATHB-7	PREDICTED: homeobox-leucine zipper protein ATHB-12-like [Pyrus x bretschneideri]	-	-	-	-	GO:0043231//intracellular membrane-bounded organelle	GO:0001071//nucleic acid binding transcription factor activity;GO:0003677//DNA binding	GO:0010468//regulation of gene expression;GO:0034645//cellular macromolecule biosynthetic process
GWHGAAYT054460	8	30	15	59	50	66	0.2	0.74	0.39	1.71	1.19	2.46	0.443333	1.78667	2.01081	0.00308488	0.0223475	FIM5	PREDICTED: fimbrin-5 [Pyrus x bretschneideri]	-	-	-	-	-	-	-
GWHGAAYT035164	11	12	22	40	72	47	0.67	0.71	1.39	2.79	4.15	4.22	0.923333	3.72	2.01038	0.000599772	0.00570563	LBD1	PREDICTED: LOB domain-containing protein 1-like [Pyrus x bretschneideri]	-	-	-	-	-	-	-
GWHGAAYT003175	195	153	267	684	673	725	6.72	5.15	9.62	27.16	22.09	37.1	7.16333	28.7833	2.00653	1.78062e-08	4.85458e-07	PLT5	polyol transporter 5-like [Pyrus x bretschneideri]	-	-	-	-	-	-	-
GWHGAAYT009091	2870	3639	3244	10846	12418	10166	156.94	194.22	185.33	683.07	646.41	825.12	178.83	718.2	2.0058	2.28771e-23	3.03106e-21	TSJT1	PREDICTED: stem-specific protein TSJT1-like [Pyrus x bretschneideri]	-	-	-	-	-	-	-
GWHGAAYT030512	11	25	9	64	58	35	0.28	0.61	0.24	1.85	1.38	1.3	0.376667	1.51	2.00319	0.00086044	0.0077355	At2g19130	PREDICTED: G-type lectin S-receptor-like serine/threonine-protein kinase At2g19130 [Pyrus x bretschneideri]	-	-	-	-	-	GO:0004672//protein kinase activity	GO:0006796//phosphate-containing compound metabolic process
MSTRG.20207	23	5	38	73	81	74	1.78	0.37	3.02	6.44	5.9	8.37	1.72333	6.90333	2.00209	0.00759176	0.0468463	RMA1H1	PREDICTED: E3 ubiquitin-protein ligase RMA1H1-like isoform X1 [Pyrus x bretschneideri]	Genetic Information Processing	Folding, sorting and degradation	ko04141//Protein processing in endoplasmic reticulum	K10666	-	GO:0046872//metal ion binding	-
GWHGAAYT007320	16	29	61	163	69	120	0.63	1.12	2.52	7.43	2.6	7.05	1.42333	5.69333	2	0.00490546	0.0328989	NPF2.7	PREDICTED: protein NRT1/ PTR FAMILY 2.7-like isoform X1 [Pyrus x bretschneideri]	-	-	-	-	GO:0016020//membrane	-	GO:0006810//transport
GWHGAAYT032173	39	43	40	115	194	117	4.2	4.52	4.5	14.26	19.89	18.7	4.40667	17.6167	1.99918	4.95297e-09	1.47386e-07	STR18	PREDICTED: thiosulfate sulfurtransferase 18-like isoform X2 [Malus domestica]	-	-	-	-	-	-	-
GWHGAAYT001896	30	28	26	101	112	77	1.01	0.92	0.92	3.93	3.6	3.86	0.95	3.79667	1.99873	1.01632e-08	2.87526e-07	DTX49	PREDICTED: protein DETOXIFICATION 49-like isoform X1 [Pyrus x bretschneideri]	-	-	-	-	GO:0031224//intrinsic component of membrane	GO:0015291//secondary active transmembrane transporter activity	GO:0044763//single-organism cellular process
GWHGAAYT047055	669	370	240	2281	1685	595	40.94	22.1	15.35	160.78	98.17	54.05	26.13	104.333	1.99742	3.61601e-05	0.000498495	CML27	PREDICTED: probable calcium-binding protein CML27 [Pyrus x bretschneideri]	Organismal Systems	Environmental adaptation	ko04626//Plant-pathogen interaction	K13448	-	-	-
GWHGAAYT050429	5887	4706	3857	14844	23741	12283	323.78	252.63	221.64	940.3	1243.01	1002.74	266.017	1062.02	1.99722	4.6338e-21	5.00672e-19	PSRP1	PREDICTED: ribosome-binding factor PSRP1, chloroplastic [Malus domestica]	-	-	-	-	GO:0009532//plastid stroma;GO:0031976//plastid thylakoid	-	GO:0008152//metabolic process
GWHGAAYT005304	160	27	30	397	191	153	7.26	1.2	1.42	20.75	8.25	10.31	3.29333	13.1033	1.99231	0.00633816	0.0404771	At1g29660	PREDICTED: GDSL esterase/lipase At1g29670-like [Pyrus x bretschneideri]	-	-	-	-	-	-	-
GWHGAAYT013391	178	147	199	356	843	598	4.47	3.61	5.23	10.33	20.21	22.35	4.43667	17.63	1.99048	2.07663e-07	4.72462e-06	SOG1	PREDICTED: NAC domain-containing protein 8 [Pyrus x bretschneideri]	-	-	-	-	-	-	GO:0010467//gene expression;GO:0034645//cellular macromolecule biosynthetic process
GWHGAAYT037276	199	166	186	693	743	471	7.11	5.79	6.95	28.51	25.28	24.98	6.61667	26.2567	1.98851	8.34e-25	1.19124e-22	CBSDUF1	PREDICTED: DUF21 domain-containing protein At4g14240-like [Pyrus x bretschneideri]	-	-	-	-	GO:0031224//intrinsic component of membrane	-	-
GWHGAAYT050233	10	14	21	79	54	26	0.86	1.18	1.89	7.84	4.43	3.32	1.31	5.19667	1.98802	0.00222304	0.0170311	HIPP39	PREDICTED: heavy metal-associated isoprenylated plant protein 3 [Pyrus x bretschneideri]	-	-	-	-	-	-	-
GWHGAAYT021002	38	48	44	185	178	92	3.32	4.09	4.02	18.61	14.8	11.93	3.81	15.1133	1.98796	2.43797e-08	6.49556e-07	At1g64065	PREDICTED: late embryogenesis abundant protein At1g64065-like [Pyrus x bretschneideri]	-	-	-	-	-	-	-
GWHGAAYT036844	14	11	17	79	42	26	0.29	0.22	0.37	1.88	0.82	0.79	0.293333	1.16333	1.98765	0.00196936	0.0154102	LECRK91	PREDICTED: L-type lectin-domain containing receptor kinase IX.1-like [Pyrus x bretschneideri]	-	-	-	-	-	-	-
GWHGAAYT049560	65	65	29	208	242	109	1.68	1.64	0.79	6.18	5.94	4.17	1.37	5.43	1.98678	8.95374e-07	1.79326e-05	P5CSA	PREDICTED: delta-1-pyrroline-5-carboxylate synthase-like [Pyrus x bretschneideri]	Metabolism;Metabolism;Metabolism;Metabolism	Global and overview maps;Global and overview maps;Global and overview maps;Amino acid metabolism	ko01100//Metabolic pathways;ko01110//Biosynthesis of secondary metabolites;ko01230//Biosynthesis of amino acids;ko00330//Arginine and proline metabolism	K12657;K12657;K12657;K12657	GO:0044424//intracellular part	GO:0016620//oxidoreductase activity, acting on the aldehyde or oxo group of donors, NAD or NADP as acceptor;GO:0016774//phosphotransferase activity, carboxyl group as acceptor	GO:0006560//proline metabolic process;GO:0006796//phosphate-containing compound metabolic process
GWHGAAYT014076	11	13	7	56	36	16	0.47	0.55	0.31	2.79	1.46	1.02	0.443333	1.75667	1.98638	0.0048364	0.0324805	CYP71A26	PREDICTED: cytochrome P450 71A26-like [Malus domestica]	-	-	-	-	-	-	-
GWHGAAYT053413	3454	3643	5816	10669	17676	15309	321.27	330.7	565.18	1142.84	1565	2113.32	405.717	1607.05	1.98587	5.33643e-08	1.33781e-06	ARG2	PREDICTED: protein SENESCENCE-ASSOCIATED GENE 21, mitochondrial-like [Pyrus x bretschneideri]	-	-	-	-	-	-	-
GWHGAAYT053725	55	39	21	182	177	52	4.71	3.26	1.88	17.96	14.43	6.61	3.28333	13	1.98528	0.000300397	0.00314815	SAP12	PREDICTED: zinc finger AN1 domain-containing stress-associated protein 12-like [Malus domestica]	-	-	-	-	-	GO:0046914//transition metal ion binding	GO:0001101//response to acid chemical;GO:0006972//hyperosmotic response;GO:0009404//toxin metabolic process;GO:0009408//response to heat;GO:0009755//hormone-mediated signaling pathway;GO:0014070//response to organic cyclic compound;GO:0043067//regulation of programmed cell death
GWHGAAYT021775	3603	6336	6998	20583	21890	15556	283.7	486.93	575.7	1866.6	1640.79	1818.08	448.777	1775.16	1.98388	9.5044e-10	3.15531e-08	H1	PREDICTED: histone H1-like [Pyrus x bretschneideri]	-	-	-	-	-	-	-
GWHGAAYT042751	30	73	54	217	122	173	1.89	4.47	3.5	15.64	7.26	16.05	3.28667	12.9833	1.98196	0.000166553	0.00190204	MIK2	PREDICTED: MDIS1-interacting receptor like kinase 2-like isoform X1 [Pyrus x bretschneideri]	-	-	-	-	-	-	-
GWHGAAYT009391	202	273	270	705	932	852	4.12	5.43	5.75	16.55	18.08	25.78	5.1	20.1367	1.98126	3.39003e-11	1.37866e-09	TPS1	PREDICTED: alpha,alpha-trehalose-phosphate synthase [UDP-forming] 1 isoform X1 [Pyrus x bretschneideri]	Metabolism;Metabolism	Global and overview maps;Carbohydrate metabolism	ko01100//Metabolic pathways;ko00500//Starch and sucrose metabolism	K16055;K16055	-	GO:0019203//carbohydrate phosphatase activity;GO:0035251//UDP-glucosyltransferase activity	GO:0005991//trehalose metabolic process;GO:0006796//phosphate-containing compound metabolic process
GWHGAAYT018410	13	19	15	43	47	62	0.92	1.31	1.11	3.5	3.17	6.51	1.11333	4.39333	1.98043	0.000648253	0.00610731	ERF114	PREDICTED: ethylene-responsive transcription factor ERF114-like [Malus domestica]	-	-	-	-	-	GO:0005488//binding	GO:0009620//response to fungus;GO:0009987//cellular process;GO:0010467//gene expression;GO:0046942//carboxylic acid transport;GO:0050789//regulation of biological process
GWHGAAYT025677	72	61	44	206	225	164	1.49	1.23	0.95	4.91	4.43	5.03	1.22333	4.79	1.96921	3.82976e-12	1.72522e-10	RBOHD	PREDICTED: respiratory burst oxidase homolog protein D-like [Pyrus x bretschneideri]	Organismal Systems;Environmental Information Processing	Environmental adaptation;Signal transduction	ko04626//Plant-pathogen interaction;ko04016//MAPK signaling pathway - plant	K13447;K13447	GO:0031224//intrinsic component of membrane;GO:0043231//intracellular membrane-bounded organelle	GO:0046872//metal ion binding;GO:0050664//oxidoreductase activity, acting on NAD(P)H, oxygen as acceptor	GO:0006950//response to stress;GO:0007165//signal transduction;GO:0009620//response to fungus;GO:0042743//hydrogen peroxide metabolic process;GO:0043067//regulation of programmed cell death;GO:0044710//single-organism metabolic process;GO:0048878//chemical homeostasis
GWHGAAYT053550	33	17	30	97	122	60	1.42	0.71	1.35	4.8	4.99	3.83	1.16	4.54	1.96857	8.11557e-06	0.000131798	At4g24780	PREDICTED: pectate lyase-like [Pyrus x bretschneideri]	Metabolism	Carbohydrate metabolism	ko00040//Pentose and glucuronate interconversions	K01728	-	GO:0016837//carbon-oxygen lyase activity, acting on polysaccharides;GO:0043169//cation binding	GO:0000272//polysaccharide catabolic process
GWHGAAYT029976	42	55	34	121	233	102	4.92	6.29	4.16	16.33	26	17.74	5.12333	20.0233	1.96653	5.42093e-07	1.12895e-05	--	PREDICTED: dynein light chain 1, cytoplasmic-like [Pyrus x bretschneideri]	-	-	-	-	-	-	GO:0044763//single-organism cellular process
GWHGAAYT045658	23	31	17	85	100	57	2.41	3.17	1.86	10.24	9.96	8.85	2.48	9.68333	1.96516	2.66453e-06	4.81012e-05	--	PREDICTED: late embryogenesis abundant protein At1g64065-like [Malus domestica]	-	-	-	-	-	-	-
GWHGAAYT029023	420	432	526	1334	2027	1317	20.41	20.52	26.71	74.67	93.81	95.02	22.5467	87.8333	1.96185	3.77442e-16	2.64399e-14	CAD1	PREDICTED: probable cinnamyl alcohol dehydrogenase 1 [Malus domestica]	Metabolism;Metabolism;Metabolism	Global and overview maps;Global and overview maps;Biosynthesis of other secondary metabolites	ko01100//Metabolic pathways;ko01110//Biosynthesis of secondary metabolites;ko00940//Phenylpropanoid biosynthesis	K00083;K00083;K00083	-	-	-
GWHGAAYT047244	11135	13520	12149	36291	91507	10285	256.92	304.48	292.87	964.41	2009.9	352.24	284.757	1108.85	1.96126	0.000415502	0.00415577	LOX2.1	PREDICTED: linoleate 13S-lipoxygenase 2-1, chloroplastic-like [Pyrus x bretschneideri]	Metabolism;Metabolism;Metabolism;Metabolism	Global and overview maps;Global and overview maps;Lipid metabolism;Lipid metabolism	ko01100//Metabolic pathways;ko01110//Biosynthesis of secondary metabolites;ko00592//alpha-Linolenic acid metabolism;ko00591//Linoleic acid metabolism	K00454;K00454;K00454;K00454	-	-	-
GWHGAAYT044361	150	180	212	941	656	284	9.66	11.32	14.27	69.76	40.19	27.1	11.75	45.6833	1.95901	3.33827e-06	5.92411e-05	FPS2	PREDICTED: farnesyl pyrophosphate synthase 2-like [Pyrus x bretschneideri]	Metabolism;Metabolism;Metabolism	Global and overview maps;Global and overview maps;Metabolism of terpenoids and polyketides	ko01100//Metabolic pathways;ko01110//Biosynthesis of secondary metabolites;ko00900//Terpenoid backbone biosynthesis	K00787;K00787;K00787	-	GO:0003824//catalytic activity	-
GWHGAAYT020803	6	10	9	24	44	19	0.33	0.53	0.51	1.5	2.28	1.53	0.456667	1.77	1.95454	0.00384904	0.0268406	DBR	PREDICTED: 2-alkenal reductase (NADP(+)-dependent)-like [Pyrus x bretschneideri]	-	-	-	-	-	GO:0003824//catalytic activity	GO:0044710//single-organism metabolic process
GWHGAAYT039964	122	121	90	387	437	290	5.96	5.77	4.6	21.78	20.33	21.04	5.44333	21.05	1.95126	3.45357e-20	3.47505e-18	PNC1	PREDICTED: peroxisomal adenine nucleotide carrier 1-like [Malus domestica]	-	-	-	-	-	-	-
GWHGAAYT056618	142	40	140	297	379	380	9.86	2.71	10.12	23.71	24.97	39.06	7.56333	29.2467	1.95118	0.000275564	0.00291714	RPS9C	PREDICTED: 40S ribosomal protein S9-2 [Malus domestica]	Genetic Information Processing	Translation	ko03010//Ribosome	K02997	GO:0044391//ribosomal subunit	GO:0003723//RNA binding;GO:0005198//structural molecule activity	GO:0010467//gene expression
GWHGAAYT024735	155	179	128	560	547	416	3.87	4.36	3.34	16.1	13	15.42	3.85667	14.84	1.94406	7.70669e-19	7.07397e-17	COL10	PREDICTED: zinc finger protein CONSTANS-LIKE 10-like [Ziziphus jujuba]	-	-	-	-	-	-	-
GWHGAAYT057337	148	73	99	197	763	194	6.18	2.97	4.32	9.47	30.33	12.02	4.49	17.2733	1.94376	0.000335227	0.0034648	UGT74E2	PREDICTED: UDP-glycosyltransferase 74E1-like [Pyrus x bretschneideri]	-	-	-	-	-	GO:0016757//transferase activity, transferring glycosyl groups	-
GWHGAAYT025974	1087	795	953	1910	4447	3046	14.84	10.59	13.59	30.03	57.79	61.72	13.0067	49.8467	1.93825	7.93067e-09	2.27442e-07	GEX2	PREDICTED: LOW QUALITY PROTEIN: protein GAMETE EXPRESSED 2 [Malus domestica]	-	-	-	-	GO:0016021//integral component of membrane	-	-
GWHGAAYT011237	2126	1582	2345	6396	5322	7421	83.4	60.58	96.11	288.99	198.75	432.12	80.03	306.62	1.93784	2.98194e-08	7.83086e-07	TIP1-1	PREDICTED: aquaporin TIP1-1-like [Pyrus x bretschneideri]	-	-	-	-	-	-	-
GWHGAAYT009880	43	53	38	112	227	114	2.54	3.06	2.35	7.63	12.79	10.01	2.65	10.1433	1.93647	3.62514e-07	7.83956e-06	NAC047	PREDICTED: NAC domain-containing protein 18-like [Pyrus x bretschneideri]	-	-	-	-	GO:0043231//intracellular membrane-bounded organelle	-	GO:0010468//regulation of gene expression;GO:0034645//cellular macromolecule biosynthetic process
GWHGAAYT018017	39	30	31	71	165	97	3.39	2.5	2.75	7.08	13.58	12.41	2.88	11.0233	1.93642	1.30138e-05	0.000200346	--	PREDICTED: late embryogenesis abundant protein At1g64065-like [Malus domestica]	-	-	-	-	-	-	-
GWHGAAYT025810	17	11	11	52	51	28	0.94	0.6	0.64	3.33	2.7	2.31	0.726667	2.78	1.93572	0.000317584	0.00330344	GA2OX2	PREDICTED: gibberellin 2-beta-dioxygenase 2-like [Malus domestica]	Metabolism;Metabolism	Global and overview maps;Metabolism of terpenoids and polyketides	ko01110//Biosynthesis of secondary metabolites;ko00904//Diterpenoid biosynthesis	K04125;K04125	-	GO:0043169//cation binding;GO:0045543//gibberellin 2-beta-dioxygenase activity	GO:0009685//gibberellin metabolic process;GO:0051553//flavone biosynthetic process
GWHGAAYT031790	471	747	972	2824	2570	1869	17.07	26.43	36.81	117.89	88.67	100.55	26.77	102.37	1.9351	4.07186e-08	1.04038e-06	OPR3	PREDICTED: 12-oxophytodienoate reductase 3 [Pyrus x bretschneideri]	Metabolism;Metabolism;Metabolism	Global and overview maps;Global and overview maps;Lipid metabolism	ko01100//Metabolic pathways;ko01110//Biosynthesis of secondary metabolites;ko00592//alpha-Linolenic acid metabolism	K05894;K05894;K05894	-	GO:0003824//catalytic activity;GO:0032553//ribonucleotide binding	GO:0044710//single-organism metabolic process
GWHGAAYT052945	84	62	99	239	176	339	3.28	2.37	4.04	10.76	6.55	19.67	3.23	12.3267	1.93218	0.000114199	0.001371	--	Formin-like protein 18 [Theobroma cacao]	-	-	-	-	-	-	-
MSTRG.1263	5	9	11	19	39	25	0.28	0.49	0.64	1.22	2.08	2.08	0.47	1.79333	1.93191	0.00814438	0.0495997	MSH3	PREDICTED: DNA mismatch repair protein MSH3 isoform X2 [Malus domestica]	Genetic Information Processing	Replication and repair	ko03430//Mismatch repair	K08736	-	GO:0097159//organic cyclic compound binding;GO:1901363//heterocyclic compound binding	-
GWHGAAYT035209	435	433	696	1214	2339	1629	18.2	17.68	30.42	58.49	93.14	101.15	22.1	84.26	1.9308	1.12863e-07	2.69995e-06	IVD	PREDICTED: isovaleryl-CoA dehydrogenase, mitochondrial [Pyrus x bretschneideri]	Metabolism;Metabolism	Global and overview maps;Amino acid metabolism	ko01100//Metabolic pathways;ko00280//Valine, leucine and isoleucine degradation	K00253;K00253	-	GO:0000166//nucleotide binding;GO:0003995//acyl-CoA dehydrogenase activity	GO:0044710//single-organism metabolic process
GWHGAAYT042948	32	42	65	137	203	125	1.81	2.32	3.85	8.94	10.95	10.51	2.66	10.1333	1.92961	7.08876e-06	0.000116741	At1g06620	PREDICTED: 1-aminocyclopropane-1-carboxylate oxidase homolog 1-like [Pyrus x bretschneideri]	-	-	-	-	-	-	-
GWHGAAYT005653	80	109	74	278	398	206	4.15	5.52	4.01	16.6	19.65	15.86	4.56	17.37	1.92949	8.28141e-12	3.59774e-10	MYB102	PREDICTED: protein ODORANT1-like [Pyrus x bretschneideri]	Organismal Systems	Environmental adaptation	ko04626//Plant-pathogen interaction	K09422	-	GO:0005488//binding	-
GWHGAAYT015211	27	14	7	57	83	25	2.15	1.09	0.58	5.23	6.3	2.96	1.27333	4.83	1.92341	0.00394837	0.0274158	PM19L	PREDICTED: uncharacterized protein LOC103933654 [Pyrus x bretschneideri]	-	-	-	-	-	-	-
GWHGAAYT044132	61	39	108	196	149	293	2.99	1.87	5.51	11.04	6.94	21.32	3.45667	13.1	1.92211	0.00157846	0.012841	At1g61740	PREDICTED: uncharacterized protein LOC103956612 isoform X1 [Pyrus x bretschneideri]	-	-	-	-	-	-	-
GWHGAAYT024790	21	22	28	69	91	71	1.09	1.11	1.51	4.11	4.48	5.45	1.23667	4.68	1.92005	7.57823e-06	0.000124035	CSE	PREDICTED: caffeoylshikimate esterase-like [Pyrus x bretschneideri]	Metabolism;Metabolism	Global and overview maps;Lipid metabolism	ko01100//Metabolic pathways;ko00561//Glycerolipid metabolism	K01054;K01054	-	-	-
GWHGAAYT051321	451	644	515	2267	2096	1021	18.69	26.05	22.3	108.2	82.68	62.8	22.3467	84.56	1.91992	4.47808e-11	1.7962e-09	--	DUF4378 domain-containing protein [Cephalotus follicularis]	-	-	-	-	-	-	-
GWHGAAYT043567	25	11	16	63	51	52	0.77	0.33	0.51	2.23	1.49	2.37	0.536667	2.03	1.91938	0.000403862	0.0040526	PID	PREDICTED: protein kinase PINOID-like [Pyrus x bretschneideri]	-	-	-	-	-	GO:0004672//protein kinase activity;GO:0032550//purine ribonucleoside binding	GO:0006464//cellular protein modification process;GO:0006796//phosphate-containing compound metabolic process
GWHGAAYT030937	13	11	11	46	57	21	0.2	0.17	0.18	0.8	0.81	0.47	0.183333	0.693333	1.91908	0.000630546	0.00596351	RE1	Integrase, catalytic core [Corchorus capsularis]	Metabolism;Metabolism;Metabolism;Genetic Information Processing	Global and overview maps;Nucleotide metabolism;Nucleotide metabolism;Transcription	ko01100//Metabolic pathways;ko00230//Purine metabolism;ko00240//Pyrimidine metabolism;ko03020//RNA polymerase	K03006;K03006;K03006;K03006	-	-	-
GWHGAAYT005524	576	690	575	2176	2994	1091	14.96	17.47	15.58	65.03	73.97	42.03	16.0033	60.3433	1.91482	9.96872e-12	4.30522e-10	BAHD1	PREDICTED: vinorine synthase-like isoform X1 [Pyrus x bretschneideri]	Metabolism;Metabolism;Metabolism;Metabolism;Metabolism	Global and overview maps;Global and overview maps;Biosynthesis of other secondary metabolites;Biosynthesis of other secondary metabolites;Biosynthesis of other secondary metabolites	ko01100//Metabolic pathways;ko01110//Biosynthesis of secondary metabolites;ko00940//Phenylpropanoid biosynthesis;ko00941//Flavonoid biosynthesis;ko00945//Stilbenoid, diarylheptanoid and gingerol biosynthesis	K13065;K13065;K13065;K13065;K13065	-	-	-
GWHGAAYT005732	990	454	1094	1832	2886	3267	76.77	34.36	88.63	163.61	213.03	376.01	66.5867	250.883	1.91371	3.3546e-05	0.00046886	CXXS1	PREDICTED: thioredoxin-like protein CXXS1 [Pyrus x bretschneideri]	-	-	-	-	GO:0044444//cytoplasmic part	GO:0015036//disulfide oxidoreductase activity	GO:0018904//ether metabolic process;GO:0019725//cellular homeostasis;GO:0044267//cellular protein metabolic process;GO:0046474//glycerophospholipid biosynthetic process
GWHGAAYT031620	20	9	15	39	60	44	4.24	1.86	3.33	9.53	12.12	13.86	3.14333	11.8367	1.9129	0.00060162	0.00571962	--	programmed cell death-4 [Fragaria vesca]	-	-	-	-	-	-	-
GWHGAAYT042701	21	9	25	44	101	41	1.23	0.51	1.51	2.98	5.67	3.58	1.08333	4.07667	1.91191	0.00248176	0.0186712	--	TPR_11 domain-containing protein [Cephalotus follicularis]	-	-	-	-	-	-	-
GWHGAAYT054885	56	41	37	136	131	152	2.49	1.78	1.72	6.96	5.54	10.02	1.99667	7.50667	1.91058	1.16332e-06	2.26785e-05	At3g20240	PREDICTED: probable mitochondrial adenine nucleotide transporter BTL1 [Pyrus x bretschneideri]	-	-	-	-	-	-	-
GWHGAAYT031301	46	45	56	184	196	107	3.95	3.77	5.03	18.2	16.03	13.64	4.25	15.9567	1.90862	6.38673e-09	1.86823e-07	RFS6	PREDICTED: probable galactinol--sucrose galactosyltransferase 6 isoform X1 [Pyrus x bretschneideri]	Metabolism	Carbohydrate metabolism	ko00052//Galactose metabolism	K06617	-	GO:0004557//alpha-galactosidase activity	-
GWHGAAYT019842	7	25	15	48	74	35	0.31	1.07	0.69	2.42	3.08	2.27	0.69	2.59	1.90828	0.00289224	0.0211931	WRKY40	PREDICTED: probable WRKY transcription factor 40 isoform X2 [Pyrus x bretschneideri]	-	-	-	-	-	-	-
GWHGAAYT021479	101	123	136	463	446	273	5.59	6.64	7.86	29.5	23.49	22.42	6.69667	25.1367	1.90828	1.00679e-11	4.32892e-10	OPR3	PREDICTED: 12-oxophytodienoate reductase 3 [Malus domestica]	Metabolism;Metabolism;Metabolism	Global and overview maps;Global and overview maps;Lipid metabolism	ko01100//Metabolic pathways;ko01110//Biosynthesis of secondary metabolites;ko00592//alpha-Linolenic acid metabolism	K05894;K05894;K05894	-	GO:0003824//catalytic activity;GO:0032553//ribonucleotide binding	GO:0044710//single-organism metabolic process
GWHGAAYT046597	174	50	62	237	328	331	6.87	1.93	2.56	10.78	12.33	19.4	3.78667	14.17	1.90384	0.000328347	0.00340089	AATP1	PREDICTED: AAA-ATPase ASD, mitochondrial-like [Pyrus x bretschneideri]	-	-	-	-	-	-	-
GWHGAAYT057352	1284	2353	1438	6010	8314	2809	32.94	58.92	38.55	177.59	203.05	106.97	43.47	162.537	1.90267	1.35595e-07	3.18138e-06	SAC2	PREDICTED: phosphoinositide phosphatase SAC2-like [Pyrus x bretschneideri]	-	-	-	-	-	-	-
GWHGAAYT051622	24	24	17	37	86	80	1.54	1.51	1.14	2.74	5.27	7.64	1.39667	5.21667	1.90114	0.000912975	0.00810501	--	PREDICTED: uncharacterized protein LOC103959534 [Pyrus x bretschneideri]	-	-	-	-	-	-	GO:0044763//single-organism cellular process;GO:0050896//response to stimulus
GWHGAAYT010648	333	189	185	772	942	583	26.03	14.42	15.11	69.51	70.11	67.65	18.52	69.09	1.89939	3.71448e-12	1.67845e-10	ERD15	PREDICTED: protein EARLY RESPONSIVE TO DEHYDRATION 15-like isoform X1 [Pyrus x bretschneideri]	-	-	-	-	-	-	-
GWHGAAYT014908	234	319	189	878	1120	466	6.69	8.9	5.65	28.91	30.48	19.78	7.08	26.39	1.89817	2.94114e-10	1.06848e-08	HMT3	PREDICTED: homocysteine S-methyltransferase 3 [Pyrus x bretschneideri]	Metabolism;Metabolism;Metabolism	Global and overview maps;Global and overview maps;Amino acid metabolism	ko01100//Metabolic pathways;ko01110//Biosynthesis of secondary metabolites;ko00270//Cysteine and methionine metabolism	K00547;K00547;K00547	-	GO:0008172//S-methyltransferase activity;GO:0043169//cation binding	GO:0000097//sulfur amino acid biosynthetic process
GWHGAAYT045426	123	83	112	243	537	273	11.22	7.39	10.67	25.53	46.63	36.96	9.76	36.3733	1.89793	1.1907e-07	2.83225e-06	--	PREDICTED: BON1-associated protein 2-like [Malus domestica]	-	-	-	-	-	-	-
GWHGAAYT051976	295	431	503	1294	1465	1164	15.07	21.49	26.85	76.15	71.26	88.29	21.1367	78.5667	1.89417	4.56515e-10	1.59704e-08	RZFP34	PREDICTED: E3 ubiquitin-protein ligase MIEL1-like [Pyrus x bretschneideri]	Genetic Information Processing	Folding, sorting and degradation	ko04120//Ubiquitin mediated proteolysis	K10144	-	GO:0043169//cation binding	-
GWHGAAYT002215	81	53	38	189	222	142	8.24	5.26	4.04	22.14	21.5	21.44	5.84667	21.6933	1.89157	2.90607e-08	7.65222e-07	At3g49470	PREDICTED: nascent polypeptide-associated complex subunit alpha-like protein 2 [Pyrus x bretschneideri]	-	-	-	-	-	-	-
GWHGAAYT041024	20	7	9	33	36	42	2.01	0.69	0.94	3.81	3.44	6.25	1.21333	4.5	1.89095	0.00529199	0.0349864	CRRSP38	PREDICTED: cysteine-rich repeat secretory protein 38-like [Malus domestica]	-	-	-	-	-	-	-
GWHGAAYT044598	20	30	20	52	102	69	0.32	0.47	0.33	0.96	1.55	1.64	0.373333	1.38333	1.88961	0.000104111	0.00126966	RE2	PREDICTED: uncharacterized mitochondrial protein AtMg00810-like [Malus domestica]	-	-	-	-	-	-	-
GWHGAAYT042040	30	38	32	173	65	75	1.15	1.42	1.28	7.63	2.37	4.26	1.28333	4.75333	1.88904	0.000733026	0.00675811	BGLU12	PREDICTED: cyanogenic beta-glucosidase-like [Pyrus x bretschneideri]	Metabolism;Metabolism;Metabolism;Metabolism;Metabolism	Global and overview maps;Global and overview maps;Biosynthesis of other secondary metabolites;Carbohydrate metabolism;Metabolism of other amino acids	ko01100//Metabolic pathways;ko01110//Biosynthesis of secondary metabolites;ko00940//Phenylpropanoid biosynthesis;ko00500//Starch and sucrose metabolism;ko00460//Cyanoamino acid metabolism	K01188;K01188;K01188;K01188;K01188	-	-	-
GWHGAAYT013802	318	151	342	655	858	994	8.62	4	9.7	20.46	22.16	40.02	7.44	27.5467	1.8885	2.13208e-05	0.000312303	TPS9	PREDICTED: probable alpha,alpha-trehalose-phosphate synthase [UDP-forming] 9 [Pyrus x bretschneideri]	Metabolism;Metabolism	Global and overview maps;Carbohydrate metabolism	ko01100//Metabolic pathways;ko00500//Starch and sucrose metabolism	K16055;K16055	-	-	GO:0005991//trehalose metabolic process
GWHGAAYT002834	33	8	11	58	68	42	3.07	0.73	1.07	6.21	6.02	5.8	1.62333	6.01	1.88841	0.00368647	0.0258857	--	PREDICTED: peroxidase-like protein 2 [Prunus mume]	-	-	-	-	-	-	-
GWHGAAYT017372	61	40	60	132	244	147	3.34	2.14	3.43	8.32	12.71	11.94	2.97	10.99	1.88766	5.55262e-07	1.15309e-05	HSFB3	PREDICTED: heat stress transcription factor B-3 [Pyrus x bretschneideri]	-	-	-	-	-	-	-
GWHGAAYT025342	378	343	285	1116	1191	887	21.45	19	16.9	72.93	64.33	74.71	19.1167	70.6567	1.88599	3.97766e-30	7.86959e-28	At3g26430	PREDICTED: GDSL esterase/lipase At3g26430-like isoform X1 [Pyrus x bretschneideri]	-	-	-	-	-	GO:0016787//hydrolase activity	-
GWHGAAYT005531	399	279	212	1045	1046	733	3.86	2.63	2.14	11.66	9.64	10.54	2.87667	10.6133	1.88341	1.42888e-13	7.525e-12	CALS11	PREDICTED: callose synthase 11 [Malus domestica]	-	-	-	-	GO:0031224//intrinsic component of membrane;GO:0044459//plasma membrane part	GO:0035251//UDP-glucosyltransferase activity	GO:0006074//(1->3)-beta-D-glucan metabolic process;GO:0009555//pollen development;GO:0022604//regulation of cell morphogenesis;GO:0052386//cell wall thickening
GWHGAAYT029152	36	43	39	101	161	113	2.19	2.56	2.48	7.09	9.34	10.22	2.41	8.88333	1.88207	1.79459e-07	4.12783e-06	VQ22	PREDICTED: VQ motif-containing protein 22 [Pyrus x bretschneideri]	-	-	-	-	-	-	-
GWHGAAYT022281	32	12	8	45	92	35	1.89	0.69	0.49	3.06	5.18	3.07	1.02333	3.77	1.88129	0.00529808	0.0350188	--	PREDICTED: uncharacterized protein LOC103967739 isoform X2 [Pyrus x bretschneideri]	-	-	-	-	-	-	-
GWHGAAYT042466	36	24	19	93	93	65	0.93	0.61	0.51	2.77	2.29	2.49	0.683333	2.51667	1.88085	4.5937e-06	7.97322e-05	BHLH62	PREDICTED: transcription factor bHLH62-like [Malus domestica]	-	-	-	-	-	-	-
GWHGAAYT007902	21	14	16	36	61	60	1.47	0.96	1.17	2.91	4.07	6.24	1.2	4.40667	1.87665	0.000839799	0.00757552	At2g27310	PREDICTED: F-box protein At2g27310-like [Pyrus x bretschneideri]	-	-	-	-	-	-	-
GWHGAAYT001874	60	60	55	167	194	182	4.2	4.12	4.03	13.48	12.94	18.93	4.11667	15.1167	1.87659	2.72082e-09	8.47536e-08	TCP9	PREDICTED: transcription factor TCP19-like [Pyrus x bretschneideri]	-	-	-	-	-	-	-
GWHGAAYT050863	314	317	179	1020	1237	419	6.96	6.85	4.14	26.02	26.08	13.77	5.98333	21.9567	1.87564	1.6993e-07	3.92716e-06	At2g16250	PREDICTED: probable LRR receptor-like serine/threonine-protein kinase At2g16250 [Pyrus x bretschneideri]	-	-	-	-	GO:0031224//intrinsic component of membrane	GO:0016628//oxidoreductase activity, acting on the CH-CH group of donors, NAD or NADP as acceptor;GO:0016772//transferase activity, transferring phosphorus-containing groups;GO:0032550//purine ribonucleoside binding	GO:0006464//cellular protein modification process;GO:0006796//phosphate-containing compound metabolic process;GO:0044710//single-organism metabolic process
GWHGAAYT056020	9	13	16	33	55	34	0.54	0.76	1	2.28	3.14	3.02	0.766667	2.81333	1.87561	0.00132443	0.0110549	ATL41	PREDICTED: E3 ubiquitin-protein ligase ATL41-like [Pyrus x bretschneideri]	-	-	-	-	-	GO:0043169//cation binding	-
GWHGAAYT049516	38	44	28	94	124	120	1.69	1.91	1.3	4.81	5.25	7.92	1.63333	5.99333	1.87554	4.35765e-06	7.59954e-05	PBL9	PREDICTED: probable serine/threonine-protein kinase NAK [Pyrus x bretschneideri]	-	-	-	-	-	GO:0004713//protein tyrosine kinase activity;GO:0032550//purine ribonucleoside binding	GO:0006468//protein phosphorylation
GWHGAAYT009657	527	256	287	505	2139	897	21.38	10.14	12.17	23.6	82.62	54.02	14.5633	53.4133	1.87486	0.000183856	0.00207456	--	PREDICTED: ankyrin repeat domain-containing protein 65-like [Pyrus x bretschneideri]	-	-	-	-	-	-	-
GWHGAAYT033679	1152	1150	1067	2980	5559	2456	42.31	41.23	40.96	126.07	194.36	133.89	41.5	151.44	1.86756	1.84733e-14	1.0669e-12	EIN3	EIL [Pyrus x bretschneideri]	Environmental Information Processing;Environmental Information Processing	Signal transduction;Signal transduction	ko04075//Plant hormone signal transduction;ko04016//MAPK signaling pathway - plant	K14514;K14514	-	-	-
GWHGAAYT028739	106	67	83	479	253	99	2.88	1.78	2.35	14.98	6.54	3.99	2.33667	8.50333	1.86358	0.000639216	0.00603576	TPS9	PREDICTED: probable terpene synthase 9 [Pyrus x bretschneideri]	-	-	-	-	-	-	-
GWHGAAYT009646	53	53	36	105	216	128	2.33	2.27	1.65	5.32	9.04	8.35	2.08333	7.57	1.8614	1.62111e-06	3.04671e-05	RKF3	PREDICTED: probable LRR receptor-like serine/threonine-protein kinase RKF3 [Malus domestica]	-	-	-	-	GO:0031224//intrinsic component of membrane	GO:0004674//protein serine/threonine kinase activity;GO:0032550//purine ribonucleoside binding	GO:0006464//cellular protein modification process;GO:0006796//phosphate-containing compound metabolic process;GO:0007165//signal transduction
GWHGAAYT020444	6694	5984	8245	17870	23226	23011	509.51	444.56	655.68	1566.56	1682.9	2599.72	536.583	1949.73	1.8614	4.36108e-10	1.53114e-08	--	PREDICTED: suppressor protein SRP40-like [Fragaria vesca subsp. vesca] [Fragaria vesca]	-	-	-	-	-	-	-
GWHGAAYT036729	656	1154	1062	3098	3306	2535	26.25	45.07	44.4	142.77	125.92	150.55	38.5733	139.747	1.85714	4.45543e-10	1.56239e-08	NAC072	PREDICTED: LOW QUALITY PROTEIN: NAC domain-containing protein 72 [Pyrus x bretschneideri]	-	-	-	-	-	-	GO:0010467//gene expression;GO:0034645//cellular macromolecule biosynthetic process
GWHGAAYT000901	31	27	61	136	119	114	1.25	1.07	2.58	6.33	4.58	6.84	1.63333	5.91667	1.85697	0.000235638	0.00255545	MYC2	PREDICTED: transcription factor bHLH14-like [Malus domestica]	Environmental Information Processing;Environmental Information Processing	Signal transduction;Signal transduction	ko04075//Plant hormone signal transduction;ko04016//MAPK signaling pathway - plant	K13422;K13422	-	-	-
GWHGAAYT032430	81	127	58	170	447	229	1.85	2.84	1.39	4.48	9.74	7.78	2.02667	7.33333	1.85536	4.41897e-05	0.000597488	At2g18540	PREDICTED: vicilin-like seed storage protein At2g18540 [Pyrus x bretschneideri]	-	-	-	-	-	-	-
GWHGAAYT055342	27	9	35	67	72	78	2.49	0.81	3.37	7.12	6.32	10.68	2.22333	8.04	1.85447	0.00398192	0.0275638	--	PREDICTED: suppressor protein SRP40-like [Ziziphus jujuba]	-	-	-	-	-	-	-
GWHGAAYT032548	247	214	344	633	487	1175	11.59	9.8	16.87	34.22	21.76	81.85	12.7533	45.9433	1.84898	0.000542516	0.00524271	--	PREDICTED: 3-ketodihydrosphingosine reductase [Malus domestica]	-	-	-	-	-	GO:0003824//catalytic activity	GO:0044710//single-organism metabolic process
GWHGAAYT012263	122	34	122	104	392	351	8.85	2.41	9.25	8.69	27.07	37.79	6.83667	24.5167	1.8424	0.00759616	0.0468503	--	PREDICTED: universal stress protein Slr1101-like [Malus domestica]	-	-	-	-	-	GO:0003824//catalytic activity	-
GWHGAAYT029230	17	24	10	71	74	20	0.65	0.9	0.4	3.14	2.71	1.14	0.65	2.33	1.84182	0.00501342	0.0334849	APF2	PREDICTED: aspartyl protease family protein 2-like [Pyrus x bretschneideri]	-	-	-	-	-	GO:0016787//hydrolase activity	GO:0019538//protein metabolic process
GWHGAAYT020851	65	57	42	257	240	44	2.96	2.53	2	13.47	10.4	2.97	2.49667	8.94667	1.84135	0.00206432	0.0160205	--	PREDICTED: UBP1-associated proteins 1C-like isoform X1 [Juglans regia]	-	-	-	-	-	-	-
GWHGAAYT045051	288	268	329	992	692	937	15.91	14.45	18.98	63.1	36.38	76.81	16.4467	58.7633	1.83712	8.68482e-08	2.11564e-06	KUA1	MYBR domain class transcription factor [Malus domestica]	-	-	-	-	-	-	-
GWHGAAYT013907	805	507	373	1585	1849	1637	22.82	14.03	11.05	51.75	49.9	68.88	15.9667	56.8433	1.83193	2.74101e-09	8.52917e-08	--	PREDICTED: cell wall integrity and stress response component 1-like [Malus domestica]	-	-	-	-	-	-	-
GWHGAAYT012686	227	160	267	286	1059	685	11.97	8.23	14.76	17.41	53.26	53.69	11.6533	41.4533	1.83075	0.00026467	0.00281606	AKR1	PREDICTED: probable aldo-keto reductase 1 [Pyrus x bretschneideri]	-	-	-	-	-	GO:0004033//aldo-keto reductase (NADP) activity	GO:0044710//single-organism metabolic process
GWHGAAYT051233	61	38	35	151	134	119	1.59	0.97	0.95	4.53	3.31	4.6	1.17	4.14667	1.82544	7.6586e-07	1.55084e-05	MSL10	PREDICTED: mechanosensitive ion channel protein 10-like [Pyrus x bretschneideri]	-	-	-	-	-	-	GO:0044763//single-organism cellular process
GWHGAAYT029020	154	383	325	1040	735	791	7.41	17.96	16.32	57.6	33.66	56.43	13.8967	49.23	1.8248	3.33395e-05	0.000467088	CAD1	PREDICTED: probable cinnamyl alcohol dehydrogenase 1 [Pyrus x bretschneideri]	Metabolism;Metabolism;Metabolism	Global and overview maps;Global and overview maps;Biosynthesis of other secondary metabolites	ko01100//Metabolic pathways;ko01110//Biosynthesis of secondary metabolites;ko00940//Phenylpropanoid biosynthesis	K00083;K00083;K00083	-	-	-
GWHGAAYT053232	756	374	821	2627	2135	1299	40.97	19.78	46.48	163.96	110.14	104.48	35.7433	126.193	1.81989	2.28921e-06	4.19464e-05	--	PREDICTED: metallothiol transferase FosB [Theobroma cacao]	-	-	-	-	-	GO:0003824//catalytic activity	-
GWHGAAYT038181	49	34	31	95	229	51	1.35	0.91	0.89	3.02	6.01	2.09	1.05	3.70667	1.81973	0.000863381	0.00775718	At5g03795	PREDICTED: probable glycosyltransferase At5g03795 [Prunus mume]	-	-	-	-	-	GO:0008375//acetylglucosaminyltransferase activity	-
GWHGAAYT022027	316	261	151	850	874	511	7.01	5.65	3.5	21.73	18.46	16.83	5.38667	19.0067	1.81904	6.97868e-10	2.37057e-08	XLG1	PREDICTED: extra-large guanine nucleotide-binding protein 1-like [Pyrus x bretschneideri]	-	-	-	-	GO:0043231//intracellular membrane-bounded organelle	GO:0017076//purine nucleotide binding;GO:0017111//nucleoside-triphosphatase activity;GO:0032403//protein complex binding;GO:0032550//purine ribonucleoside binding;GO:0043169//cation binding;GO:0060089//molecular transducer activity	GO:0001101//response to acid chemical;GO:0007166//cell surface receptor signaling pathway;GO:0009746//response to hexose;GO:0010015//root morphogenesis;GO:0034285//response to disaccharide
GWHGAAYT004080	821	1011	770	4067	2666	1339	22.47	27.01	22.03	128.22	69.48	54.41	23.8367	84.0367	1.81784	4.72746e-07	9.98015e-06	HMG1	PREDICTED: 3-hydroxy-3-methylglutaryl-coenzyme A reductase 1-like [Malus domestica]	Metabolism;Metabolism;Metabolism	Global and overview maps;Global and overview maps;Metabolism of terpenoids and polyketides	ko01100//Metabolic pathways;ko01110//Biosynthesis of secondary metabolites;ko00900//Terpenoid backbone biosynthesis	K00021;K00021;K00021	-	-	-
GWHGAAYT051686	24	16	33	80	76	65	1.77	1.15	2.55	6.8	5.34	7.12	1.82333	6.42	1.81599	0.000213951	0.00235603	IAA26	PREDICTED: auxin-responsive protein IAA2-like [Malus domestica]	Environmental Information Processing	Signal transduction	ko04075//Plant hormone signal transduction	K14484	-	-	-
GWHGAAYT012375	36	87	80	231	220	164	1.77	4.17	4.1	13.06	10.28	11.95	3.34667	11.7633	1.8135	4.99899e-05	0.000662933	PNC2	PREDICTED: peroxisomal adenine nucleotide carrier 1 [Pyrus x bretschneideri]	-	-	-	-	-	-	-
MSTRG.2500	14	29	32	48	100	90	2.48	4.37	5.23	7.14	14.14	21.17	4.02667	14.15	1.81314	0.00168528	0.0135531	--	-	-	-	-	-	-	-	-
GWHGAAYT041326	3032	2806	1964	9513	7987	5972	217.06	196.07	146.9	784.36	544.31	634.58	186.677	654.417	1.80967	3.42769e-16	2.41846e-14	RBG7	PREDICTED: glycine-rich RNA-binding protein [Pyrus x bretschneideri]	-	-	-	-	-	-	-
GWHGAAYT050963	403	500	591	2235	1375	947	15.03	18.2	23.02	95.98	48.8	52.41	18.75	65.73	1.80966	6.74792e-07	1.37786e-05	AOS1	PREDICTED: allene oxide synthase 1, chloroplastic-like [Pyrus x bretschneideri]	Metabolism;Metabolism;Metabolism	Global and overview maps;Global and overview maps;Lipid metabolism	ko01100//Metabolic pathways;ko01110//Biosynthesis of secondary metabolites;ko00592//alpha-Linolenic acid metabolism	K01723;K01723;K01723	-	GO:0016491//oxidoreductase activity;GO:0046906//tetrapyrrole binding;GO:0046914//transition metal ion binding	GO:0044710//single-organism metabolic process
GWHGAAYT030389	693	840	890	2499	3298	1710	20.72	24.51	27.8	86.05	93.86	75.88	24.3433	85.2633	1.8084	1.85408e-15	1.21725e-13	--	PREDICTED: uncharacterized protein LOC103945389 [Pyrus x bretschneideri]	-	-	-	-	-	-	-
GWHGAAYT036456	10	15	9	28	37	35	0.37	0.54	0.35	1.19	1.3	1.92	0.42	1.47	1.80735	0.00340864	0.0242784	WRKY6	PREDICTED: probable WRKY transcription factor 31 [Pyrus x bretschneideri]	-	-	-	-	-	-	-
GWHGAAYT056237	41	17	29	74	138	61	3.83	1.55	2.83	7.97	12.29	8.47	2.73667	9.57667	1.8071	0.000304585	0.00318406	RSI-1	PREDICTED: protein RSI-1 [Malus domestica]	-	-	-	-	-	-	GO:0001101//response to acid chemical;GO:0009408//response to heat;GO:0010033//response to organic substance;GO:1901700//response to oxygen-containing compound
GWHGAAYT025730	132	95	88	321	471	195	2.57	1.81	1.79	7.2	8.74	5.64	2.05667	7.19333	1.80635	3.77896e-09	1.14784e-07	TGD4	PREDICTED: 5'-nucleotidase domain-containing protein 4-like [Pyrus x bretschneideri]	-	-	-	-	-	-	-
GWHGAAYT052991	793	1055	991	2783	3227	2471	22.95	29.81	29.96	92.76	88.9	106.14	27.5733	95.9333	1.79876	1.968e-16	1.42284e-14	CINV2	PREDICTED: probable alkaline/neutral invertase D [Pyrus x bretschneideri]	-	-	-	-	-	-	-
GWHGAAYT020490	996	1364	1117	4528	3923	2161	51.97	69.47	60.9	272.14	194.88	167.37	60.78	211.463	1.79874	2.76584e-11	1.13426e-09	RZFP34	PREDICTED: E3 ubiquitin-protein ligase MIEL1-like [Pyrus x bretschneideri]	Genetic Information Processing	Folding, sorting and degradation	ko04120//Ubiquitin mediated proteolysis	K10144	-	GO:0043169//cation binding	-
GWHGAAYT013561	26	20	24	79	47	74	1.62	1.21	1.56	5.66	2.78	6.83	1.46333	5.09	1.79841	0.00094493	0.00834897	NAC029	PREDICTED: NAC transcription factor 29-like [Pyrus x bretschneideri]	-	-	-	-	-	-	-
GWHGAAYT013236	69	40	28	194	128	89	6.33	3.58	2.68	20.49	11.18	12.12	4.19667	14.5967	1.79832	0.000159603	0.00183125	--	PREDICTED: uncharacterized protein LOC103947049 [Pyrus x bretschneideri]	-	-	-	-	-	-	-
GWHGAAYT023214	409	210	284	680	786	1101	15.8	7.92	11.46	30.26	28.91	63.14	11.7267	40.77	1.79771	1.91092e-05	0.000281948	AAP3	PREDICTED: amino acid permease 3-like [Pyrus x bretschneideri]	-	-	-	-	GO:0031224//intrinsic component of membrane	-	-
GWHGAAYT056271	27	9	16	54	86	26	1.3	0.42	0.8	2.98	3.93	1.85	0.84	2.92	1.79751	0.00482175	0.0324161	PUB21	PREDICTED: U-box domain-containing protein 21 [Pyrus x bretschneideri]	-	-	-	-	-	-	-
GWHGAAYT011119	83	72	76	141	258	270	2.59	2.19	2.47	5.06	7.65	12.48	2.41667	8.39667	1.7968	2.81538e-05	0.000399405	At5g03795	PREDICTED: probable glycosyltransferase At5g03795 [Pyrus x bretschneideri]	-	-	-	-	-	GO:0016757//transferase activity, transferring glycosyl groups	-
GWHGAAYT029224	12255	6337	8627	27233	32140	22387	527.65	266.31	388.08	1350.46	1317.32	1430.71	394.013	1366.16	1.79381	1.81522e-11	7.6477e-10	HPD	PREDICTED: LOW QUALITY PROTEIN: 4-hydroxyphenylpyruvate dioxygenase-like [Pyrus x bretschneideri]	Metabolism;Metabolism;Metabolism;Metabolism	Global and overview maps;Amino acid metabolism;Amino acid metabolism;Metabolism of cofactors and vitamins	ko01100//Metabolic pathways;ko00350//Tyrosine metabolism;ko00360//Phenylalanine metabolism;ko00130//Ubiquinone and other terpenoid-quinone biosynthesis	K00457;K00457;K00457;K00457	-	GO:0016491//oxidoreductase activity;GO:0043169//cation binding	GO:0006520//cellular amino acid metabolic process
GWHGAAYT007329	574	604	660	2007	1821	1589	24.32	24.98	29.21	97.93	73.44	99.93	26.17	90.4333	1.78894	5.83813e-16	4.02227e-14	TET4	PREDICTED: tetraspanin-3-like [Pyrus x bretschneideri]	-	-	-	-	GO:0031224//intrinsic component of membrane	-	-
GWHGAAYT005333	43	24	31	83	97	103	1.66	0.91	1.25	3.7	3.57	5.91	1.27333	4.39333	1.78671	8.1852e-05	0.0010238	--	PREDICTED: IRK-interacting protein-like [Pyrus x bretschneideri]	-	-	-	-	-	-	-
GWHGAAYT020044	802	898	923	2282	3526	2104	34.13	37.3	41.04	111.85	142.85	132.91	37.49	129.203	1.78507	2.45121e-17	1.93984e-15	BCAT1	PREDICTED: branched-chain-amino-acid aminotransferase 2, chloroplastic-like [Pyrus x bretschneideri]	Metabolism;Metabolism;Metabolism;Metabolism;Metabolism;Metabolism;Metabolism;Metabolism;Metabolism	Global and overview maps;Global and overview maps;Global and overview maps;Global and overview maps;Amino acid metabolism;Amino acid metabolism;Metabolism of cofactors and vitamins;Amino acid metabolism;Biosynthesis of other secondary metabolites	ko01100//Metabolic pathways;ko01110//Biosynthesis of secondary metabolites;ko01230//Biosynthesis of amino acids;ko01210//2-Oxocarboxylic acid metabolism;ko00270//Cysteine and methionine metabolism;ko00280//Valine, leucine and isoleucine degradation;ko00770//Pantothenate and CoA biosynthesis;ko00290//Valine, leucine and isoleucine biosynthesis;ko00966//Glucosinolate biosynthesis	K00826;K00826;K00826;K00826;K00826;K00826;K00826;K00826;K00826	-	GO:0004084//branched-chain-amino-acid transaminase activity	GO:0006520//cellular amino acid metabolic process
GWHGAAYT049931	21	27	21	95	84	33	1.36	1.71	1.42	7.1	5.19	3.18	1.49667	5.15667	1.78469	0.000582553	0.00556896	EXPB15	PREDICTED: expansin-B15-like [Pyrus x bretschneideri]	-	-	-	-	-	GO:0003824//catalytic activity;GO:0046914//transition metal ion binding	GO:0000003//reproduction;GO:0044710//single-organism metabolic process
GWHGAAYT032278	236	363	100	754	778	528	13.3	19.97	5.89	48.94	41.74	44.17	13.0533	44.95	1.7839	5.16343e-05	0.000681639	BZIP44	PREDICTED: bZIP transcription factor 11-like isoform X1 [Pyrus x bretschneideri]	-	-	-	-	-	-	-
GWHGAAYT005885	204	220	158	632	818	334	18.48	19.45	14.95	65.94	70.54	44.91	17.6267	60.4633	1.7783	1.74665e-10	6.50682e-09	RBCX1	chaperonin-like RBCX protein 1, chloroplastic [Cajanus cajan]	-	-	-	-	-	-	-
GWHGAAYT009745	5562	4984	5455	14863	20353	12680	134.27	117.44	137.59	413.26	467.74	454.36	129.767	445.12	1.77827	2.25213e-29	4.28212e-27	SUS3	sucrose synthase 1 [Pyrus pyrifolia]	Metabolism;Metabolism	Global and overview maps;Carbohydrate metabolism	ko01100//Metabolic pathways;ko00500//Starch and sucrose metabolism	K00695;K00695	-	GO:0035251//UDP-glucosyltransferase activity	GO:0003006//developmental process involved in reproduction;GO:0006073//cellular glucan metabolic process;GO:0006950//response to stress;GO:0009247//glycolipid biosynthetic process
GWHGAAYT022588	230	357	282	1214	467	775	9.51	14.44	12.2	57.88	18.39	47.63	12.05	41.3	1.77711	0.000127531	0.00150514	GCL1	PREDICTED: lanC-like protein GCL1 [Malus domestica]	-	-	-	-	-	-	-
GWHGAAYT053682	1042	851	1050	2764	2683	2968	61.36	48.9	64.6	187.35	150.33	259.27	58.2867	198.983	1.77141	1.22706e-10	4.66617e-09	FDH1	PREDICTED: formate dehydrogenase 1, mitochondrial-like [Pyrus x bretschneideri]	Metabolism;Metabolism;Metabolism	Global and overview maps;Global and overview maps;Carbohydrate metabolism	ko01100//Metabolic pathways;ko01200//Carbon metabolism;ko00630//Glyoxylate and dicarboxylate metabolism	K00122;K00122;K00122	GO:0009536//plastid	GO:0000166//nucleotide binding;GO:0016614//oxidoreductase activity, acting on CH-OH group of donors;GO:0016620//oxidoreductase activity, acting on the aldehyde or oxo group of donors, NAD or NADP as acceptor	GO:0044710//single-organism metabolic process
GWHGAAYT040216	519	390	430	1326	1636	1025	16.75	12.3	14.5	49.28	50.26	49.1	14.5167	49.5467	1.77108	7.79299e-24	1.06629e-21	--	PREDICTED: vacuolar protein sorting-associated protein 62-like [Pyrus x bretschneideri]	-	-	-	-	-	-	-
GWHGAAYT019603	140	43	52	238	166	252	3.51	1.05	1.36	6.87	3.96	9.37	1.97333	6.73333	1.77069	0.00163089	0.0131939	ARF5	PREDICTED: auxin response factor 5 [Pyrus x bretschneideri]	Environmental Information Processing	Signal transduction	ko04075//Plant hormone signal transduction	K14486	GO:0043231//intracellular membrane-bounded organelle	GO:0005515//protein binding	GO:0009755//hormone-mediated signaling pathway;GO:0010468//regulation of gene expression;GO:0034645//cellular macromolecule biosynthetic process
GWHGAAYT037476	66	82	77	242	237	181	3.08	3.73	3.75	12.99	10.51	12.52	3.52	12.0067	1.77019	2.1099e-10	7.81037e-09	RAP2-2	PREDICTED: ethylene-responsive transcription factor ERF073-like [Pyrus x bretschneideri]	-	-	-	-	-	-	-
GWHGAAYT055005	18	13	12	28	50	45	0.9	0.63	0.62	1.61	2.37	3.33	0.716667	2.43667	1.76553	0.00290446	0.021272	GLIP5	PREDICTED: GDSL esterase/lipase 5-like [Pyrus x bretschneideri]	-	-	-	-	-	GO:0016788//hydrolase activity, acting on ester bonds	GO:0006629//lipid metabolic process;GO:0006812//cation transport;GO:0046942//carboxylic acid transport
GWHGAAYT031387	115	188	156	450	493	391	9.04	14.43	12.82	40.76	36.91	45.64	12.0967	41.1033	1.76465	2.17783e-09	6.85689e-08	At1g80180	PREDICTED: uncharacterized protein At1g15400-like [Malus domestica]	-	-	-	-	-	-	-
GWHGAAYT009830	77	160	120	376	385	282	5.24	10.63	8.53	29.47	24.94	28.49	8.13333	27.6333	1.76449	9.20682e-07	1.83891e-05	SUD1	PREDICTED: E3 ubiquitin-protein ligase MARCH2-like [Fragaria vesca subsp. vesca] [Fragaria vesca]	-	-	-	-	-	GO:0003824//catalytic activity;GO:0046914//transition metal ion binding	-
GWHGAAYT045645	84	108	85	256	371	200	4.27	5.36	4.52	15	17.96	15.1	4.71667	16.02	1.76403	5.09326e-11	2.0263e-09	At1g64065	PREDICTED: late embryogenesis abundant protein At1g64065-like [Malus domestica]	-	-	-	-	-	-	-
GWHGAAYT030820	311	334	294	993	1261	580	11.9	12.48	11.76	43.78	45.95	32.95	12.0467	40.8933	1.76323	2.62067e-15	1.69395e-13	ASP1	PREDICTED: aspartate aminotransferase, mitochondrial-like [Pyrus x bretschneideri]	Metabolism;Metabolism;Metabolism;Metabolism;Metabolism;Metabolism;Metabolism;Metabolism;Metabolism;Metabolism;Metabolism;Metabolism;Metabolism;Metabolism;Metabolism	Global and overview maps;Global and overview maps;Global and overview maps;Global and overview maps;Global and overview maps;Amino acid metabolism;Energy metabolism;Amino acid metabolism;Amino acid metabolism;Amino acid metabolism;Amino acid metabolism;Amino acid metabolism;Amino acid metabolism;Biosynthesis of other secondary metabolites;Biosynthesis of other secondary metabolites	ko01100//Metabolic pathways;ko01110//Biosynthesis of secondary metabolites;ko01200//Carbon metabolism;ko01230//Biosynthesis of amino acids;ko01210//2-Oxocarboxylic acid metabolism;ko00270//Cysteine and methionine metabolism;ko00710//Carbon fixation in photosynthetic organisms;ko00330//Arginine and proline metabolism;ko00400//Phenylalanine, tyrosine and tryptophan biosynthesis;ko00350//Tyrosine me…	K14455;K14455;K14455;K14455;K14455;K14455;K14455;K14455;K14455;K14455;K14455;K14455;K14455;K14455;K14455	GO:0044429//mitochondrial part	GO:0043168//anion binding;GO:0046914//transition metal ion binding;GO:0070546//L-phenylalanine aminotransferase activity	GO:0006221//pyrimidine nucleotide biosynthetic process;GO:0009064//glutamine family amino acid metabolic process;GO:0009066//aspartate family amino acid metabolic process;GO:0043648//dicarboxylic acid metabolic process
GWHGAAYT002918	54	65	56	231	140	133	4.19	4.92	4.54	20.63	10.33	15.31	4.55	15.4233	1.76118	6.40227e-06	0.000107368	SAUR41	PREDICTED: indole-3-acetic acid-induced protein ARG7-like [Pyrus x bretschneideri]	Environmental Information Processing	Signal transduction	ko04075//Plant hormone signal transduction	K14488	-	-	-
GWHGAAYT035215	53	64	52	165	166	153	2.03	2.4	2.08	7.29	6.06	8.71	2.17	7.35333	1.7607	3.62484e-08	9.35144e-07	LOG2	PREDICTED: probable E3 ubiquitin-protein ligase LUL2 [Pyrus x bretschneideri]	Genetic Information Processing	Folding, sorting and degradation	ko04120//Ubiquitin mediated proteolysis	K10604	-	-	-
GWHGAAYT041525	2240	2543	2440	6408	8452	6197	76.62	84.9	87.2	252.44	275.21	314.62	82.9067	280.757	1.75976	1.64828e-21	1.86344e-19	MCCB	PREDICTED: methylcrotonoyl-CoA carboxylase beta chain, mitochondrial [Pyrus x bretschneideri]	Metabolism;Metabolism	Global and overview maps;Amino acid metabolism	ko01100//Metabolic pathways;ko00280//Valine, leucine and isoleucine degradation	K01969;K01969	-	-	-
GWHGAAYT003587	39	51	32	166	177	36	1.9	2.43	1.63	9.34	8.23	2.61	1.98667	6.72667	1.75954	0.00279962	0.0206592	sym1	PREDICTED: protein SYM1-like [Pyrus x bretschneideri]	Cellular Processes	Transport and catabolism	ko04146//Peroxisome	K13348	-	-	-
GWHGAAYT040113	27	24	41	42	164	74	2.81	2.44	4.46	5.04	16.26	11.44	3.23667	10.9133	1.75351	0.00475252	0.032042	--	PREDICTED: slit homolog 2 protein-like isoform X2 [Gossypium raimondii]	-	-	-	-	-	-	-
GWHGAAYT037885	1309	3179	1176	7159	5751	3567	53.91	127.78	50.6	339.55	225.46	218.04	77.43	261.017	1.75318	5.37423e-05	0.000707088	INT1	PREDICTED: inositol transporter 1-like [Pyrus x bretschneideri]	-	-	-	-	GO:0031224//intrinsic component of membrane	GO:0022857//transmembrane transporter activity	GO:0044763//single-organism cellular process;GO:0051234//establishment of localization
GWHGAAYT005487	2801	4283	3964	9871	12360	9569	293.48	438.02	433.95	1191.2	1232.83	1488.2	388.483	1304.08	1.7471	3.01652e-11	1.23189e-09	DRM1	PREDICTED: auxin-repressed 12.5 kDa protein isoform X1 [Pyrus x bretschneideri]	-	-	-	-	-	-	-
GWHGAAYT014150	106	36	30	152	259	105	1.75	0.58	0.52	2.9	4.08	2.58	0.95	3.18667	1.74605	0.00161706	0.0131089	MIMI_L728	GPI inositol-deacylase PGAP1-like protein [Corchorus capsularis]	-	-	-	-	-	-	-
GWHGAAYT006142	1653	1292	1108	3262	4273	3907	104.25	79.53	73.01	236.94	256.53	365.73	85.5967	286.4	1.7424	4.00253e-12	1.79202e-10	At2g44130	PREDICTED: F-box/kelch-repeat protein At2g44130-like [Pyrus x bretschneideri]	-	-	-	-	-	-	-
GWHGAAYT042939	539	425	375	1786	1027	989	7.38	5.68	5.37	28.15	13.38	20.08	6.14333	20.5367	1.74111	5.70694e-08	1.42217e-06	At2g30620	PREDICTED: histone H1-like [Pyrus x bretschneideri]	-	-	-	-	-	-	-
GWHGAAYT010154	114	109	70	311	368	183	5.97	5.57	3.83	18.77	18.35	14.23	5.12333	17.1167	1.74025	2.05332e-09	6.4788e-08	ARF31	B3 domain-containing protein At2g36080-like [Malus domestica]	-	-	-	-	GO:0043231//intracellular membrane-bounded organelle	-	GO:0010468//regulation of gene expression;GO:0034645//cellular macromolecule biosynthetic process
GWHGAAYT031302	225	234	185	787	623	442	17.07	17.32	14.66	68.75	44.99	49.76	16.35	54.5	1.73697	4.59519e-12	2.04797e-10	RFS6	PREDICTED: probable galactinol--sucrose galactosyltransferase 6 isoform X1 [Pyrus x bretschneideri]	Metabolism	Carbohydrate metabolism	ko00052//Galactose metabolism	K06617	-	GO:0008378//galactosyltransferase activity	GO:0044238//primary metabolic process
GWHGAAYT046979	10	10	8	30	35	17	0.31	0.31	0.26	1.09	1.03	0.81	0.293333	0.976667	1.73533	0.00605193	0.0390409	LRK10L-1.2	PREDICTED: LEAF RUST 10 DISEASE-RESISTANCE LOCUS RECEPTOR-LIKE PROTEIN KINASE-like 1.2 isoform X2 [Pyrus x bretschneideri]	-	-	-	-	-	-	-
GWHGAAYT014114	79	63	87	203	233	212	4.34	3.38	5	12.85	12.19	17.29	4.24	14.11	1.73458	1.09533e-07	2.62673e-06	TCP20	PREDICTED: transcription factor TCP20-like [Pyrus x bretschneideri]	-	-	-	-	-	-	-
GWHGAAYT036438	44	67	35	194	84	123	4.32	6.42	3.59	21.92	7.84	17.91	4.77667	15.89	1.73404	0.00111432	0.00955569	--	PREDICTED: uncharacterized protein LOC103326523 [Prunus mume]	-	-	-	-	-	-	-
GWHGAAYT001414	36	28	26	58	159	56	1.5	1.14	1.13	2.78	6.29	3.45	1.25667	4.17333	1.7316	0.000721104	0.00666077	MYB1	PREDICTED: transcription factor MYB35-like [Pyrus x bretschneideri]	Organismal Systems	Environmental adaptation	ko04626//Plant-pathogen interaction	K09422	-	GO:0005488//binding	-
GWHGAAYT008731	51	62	56	202	214	86	2.44	2.9	2.8	11.15	9.76	6.12	2.71333	9.01	1.73146	5.59526e-06	9.52295e-05	At5g55050	PREDICTED: GDSL esterase/lipase At5g55050-like [Malus domestica]	-	-	-	-	-	-	-
GWHGAAYT046235	571	610	602	1389	2181	1536	30.87	32.22	34.03	86.55	112.31	123.34	32.3733	107.4	1.73012	1.7003e-14	9.87827e-13	KING1	PREDICTED: SNF1-related protein kinase regulatory subunit gamma-1-like [Pyrus x bretschneideri]	-	-	-	-	-	GO:0016772//transferase activity, transferring phosphorus-containing groups	GO:0006796//phosphate-containing compound metabolic process
GWHGAAYT001916	37	51	40	145	171	65	2.13	2.86	2.4	9.6	9.36	5.55	2.46333	8.17	1.72972	2.85794e-05	0.000404854	HSFB2A	PREDICTED: heat stress transcription factor B-2a [Pyrus x bretschneideri]	-	-	-	-	GO:0043231//intracellular membrane-bounded organelle	GO:0001071//nucleic acid binding transcription factor activity;GO:0003677//DNA binding	GO:0006950//response to stress;GO:0010468//regulation of gene expression;GO:0034645//cellular macromolecule biosynthetic process;GO:0050794//regulation of cellular process
GWHGAAYT047871	959	605	1359	1381	4046	2963	22.19	13.66	32.85	36.8	89.12	101.76	22.9	75.8933	1.72863	0.00044029	0.0043717	At5g04500	PREDICTED: glycosyltransferase family protein 64 protein C5 [Pyrus x bretschneideri]	-	-	-	-	GO:0031300//intrinsic component of organelle membrane	GO:0016757//transferase activity, transferring glycosyl groups	GO:0006023//aminoglycan biosynthetic process;GO:0030166//proteoglycan biosynthetic process
GWHGAAYT034350	175	188	121	863	267	241	10.48	10.99	7.57	59.51	15.22	21.42	9.68	32.05	1.72725	0.00162619	0.0131755	pod	PREDICTED: peroxidase A2-like [Pyrus x bretschneideri]	Metabolism;Metabolism;Metabolism	Global and overview maps;Global and overview maps;Biosynthesis of other secondary metabolites	ko01100//Metabolic pathways;ko01110//Biosynthesis of secondary metabolites;ko00940//Phenylpropanoid biosynthesis	K00430;K00430;K00430	-	-	-
GWHGAAYT025658	285	294	519	801	1277	1045	16.53	16.64	31.44	53.49	70.49	89.94	21.5367	71.3067	1.72724	1.22894e-05	0.000190673	NUDT12	PREDICTED: nudix hydrolase 12, mitochondrial-like [Pyrus x bretschneideri]	-	-	-	-	-	-	-
GWHGAAYT054176	1463	1304	1431	3909	5232	3032	35.42	30.82	36.2	109	120.59	108.96	34.1467	112.85	1.72459	1.46542e-26	2.3194e-24	--	DUF789 domain-containing protein [Cephalotus follicularis]	-	-	-	-	-	-	-
GWHGAAYT044191	311	335	293	1025	1053	629	12.6	13.25	12.41	47.84	40.62	37.84	12.7533	42.1	1.72295	3.75211e-20	3.74967e-18	TOM1	PREDICTED: tobamovirus multiplication protein 1 [Pyrus x bretschneideri]	-	-	-	-	-	-	-
GWHGAAYT035525	107	90	102	163	240	389	7.52	6.18	7.49	13.2	16.06	40.59	7.06333	23.2833	1.72088	0.000767898	0.0070287	rpsQ	PREDICTED: 30S ribosomal protein S17-like [Malus domestica]	Genetic Information Processing	Translation	ko03010//Ribosome	K02961	GO:0030529//intracellular ribonucleoprotein complex	-	GO:0010467//gene expression
GWHGAAYT035028	458	365	435	1373	971	1129	47.69	37.09	47.32	164.65	96.24	174.48	44.0333	145.123	1.72061	1.00062e-08	2.83358e-07	His4	histone H4 [Zea mays]	-	-	-	-	GO:0005911//cell-cell junction;GO:0009536//plastid;GO:0031090//organelle membrane;GO:0043232//intracellular non-membrane-bounded organelle	GO:0003676//nucleic acid binding;GO:0046983//protein dimerization activity	GO:0034728//nucleosome organization
GWHGAAYT039295	15	21	38	52	98	64	0.43	0.58	1.13	1.7	2.65	2.7	0.713333	2.35	1.72001	0.00364113	0.0256289	LECRKS4	PREDICTED: L-type lectin-domain containing receptor kinase S.4-like [Pyrus x bretschneideri]	-	-	-	-	-	GO:0004674//protein serine/threonine kinase activity;GO:0032550//purine ribonucleoside binding	GO:0006464//cellular protein modification process;GO:0006796//phosphate-containing compound metabolic process;GO:0007049//cell cycle
GWHGAAYT049680	424	634	648	1739	2114	1108	19.48	28.44	31.11	92.1	92.55	75.62	26.3433	86.7567	1.71954	1.21424e-09	3.97254e-08	CYP90A1	PREDICTED: cytochrome P450 90A1-like [Pyrus x bretschneideri]	Metabolism;Metabolism	Global and overview maps;Metabolism of terpenoids and polyketides	ko01110//Biosynthesis of secondary metabolites;ko00905//Brassinosteroid biosynthesis	K09588;K09588	GO:0031224//intrinsic component of membrane	GO:0016491//oxidoreductase activity;GO:0043169//cation binding;GO:0046906//tetrapyrrole binding	GO:0005976//polysaccharide metabolic process;GO:0009826//unidimensional cell growth;GO:0009909//regulation of flower development;GO:0010208//pollen wall assembly;GO:0016129//phytosteroid biosynthetic process;GO:0043479//pigment accumulation in tissues in response to UV light;GO:0048588//developmental cell growth;GO:0065008//regulation of biological quality
GWHGAAYT044817	283	336	269	878	980	669	7.59	8.8	7.54	27.12	25.02	26.63	7.97667	26.2567	1.71883	3.27451e-22	3.8976e-20	Rnf14	PREDICTED: E3 ubiquitin-protein ligase RNF14 isoform X2 [Pyrus x bretschneideri]	-	-	-	-	-	-	GO:0006464//cellular protein modification process;GO:0034645//cellular macromolecule biosynthetic process
GWHGAAYT016495	881	655	266	1087	2952	1248	20.4	14.8	6.43	29	65.07	42.9	13.8767	45.6567	1.71816	0.000276471	0.00292462	BACOVA_02659	PREDICTED: beta-glucosidase BoGH3B-like [Malus domestica]	Metabolism;Metabolism;Metabolism;Metabolism;Metabolism	Global and overview maps;Global and overview maps;Biosynthesis of other secondary metabolites;Carbohydrate metabolism;Metabolism of other amino acids	ko01100//Metabolic pathways;ko01110//Biosynthesis of secondary metabolites;ko00940//Phenylpropanoid biosynthesis;ko00500//Starch and sucrose metabolism;ko00460//Cyanoamino acid metabolism	K05349;K05349;K05349;K05349;K05349	-	-	-
GWHGAAYT055043	1811	2238	2362	6748	7119	4509	128.54	155.04	175.15	551.61	480.99	475.02	152.91	502.54	1.71656	2.37795e-15	1.54387e-13	At1g54070	PREDICTED: dormancy-associated protein homolog 4-like [Pyrus x bretschneideri]	-	-	-	-	-	-	-
GWHGAAYT058129	38	46	51	151	130	101	2.79	3.29	3.91	12.75	9.08	10.99	3.33	10.94	1.71602	2.24029e-06	4.11508e-05	GCR1	PREDICTED: G-protein coupled receptor 1-like [Pyrus x bretschneideri]	-	-	-	-	GO:0005887//integral component of plasma membrane;GO:0031090//organelle membrane;GO:0043231//intracellular membrane-bounded organelle	GO:0004888//transmembrane signaling receptor activity	GO:0006558//L-phenylalanine metabolic process;GO:0006570//tyrosine metabolic process;GO:0007166//cell surface receptor signaling pathway;GO:0009637//response to blue light;GO:0009787//regulation of abscisic acid-activated signaling pathway;GO:0009937//regulation of gibberellic acid mediated signaling pathway;GO:0010162//seed dormancy process;GO:0010863//positive regulation of phospholipase C acti…
GWHGAAYT039368	308	140	130	974	374	287	30.35	13.47	13.38	110.54	35.08	41.98	19.0667	62.5333	1.71357	0.00181792	0.0144756	--	PREDICTED: non-specific lipid-transfer protein 3-like [Pyrus x bretschneideri]	-	-	-	-	-	-	-
GWHGAAYT028264	12	12	8	39	37	18	0.62	0.61	0.43	2.28	1.8	1.36	0.553333	1.81333	1.71242	0.00507444	0.0338072	AVT1I	PREDICTED: vacuolar amino acid transporter 1-like [Pyrus x bretschneideri]	-	-	-	-	GO:0031224//intrinsic component of membrane	-	-
GWHGAAYT025243	942	643	662	1982	2362	1937	15.11	10.07	11.09	36.62	36.06	46.12	12.09	39.6	1.71169	2.02223e-14	1.16332e-12	TPS10	PREDICTED: probable alpha,alpha-trehalose-phosphate synthase [UDP-forming] 9 [Malus domestica]	Metabolism;Metabolism	Global and overview maps;Carbohydrate metabolism	ko01100//Metabolic pathways;ko00500//Starch and sucrose metabolism	K16055;K16055	-	-	GO:0005991//trehalose metabolic process
GWHGAAYT032219	849	1154	1262	3303	3633	2371	76.59	101.63	118.95	343.22	312.01	317.5	99.0567	324.243	1.71075	1.38245e-11	5.89223e-10	At2g30620	PREDICTED: histone H1-like [Malus domestica]	-	-	-	-	-	-	-
GWHGAAYT024803	248	202	214	598	728	541	13.14	10.44	11.84	36.49	36.71	42.54	11.8067	38.58	1.70825	3.67563e-18	3.17481e-16	--	PREDICTED: protein FLX-like 3 isoform X1 [Pyrus x bretschneideri]	-	-	-	-	-	-	-
GWHGAAYT030837	784	345	485	1279	1353	1719	17.49	7.52	11.31	32.86	28.73	56.91	12.1067	39.5	1.70605	2.39233e-05	0.000345413	MAX2A	PREDICTED: F-box/LRR-repeat MAX2 homolog A [Pyrus x bretschneideri]	-	-	-	-	-	-	-
GWHGAAYT019829	77	38	46	133	218	114	1.93	0.93	1.21	3.84	5.19	4.24	1.35667	4.42333	1.70507	1.45112e-05	0.00022027	At5g54830	PREDICTED: cytochrome b561, DM13 and DOMON domain-containing protein At5g54830 [Pyrus x bretschneideri]	-	-	-	-	GO:0031224//intrinsic component of membrane	-	GO:0044710//single-organism metabolic process
GWHGAAYT004538	158	68	56	150	448	217	5.28	2.22	1.95	5.77	14.23	10.77	3.15	10.2567	1.70314	0.00130766	0.0109312	PHT1-4	PREDICTED: probable inorganic phosphate transporter 1-7 [Pyrus x bretschneideri]	-	-	-	-	-	-	-
GWHGAAYT005334	745	938	1111	2632	3361	1975	15.38	18.9	23.96	62.57	66.04	60.5	19.4133	63.0367	1.69914	3.82311e-11	1.54833e-09	TPS7	PREDICTED: probable alpha,alpha-trehalose-phosphate synthase [UDP-forming] 7 [Malus domestica]	Metabolism;Metabolism	Global and overview maps;Carbohydrate metabolism	ko01100//Metabolic pathways;ko00500//Starch and sucrose metabolism	K16055;K16055	-	GO:0019203//carbohydrate phosphatase activity;GO:0035251//UDP-glucosyltransferase activity	GO:0005991//trehalose metabolic process;GO:0006796//phosphate-containing compound metabolic process
GWHGAAYT042460	57	43	50	218	118	85	3.21	2.38	2.98	14.24	6.4	7.13	2.85667	9.25667	1.69616	0.00027335	0.00289894	--	PREDICTED: uncharacterized protein LOC103435893 [Malus domestica]	-	-	-	-	-	-	-
GWHGAAYT003952	50	19	43	83	89	126	2.7	1	2.43	5.16	4.58	10.1	2.04333	6.61333	1.69445	0.00362859	0.025559	EXLA2	PREDICTED: expansin-like A2 [Pyrus x bretschneideri]	-	-	-	-	-	-	GO:0000003//reproduction
GWHGAAYT013247	39	20	29	57	156	49	2.49	1.25	1.93	4.19	9.47	4.64	1.89	6.1	1.69042	0.00273215	0.0202327	--	PREDICTED: uncharacterized protein LOC108867221 [Pyrus x bretschneideri]	-	-	-	-	-	-	-
GWHGAAYT005084	129	67	93	464	136	186	3.93	1.99	2.96	16.29	3.95	8.42	2.96	9.55333	1.69041	0.00330634	0.0237112	MEE23	PREDICTED: flavin-dependent oxidoreductase FOX2-like [Pyrus x bretschneideri]	Metabolism;Metabolism;Metabolism	Global and overview maps;Global and overview maps;Biosynthesis of other secondary metabolites	ko01100//Metabolic pathways;ko01110//Biosynthesis of secondary metabolites;ko00940//Phenylpropanoid biosynthesis	K22395;K22395;K22395	-	-	-
GWHGAAYT007686	14	12	23	46	43	45	0.4	0.33	0.68	1.5	1.16	1.89	0.47	1.51667	1.69017	0.00422906	0.0290354	PDR2	PREDICTED: pleiotropic drug resistance protein 2-like [Pyrus x bretschneideri]	-	-	-	-	-	-	-
GWHGAAYT041697	38	16	31	87	112	47	1.94	0.8	1.65	5.12	5.44	3.56	1.46333	4.70667	1.68545	0.000905182	0.00804878	ZAT10	PREDICTED: zinc finger protein ZAT10-like [Pyrus x bretschneideri]	-	-	-	-	-	-	-
GWHGAAYT025171	12	30	24	67	96	30	0.69	1.67	1.43	4.41	5.23	2.55	1.26333	4.06333	1.68543	0.00615235	0.0395493	--	PREDICTED: wall-associated receptor kinase-like 10 [Vitis vinifera]	-	-	-	-	-	GO:0001871//pattern binding;GO:0016772//transferase activity, transferring phosphorus-containing groups	GO:0006796//phosphate-containing compound metabolic process
GWHGAAYT049655	214	656	318	1857	978	498	4.11	12.27	6.38	41.02	17.86	14.17	7.58667	24.35	1.68238	0.0030534	0.0221687	ASA1	PREDICTED: anthranilate synthase alpha subunit 1, chloroplastic [Pyrus x bretschneideri]	Metabolism;Metabolism;Metabolism;Metabolism	Global and overview maps;Global and overview maps;Global and overview maps;Amino acid metabolism	ko01100//Metabolic pathways;ko01110//Biosynthesis of secondary metabolites;ko01230//Biosynthesis of amino acids;ko00400//Phenylalanine, tyrosine and tryptophan biosynthesis	K01657;K01657;K01657;K01657	-	GO:0016833//oxo-acid-lyase activity	GO:0008152//metabolic process
GWHGAAYT020720	265	396	570	1303	1221	901	13.14	19.17	29.54	74.44	57.66	66.34	20.6167	66.1467	1.68186	8.08046e-06	0.000131374	NAC081	NAC1 [Pyrus betulifolia]	-	-	-	-	-	-	GO:0010467//gene expression;GO:0034645//cellular macromolecule biosynthetic process
GWHGAAYT024566	5192	5437	4810	13659	17200	11926	89.23	91.21	86.37	270.37	281.41	304.23	88.9367	285.337	1.68181	1.31541e-37	4.2796e-35	TPS6	PREDICTED: alpha,alpha-trehalose-phosphate synthase [UDP-forming] 6 [Pyrus x bretschneideri]	Metabolism;Metabolism	Global and overview maps;Carbohydrate metabolism	ko01100//Metabolic pathways;ko00500//Starch and sucrose metabolism	K16055;K16055	-	GO:0019203//carbohydrate phosphatase activity;GO:0035251//UDP-glucosyltransferase activity	GO:0005991//trehalose metabolic process;GO:0006796//phosphate-containing compound metabolic process
GWHGAAYT049761	49	69	72	174	207	146	1.85	2.55	2.84	7.57	7.45	8.19	2.41333	7.73667	1.68068	3.26345e-07	7.13646e-06	DREB2A	PREDICTED: dehydration-responsive element-binding protein 2A-like [Pyrus x bretschneideri]	-	-	-	-	GO:0043231//intracellular membrane-bounded organelle	GO:0001071//nucleic acid binding transcription factor activity	GO:0010468//regulation of gene expression;GO:0034645//cellular macromolecule biosynthetic process
GWHGAAYT011238	366	387	328	964	1178	840	14.02	14.48	13.13	42.54	42.97	47.77	13.8767	44.4267	1.67876	5.10865e-25	7.40527e-23	RZPF34	PREDICTED: E3 ubiquitin-protein ligase MIEL1-like isoform X1 [Pyrus x bretschneideri]	Genetic Information Processing	Folding, sorting and degradation	ko04120//Ubiquitin mediated proteolysis	K10144	-	GO:0043169//cation binding	-
GWHGAAYT051318	100	71	74	221	252	199	4.41	3.05	3.41	11.21	10.57	13.01	3.62333	11.5967	1.67832	1.00262e-09	3.30978e-08	GRF1	PREDICTED: growth-regulating factor 2-like [Malus domestica]	-	-	-	-	-	-	-
GWHGAAYT053247	158	143	145	388	547	315	9.43	8.33	9.05	26.68	31.09	27.92	8.93667	28.5633	1.67636	2.8522e-15	1.8355e-13	--	PREDICTED: uncharacterized protein LOC103946357 [Pyrus x bretschneideri]	-	-	-	-	-	-	-
GWHGAAYT015923	984	825	873	2574	2292	2343	30.22	24.73	28.01	91.05	67.01	106.82	27.6533	88.2933	1.67485	1.13345e-12	5.38774e-11	GAE1	PREDICTED: UDP-glucuronate 4-epimerase 1 [Pyrus x bretschneideri]	Metabolism;Metabolism	Global and overview maps;Carbohydrate metabolism	ko01100//Metabolic pathways;ko00520//Amino sugar and nucleotide sugar metabolism	K08679;K08679	GO:0000139//Golgi membrane;GO:0031224//intrinsic component of membrane;GO:0031984//organelle subcompartment	GO:0016857//racemase and epimerase activity, acting on carbohydrates and derivatives;GO:0048037//cofactor binding	GO:0044238//primary metabolic process
GWHGAAYT037100	136	259	322	760	685	528	2.23	4.15	5.53	14.38	10.71	12.87	3.97	12.6533	1.67231	5.06503e-05	0.000670172	SWEET2	PREDICTED: bidirectional sugar transporter SWEET2-like [Pyrus x bretschneideri]	-	-	-	-	-	-	-
GWHGAAYT004609	1916	1908	2034	6649	4797	4432	87.44	84.99	96.98	349.49	208.4	300.22	89.8033	286.037	1.67136	1.95754e-11	8.17669e-10	At2g30620	PREDICTED: histone H1-like [Pyrus x bretschneideri]	-	-	-	-	-	-	-
GWHGAAYT046356	203	111	137	346	718	245	7.37	3.93	5.19	14.46	24.81	13.2	5.49667	17.49	1.6699	2.31359e-05	0.000335368	At4g24780	probable pectate lyase 18 precursor [Pyrus x bretschneideri]	Metabolism	Carbohydrate metabolism	ko00040//Pentose and glucuronate interconversions	K01728	-	GO:0016837//carbon-oxygen lyase activity, acting on polysaccharides;GO:0043169//cation binding	GO:0000272//polysaccharide catabolic process
GWHGAAYT049646	358	384	270	908	1105	761	16.16	16.92	12.73	47.21	47.48	50.99	15.27	48.56	1.66907	2.98354e-19	2.79109e-17	HSPRO2	PREDICTED: nematode resistance protein-like HSPRO2 [Pyrus x bretschneideri]	-	-	-	-	-	-	-
GWHGAAYT031002	687	585	787	1482	2325	1810	19.46	16.17	23.29	48.34	62.69	76.09	19.64	62.3733	1.66713	2.9996e-09	9.28448e-08	--	TolB protein-related isoform 1 [Theobroma cacao]	-	-	-	-	-	-	GO:0006089//lactate metabolic process;GO:0009404//toxin metabolic process;GO:0009755//hormone-mediated signaling pathway;GO:0014070//response to organic cyclic compound
GWHGAAYT041960	12155	8318	10896	23796	37278	25242	806.5	538.73	755.36	1818.53	2354.64	2486.02	700.197	2219.73	1.66455	9.9965e-12	4.31086e-10	Cyp1	PREDICTED: peptidyl-prolyl cis-trans isomerase 1 [Pyrus x bretschneideri]	-	-	-	-	-	GO:0016859//cis-trans isomerase activity	GO:0044267//cellular protein metabolic process
GWHGAAYT041627	148	111	140	493	351	252	3.81	2.79	3.76	14.61	8.6	9.63	3.45333	10.9467	1.66443	2.89558e-07	6.39407e-06	GH3.1	PREDICTED: probable indole-3-acetic acid-amido synthetase GH3.1 [Pyrus x bretschneideri]	Environmental Information Processing	Signal transduction	ko04075//Plant hormone signal transduction	K14487	-	GO:0003824//catalytic activity	GO:0009725//response to hormone;GO:0014070//response to organic cyclic compound
GWHGAAYT013242	13	46	37	73	130	66	0.63	2.17	1.86	4.06	5.97	4.72	1.55333	4.91667	1.66231	0.00619107	0.0397284	--	DUF3675 domain-containing protein/RINGv domain-containing protein [Cephalotus follicularis]	-	-	-	-	-	-	-
GWHGAAYT001448	348	414	394	927	1087	1065	16.27	18.9	19.25	49.93	48.39	73.93	18.14	57.4167	1.6623	7.3476e-10	2.49011e-08	HSPRO2	PREDICTED: nematode resistance protein-like HSPRO2 [Pyrus x bretschneideri]	-	-	-	-	-	-	-
GWHGAAYT002520	37	31	27	90	115	60	1.86	1.52	1.42	5.21	5.5	4.47	1.6	5.06	1.66107	7.40603e-06	0.00012142	PUB29	PREDICTED: LOW QUALITY PROTEIN: U-box domain-containing protein 28-like [Pyrus x bretschneideri]	-	-	-	-	-	-	-
GWHGAAYT011752	1012	758	945	2165	2212	2721	31.39	22.95	30.62	77.34	65.31	125.27	28.32	89.3067	1.65695	1.80855e-07	4.15668e-06	NPF5.6	PREDICTED: protein NRT1/ PTR FAMILY 5.6-like [Pyrus x bretschneideri]	-	-	-	-	GO:0031224//intrinsic component of membrane	-	GO:0015833//peptide transport
GWHGAAYT040083	91	54	70	122	247	205	3.7	2.14	2.96	5.74	9.56	12.42	2.93333	9.24	1.65535	0.000146083	0.00169719	CYSK	PREDICTED: 4-coumarate--CoA ligase-like 9 [Malus domestica]	Metabolism;Metabolism;Metabolism;Metabolism;Metabolism;Metabolism	Global and overview maps;Global and overview maps;Global and overview maps;Global and overview maps;Amino acid metabolism;Energy metabolism	ko01100//Metabolic pathways;ko01110//Biosynthesis of secondary metabolites;ko01200//Carbon metabolism;ko01230//Biosynthesis of amino acids;ko00270//Cysteine and methionine metabolism;ko00920//Sulfur metabolism	K01738;K01738;K01738;K01738;K01738;K01738	-	GO:0003824//catalytic activity	GO:0000097//sulfur amino acid biosynthetic process;GO:0006563//L-serine metabolic process
GWHGAAYT002140	147	111	45	316	429	121	6.48	4.77	2.07	16.04	17.99	7.91	4.44	13.98	1.65473	0.00146298	0.0120279	PP2C51	PREDICTED: probable protein phosphatase 2C 51 [Pyrus x bretschneideri]	Environmental Information Processing;Environmental Information Processing	Signal transduction;Signal transduction	ko04075//Plant hormone signal transduction;ko04016//MAPK signaling pathway - plant	K14497;K14497	-	GO:0016787//hydrolase activity	-
GWHGAAYT045835	560	405	382	1293	1639	816	14.95	10.56	10.66	39.76	41.66	32.34	12.0567	37.92	1.65313	1.6746e-13	8.77172e-12	UGE5	PREDICTED: UDP-glucose 4-epimerase GEPI48-like [Pyrus x bretschneideri]	Metabolism;Metabolism;Metabolism	Global and overview maps;Carbohydrate metabolism;Carbohydrate metabolism	ko01100//Metabolic pathways;ko00520//Amino sugar and nucleotide sugar metabolism;ko00052//Galactose metabolism	K01784;K01784;K01784	-	GO:0016857//racemase and epimerase activity, acting on carbohydrates and derivatives;GO:0048037//cofactor binding	GO:0019318//hexose metabolic process
GWHGAAYT037456	496	355	672	804	1390	1753	87.3	61.04	123.59	163.08	232.97	458.36	90.6433	284.803	1.65169	0.00055424	0.00533839	ARG2	PREDICTED: protein SENESCENCE-ASSOCIATED GENE 21, mitochondrial-like [Pyrus x bretschneideri]	-	-	-	-	-	-	-
GWHGAAYT040152	2388	2109	1955	7048	7008	3764	159.73	137.69	136.63	542.97	446.23	373.7	144.683	454.3	1.65075	9.0628e-17	6.75236e-15	At2g30620	PREDICTED: histone H1.2-like [Pyrus x bretschneideri]	-	-	-	-	GO:0043231//intracellular membrane-bounded organelle;GO:0043232//intracellular non-membrane-bounded organelle	-	-
GWHGAAYT049720	106	208	177	636	545	198	3.65	6.95	6.34	25.12	17.79	10.08	5.64667	17.6633	1.64529	0.00044508	0.00441178	FAD7A-1	PREDICTED: omega-3 fatty acid desaturase, chloroplastic [Pyrus x bretschneideri]	-	-	-	-	-	-	-
GWHGAAYT014206	189	128	125	372	512	319	11.85	7.83	8.19	26.87	30.56	29.69	9.29	29.04	1.64429	4.82749e-11	1.9258e-09	NUDT12	PREDICTED: nudix hydrolase 12, mitochondrial-like isoform X1 [Pyrus x bretschneideri]	-	-	-	-	-	-	-
GWHGAAYT043887	42	40	39	145	109	74	4.37	4.07	4.24	17.39	10.8	11.44	4.22667	13.21	1.64404	2.09692e-05	0.000307923	ERF12	ethylene response factor 4 [Pyrus x bretschneideri]	-	-	-	-	-	-	-
GWHGAAYT047619	40	31	32	100	76	92	1.55	1.17	1.29	4.45	2.8	5.28	1.33667	4.17667	1.64371	0.000174657	0.00198286	UBP12	PREDICTED: MATH domain and coiled-coil domain-containing protein At3g58370-like [Malus domestica]	-	-	-	-	-	-	-
GWHGAAYT022943	33	29	38	93	99	77	2.27	1.95	2.73	7.37	6.48	7.86	2.31667	7.23667	1.64327	1.50958e-05	0.000228198	ABR1	PREDICTED: ethylene-responsive transcription factor ABR1-like isoform X2 [Pyrus x bretschneideri]	-	-	-	-	-	-	-
GWHGAAYT019347	24	21	27	53	84	58	4.53	3.87	5.32	11.52	15.09	16.24	4.57333	14.2833	1.64301	0.000269307	0.00285916	--	-	-	-	-	-	-	-	-
GWHGAAYT054668	1111	1193	2003	3977	4168	3423	43.3	45.38	81.57	178.53	154.65	198.03	56.75	177.07	1.64163	1.54291e-06	2.91847e-05	UGT71A16	glycosyltransferase [Pyrus communis]	-	-	-	-	-	-	-
GWHGAAYT030794	236	185	109	509	732	251	9.65	7.38	4.66	23.96	28.48	15.23	7.23	22.5567	1.64149	1.78653e-05	0.000265675	PUB21	PREDICTED: U-box domain-containing protein 21-like [Pyrus x bretschneideri]	-	-	-	-	-	-	-
GWHGAAYT015117	87	156	139	425	379	235	6.43	11.25	10.73	36.18	26.66	25.78	9.47	29.54	1.64123	5.24895e-06	8.99325e-05	--	-	-	-	-	-	-	-	-
GWHGAAYT056869	55	55	59	163	204	100	3.04	2.96	3.4	10.37	10.73	8.2	3.13333	9.76667	1.64017	1.92484e-07	4.39828e-06	--	PREDICTED: uncharacterized protein LOC103929419 [Pyrus x bretschneideri]	-	-	-	-	-	GO:0016705//oxidoreductase activity, acting on paired donors, with incorporation or reduction of molecular oxygen;GO:0043169//cation binding	GO:0044710//single-organism metabolic process
GWHGAAYT043747	198	172	144	405	578	399	13.32	11.3	10.12	31.39	37.03	39.86	11.58	36.0933	1.6401	4.48263e-13	2.22845e-11	BEH4	PREDICTED: BES1/BZR1 homolog protein 4-like [Malus domestica]	-	-	-	-	-	-	GO:0001101//response to acid chemical;GO:0006950//response to stress;GO:0009628//response to abiotic stimulus
GWHGAAYT005591	2070	2151	2552	7288	6632	4445	67.93	68.89	87.49	275.44	207.17	216.5	74.77	233.037	1.64003	7.1389e-13	3.47811e-11	PPO	polyphenol oxidase V [Pyrus x bretschneideri]	Metabolism;Metabolism;Metabolism;Metabolism	Global and overview maps;Global and overview maps;Amino acid metabolism;Biosynthesis of other secondary metabolites	ko01100//Metabolic pathways;ko01110//Biosynthesis of secondary metabolites;ko00350//Tyrosine metabolism;ko00950//Isoquinoline alkaloid biosynthesis	K00422;K00422;K00422;K00422	-	-	-
GWHGAAYT043124	22	20	12	49	74	28	0.36	0.31	0.19	0.9	1.11	0.67	0.286667	0.893333	1.63982	0.00223331	0.0170875	PILS3	Integrase, catalytic core [Corchorus capsularis]	-	-	-	-	-	-	-
GWHGAAYT007069	155	185	122	420	606	257	3.93	4.58	3.22	12.26	14.62	9.67	3.91	12.1833	1.63967	1.83531e-08	4.9944e-07	SCL14	PREDICTED: scarecrow-like protein 33 [Pyrus x bretschneideri]	-	-	-	-	-	-	-
GWHGAAYT019647	200	221	201	544	767	398	9.94	10.72	10.43	31.13	36.27	29.35	10.3633	32.25	1.63781	2.74506e-14	1.56074e-12	--	PREDICTED: glucose-induced degradation protein 8 homolog isoform X2 [Pyrus x bretschneideri]	-	-	-	-	-	-	-
GWHGAAYT054228	27	31	40	104	113	55	1.04	1.13	1.58	4.52	4.06	3.08	1.25	3.88667	1.63661	0.000144891	0.00168556	DGK5	PREDICTED: diacylglycerol kinase 5-like isoform X2 [Pyrus x bretschneideri]	Metabolism;Metabolism;Metabolism;Metabolism;Environmental Information Processing	Global and overview maps;Global and overview maps;Lipid metabolism;Lipid metabolism;Signal transduction	ko01100//Metabolic pathways;ko01110//Biosynthesis of secondary metabolites;ko00564//Glycerophospholipid metabolism;ko00561//Glycerolipid metabolism;ko04070//Phosphatidylinositol signaling system	K00901;K00901;K00901;K00901;K00901	-	GO:0016301//kinase activity;GO:0032550//purine ribonucleoside binding	GO:0006796//phosphate-containing compound metabolic process;GO:0007186//G-protein coupled receptor signaling pathway
GWHGAAYT013854	89	129	77	382	257	157	4.82	6.82	4.36	23.82	13.25	12.62	5.33333	16.5633	1.63488	4.7407e-05	0.000634427	--	PREDICTED: uncharacterized protein LOC103451990 [Malus domestica]	-	-	-	-	-	-	-
GWHGAAYT004923	605	1162	575	2951	2074	1266	36.26	67.97	36	203.68	118.32	112.61	46.7433	144.87	1.63193	3.43328e-05	0.000477396	2021-03-02	PREDICTED: mitochondrial amidoxime reducing component 2-like [Pyrus x bretschneideri]	-	-	-	-	-	GO:0043168//anion binding;GO:0046914//transition metal ion binding	-
GWHGAAYT030260	57	20	26	81	143	62	4.85	1.66	2.31	7.93	11.57	7.82	2.94	9.10667	1.63111	0.00226148	0.0172669	VQ11	PREDICTED: VQ motif-containing protein 11-like [Pyrus x bretschneideri]	-	-	-	-	-	-	-
GWHGAAYT045570	122	143	133	348	460	270	4	4.57	4.55	13.13	14.35	13.13	4.37333	13.5367	1.63007	9.27637e-13	4.44552e-11	At1g76660	PREDICTED: mucin-2 [Ziziphus jujuba]	-	-	-	-	-	-	GO:0001101//response to acid chemical;GO:0006950//response to stress;GO:0009628//response to abiotic stimulus;GO:0009755//hormone-mediated signaling pathway
GWHGAAYT051762	17	29	38	71	67	79	1.22	2.04	2.85	5.88	4.59	8.43	2.03667	6.3	1.62914	0.00384164	0.0267954	--	PREDICTED: tetraspanin-19-like isoform X2 [Prunus mume]	-	-	-	-	-	-	-
GWHGAAYT012964	49	86	61	192	146	167	3.72	6.37	4.83	16.77	10.54	18.8	4.97333	15.37	1.62783	9.83121e-05	0.00120649	SRM1	PREDICTED: transcription factor DIVARICATA-like [Malus domestica]	-	-	-	-	GO:0043231//intracellular membrane-bounded organelle	GO:0005488//binding	-
GWHGAAYT010243	50	51	35	90	155	114	3.77	3.75	2.75	7.81	11.12	12.75	3.42333	10.56	1.62514	2.7881e-05	0.000396496	SYP121	PREDICTED: syntaxin-121-like [Pyrus x bretschneideri]	Genetic Information Processing	Folding, sorting and degradation	ko04130//SNARE interactions in vesicular transport	K08486	-	-	GO:0015031//protein transport;GO:0061024//membrane organization
GWHGAAYT043976	236	279	313	558	900	725	19.61	22.63	27.17	53.4	71.18	89.41	23.1367	71.33	1.62433	2.153e-07	4.87187e-06	--	DnaJ subfamily C member 22 [Theobroma cacao]	-	-	-	-	-	-	-
GWHGAAYT019805	28	22	18	83	48	47	1.07	0.82	0.72	3.64	1.74	2.66	0.87	2.68	1.62315	0.00181949	0.0144813	KO	PREDICTED: ent-kaurene oxidase, chloroplastic-like [Pyrus x bretschneideri]	Metabolism;Metabolism;Metabolism	Global and overview maps;Global and overview maps;Metabolism of terpenoids and polyketides	ko01100//Metabolic pathways;ko01110//Biosynthesis of secondary metabolites;ko00904//Diterpenoid biosynthesis	K04122;K04122;K04122	-	GO:0016491//oxidoreductase activity;GO:0046906//tetrapyrrole binding;GO:0046914//transition metal ion binding	GO:0044710//single-organism metabolic process
GWHGAAYT044404	213	271	190	608	869	373	9.22	11.46	8.6	30.33	35.81	23.98	9.76	30.04	1.62193	3.68507e-09	1.12398e-07	PILS1	PREDICTED: protein PIN-LIKES 3-like [Pyrus x bretschneideri]	-	-	-	-	-	-	GO:0044763//single-organism cellular process
GWHGAAYT052585	39	49	59	94	105	167	1.35	1.63	2.11	3.71	3.44	8.5	1.69667	5.21667	1.62043	0.00283094	0.0208378	exgA	PREDICTED: glucan 1,3-beta-glucosidase A-like [Pyrus x bretschneideri]	-	-	-	-	-	GO:0003779//actin binding;GO:0016787//hydrolase activity	GO:0030036//actin cytoskeleton organization;GO:0044238//primary metabolic process
GWHGAAYT013926	30	31	33	66	90	87	2.09	2.11	2.4	5.33	5.97	8.99	2.2	6.76333	1.62023	0.000245396	0.00264268	SMR6	cyclin-dependent protein kinase inhibitor SMR6-like [Cajanus cajan]	-	-	-	-	-	-	-
GWHGAAYT024802	5039	4917	4501	13952	13941	10309	205.22	195.47	191.52	654.42	540.47	623.18	197.403	606.023	1.61823	6.12585e-34	1.60153e-31	COL6	PREDICTED: zinc finger protein CONSTANS-LIKE 6-like [Pyrus x bretschneideri]	-	-	-	-	GO:0005622//intracellular	-	-
GWHGAAYT002562	80	37	34	91	177	129	5.75	2.6	2.55	7.54	12.09	13.77	3.63333	11.1333	1.61552	0.00101775	0.00887179	GBF4	PREDICTED: G-box-binding factor 4-like isoform X1 [Pyrus x bretschneideri]	Environmental Information Processing	Signal transduction	ko04075//Plant hormone signal transduction	K14432	-	-	-
GWHGAAYT021153	45	54	45	142	181	72	5.21	6.1	5.44	18.93	19.95	12.37	5.58333	17.0833	1.61339	1.87791e-05	0.000277904	--	PREDICTED: uncharacterized protein LOC103424943 [Malus domestica]	-	-	-	-	-	-	-
GWHGAAYT050276	17	22	18	63	44	41	0.8	1.02	0.89	3.43	1.98	2.88	0.903333	2.76333	1.61308	0.00185445	0.0146877	HPTG1	PREDICTED: hydroxyproline O-galactosyltransferase HPGT1-like [Pyrus x bretschneideri]	-	-	-	-	GO:0031090//organelle membrane;GO:0031224//intrinsic component of membrane;GO:0031984//organelle subcompartment;GO:0043231//intracellular membrane-bounded organelle	GO:0035250//UDP-galactosyltransferase activity	GO:0006464//cellular protein modification process;GO:0016192//vesicle-mediated transport;GO:0030243//cellulose metabolic process
GWHGAAYT005871	148	86	105	247	442	228	4.74	2.69	3.52	9.12	13.49	10.85	3.65	11.1533	1.61151	1.35462e-06	2.60437e-05	WRKY6	PREDICTED: probable WRKY transcription factor 31 [Pyrus x bretschneideri]	-	-	-	-	-	-	-
GWHGAAYT019529	35	36	38	66	146	81	2.98	2.99	3.38	6.48	11.84	10.25	3.11667	9.52333	1.61146	0.000242658	0.00262187	At1g76070	PREDICTED: uncharacterized protein At1g76070 [Pyrus x bretschneideri]	-	-	-	-	-	-	-
GWHGAAYT018036	113	113	78	198	370	236	8.33	8.13	6.01	16.82	25.97	25.83	7.49	22.8733	1.61063	7.56545e-07	1.53304e-05	--	PREDICTED: late embryogenesis abundant protein At1g64065-like [Malus domestica]	-	-	-	-	-	-	-
GWHGAAYT020223	118	86	55	251	244	182	3.91	2.78	1.9	9.57	7.69	8.97	2.86333	8.74333	1.61049	1.77553e-06	3.322e-05	trc	PREDICTED: serine/threonine-protein kinase tricorner isoform X1 [Pyrus x bretschneideri]	-	-	-	-	GO:0044444//cytoplasmic part	GO:0004672//protein kinase activity;GO:0032550//purine ribonucleoside binding	GO:0006464//cellular protein modification process;GO:0006796//phosphate-containing compound metabolic process
GWHGAAYT026060	27	14	15	54	50	42	1.69	0.86	0.98	3.89	2.98	3.9	1.17667	3.59	1.60928	0.00199587	0.0155677	POPTRDRAFT_820933	PREDICTED: CASP-like protein 1D1 isoform X1 [Pyrus x bretschneideri]	-	-	-	-	GO:0016020//membrane	-	-
GWHGAAYT012025	314	208	371	1250	563	526	6.66	4.3	8.22	30.53	11.36	16.55	6.39333	19.48	1.60735	0.000455087	0.00450182	AGT3	PREDICTED: alanine--glyoxylate aminotransferase 2 homolog 2, mitochondrial-like [Pyrus x bretschneideri]	Metabolism;Metabolism;Metabolism;Metabolism;Metabolism;Metabolism	Global and overview maps;Global and overview maps;Amino acid metabolism;Amino acid metabolism;Amino acid metabolism;Amino acid metabolism	ko01100//Metabolic pathways;ko01110//Biosynthesis of secondary metabolites;ko00270//Cysteine and methionine metabolism;ko00260//Glycine, serine and threonine metabolism;ko00250//Alanine, aspartate and glutamate metabolism;ko00280//Valine, leucine and isoleucine degradation	K00827;K00827;K00827;K00827;K00827;K00827	-	GO:0016769//transferase activity, transferring nitrogenous groups;GO:0043168//anion binding	-
MSTRG.21290	19	50	27	112	72	63	2.31	5.9	3.44	15.73	8.36	11.4	3.88333	11.83	1.60708	0.00501332	0.0334849	--	PREDICTED: 2-oxoglutarate-dependent dioxygenase DAO-like isoform X2 [Pyrus x bretschneideri]	-	-	-	-	-	-	-
GWHGAAYT049085	970	1499	1013	2605	5866	1377	50.7	76.47	55.32	156.81	291.86	106.82	60.83	185.163	1.60594	0.000188503	0.00212046	ATHB-12	PREDICTED: homeobox-leucine zipper protein ATHB-12-like [Pyrus x bretschneideri]	-	-	-	-	-	-	-
GWHGAAYT024932	1054	1223	1042	3146	2808	2561	36.58	41.43	37.78	125.75	92.77	131.93	38.5967	116.817	1.5977	5.02484e-14	2.79678e-12	PI4KG7	PREDICTED: phosphatidylinositol 4-kinase gamma 7 [Pyrus x bretschneideri]	-	-	-	-	-	GO:0016772//transferase activity, transferring phosphorus-containing groups	GO:0006796//phosphate-containing compound metabolic process
GWHGAAYT051262	437	597	793	1476	1600	1591	38.58	51.45	73.15	150.1	134.48	208.51	54.3933	164.363	1.59539	7.7294e-06	0.000126156	--	PREDICTED: serine-rich adhesin for platelets [Prunus mume]	-	-	-	-	-	-	-
GWHGAAYT024732	34	33	24	104	101	40	2	1.89	1.47	7.03	5.64	3.49	1.78667	5.38667	1.59212	0.000694795	0.00645851	--	PREDICTED: uncharacterized protein LOC103402648 [Malus domestica]	-	-	-	-	-	-	-
GWHGAAYT052386	109	129	150	307	418	289	6.33	7.31	9.1	20.52	23.09	24.9	7.58	22.8367	1.59108	2.65642e-08	7.04553e-07	GGCT2;3	PREDICTED: gamma-glutamylcyclotransferase 2-3-like isoform X1 [Pyrus x bretschneideri]	Metabolism;Metabolism	Global and overview maps;Metabolism of other amino acids	ko01100//Metabolic pathways;ko00480//Glutathione metabolism	K22596;K22596	-	-	-
GWHGAAYT008832	31	14	17	67	73	27	1.95	0.83	1.12	4.85	4.37	2.52	1.3	3.91333	1.58989	0.00624062	0.0399938	--	PREDICTED: uncharacterized protein LOC103412272 [Malus domestica]	-	-	-	-	-	-	-
GWHGAAYT030574	680	670	709	1937	2014	1414	25.57	24.57	27.84	83.83	72.04	78.86	25.9933	78.2433	1.58983	7.90198e-22	9.10937e-20	--	PREDICTED: calcium-binding protein P-like isoform X2 [Pyrus x bretschneideri]	-	-	-	-	-	-	-
GWHGAAYT053755	210	82	276	300	553	586	7.34	2.8	10.08	12.07	18.4	30.39	6.74	20.2867	1.58971	0.00544751	0.0357896	AATP1	PREDICTED: AAA-ATPase At3g28580-like [Malus domestica]	-	-	-	-	-	-	-
GWHGAAYT032712	229	241	204	541	654	534	10.85	11.14	10.08	29.53	29.48	37.51	10.69	32.1733	1.5896	9.12519e-14	4.95723e-12	PER73	PREDICTED: peroxidase 73-like [Pyrus x bretschneideri]	Metabolism;Metabolism;Metabolism	Global and overview maps;Global and overview maps;Biosynthesis of other secondary metabolites	ko01100//Metabolic pathways;ko01110//Biosynthesis of secondary metabolites;ko00940//Phenylpropanoid biosynthesis	K00430;K00430;K00430	-	GO:0003824//catalytic activity;GO:0043169//cation binding;GO:0046906//tetrapyrrole binding	GO:0006950//response to stress;GO:0044710//single-organism metabolic process
GWHGAAYT033674	64	77	75	143	228	184	3.83	4.5	4.69	9.85	12.98	16.34	4.34	13.0567	1.58902	6.87365e-06	0.00011403	gpsn2	PREDICTED: very-long-chain enoyl-CoA reductase-like [Pyrus x bretschneideri]	-	-	-	-	-	-	-
GWHGAAYT031271	100	64	96	166	237	251	9.77	6.1	9.8	18.67	22.04	36.39	8.55667	25.7	1.58665	0.000134398	0.00157855	--	PREDICTED: late embryogenesis abundant protein At1g64065-like [Malus domestica]	-	-	-	-	-	-	-
GWHGAAYT025888	2015	1382	3567	5406	4470	7279	49.77	33.32	92.05	153.79	105.1	266.86	58.38	175.25	1.58587	0.00173423	0.0138895	BXL1	beta-D-xylosidase [Pyrus pyrifolia]	-	-	-	-	-	GO:0003824//catalytic activity	GO:0044238//primary metabolic process
GWHGAAYT039882	101	61	46	216	171	144	3.49	2.06	1.66	8.61	5.63	7.39	2.40333	7.21	1.58496	5.6843e-05	0.000740729	At3g05640	PREDICTED: probable protein phosphatase 2C 34 [Pyrus x bretschneideri]	-	-	-	-	-	GO:0016791//phosphatase activity	GO:0006796//phosphate-containing compound metabolic process
GWHGAAYT001173	283	209	415	868	1039	518	10.41	7.5	15.94	36.76	36.37	28.27	11.2833	33.8	1.58283	1.38918e-05	0.000211746	RAP2-7	PREDICTED: ethylene-responsive transcription factor RAP2-7-like [Pyrus x bretschneideri]	-	-	-	-	GO:0043231//intracellular membrane-bounded organelle	GO:0001071//nucleic acid binding transcription factor activity	GO:0010468//regulation of gene expression;GO:0034645//cellular macromolecule biosynthetic process
MSTRG.18387	42	48	49	98	137	119	2.08	2.32	2.53	5.58	6.44	8.73	2.31	6.91667	1.58218	3.0841e-05	0.000434161	--	-	-	-	-	-	-	-	-
GWHGAAYT031567	136	144	97	330	330	294	5.6	5.75	4.16	15.6	12.89	17.9	5.17	15.4633	1.58062	4.89981e-09	1.4625e-07	--	Alpha/beta-Hydrolases superfamily protein [Theobroma cacao]	-	-	-	-	-	GO:0003824//catalytic activity	-
GWHGAAYT053450	58	51	65	124	146	164	5.59	4.8	6.55	13.75	13.4	23.46	5.64667	16.87	1.57899	0.000106651	0.00129687	LIP2	PREDICTED: triacylglycerol lipase 2 [Pyrus x bretschneideri]	-	-	-	-	-	GO:0016787//hydrolase activity	GO:0006629//lipid metabolic process
GWHGAAYT001624	20	34	30	108	61	47	2.94	4.88	4.61	18.3	8.55	10.27	4.14333	12.3733	1.57837	0.00431185	0.0295334	--	PREDICTED: uncharacterized protein LOC103952816 [Pyrus x bretschneideri]	-	-	-	-	-	-	-
GWHGAAYT019657	107	118	101	275	295	257	2.55	2.75	2.52	7.55	6.7	9.1	2.60667	7.78333	1.57818	9.34555e-10	3.10962e-08	BLH3	PREDICTED: BEL1-like homeodomain protein 3 [Pyrus x bretschneideri]	-	-	-	-	-	-	-
MSTRG.19312	19	23	12	43	58	38	2.26	2.67	1.49	5.89	6.56	6.71	2.14	6.38667	1.57745	0.00191353	0.0150578	--	PREDICTED: cysteine-rich and transmembrane domain-containing protein B-like isoform X1 [Pyrus x bretschneideri]	-	-	-	-	-	-	-
MSTRG.8202	101	45	54	152	320	81	12.69	5.52	7.09	22	38.28	15.11	8.43333	25.13	1.57524	0.00272352	0.020179	LTI6B	PREDICTED: hydrophobic protein LTI6B-like [Pyrus x bretschneideri]	-	-	-	-	-	-	-
GWHGAAYT035664	18	18	12	37	48	37	3.97	3.88	2.77	9.41	10.09	12.12	3.54	10.54	1.57405	0.00247672	0.0186429	CPA	PREDICTED: N-carbamoylputrescine amidase isoform X3 [Pyrus x bretschneideri]	Metabolism;Metabolism	Global and overview maps;Amino acid metabolism	ko01100//Metabolic pathways;ko00330//Arginine and proline metabolism	K12251;K12251	-	-	-
GWHGAAYT014609	295	305	238	944	964	336	14.51	14.65	12.23	53.49	45.15	24.54	13.7967	41.06	1.57341	6.95307e-06	0.000115024	alaXL	PREDICTED: alanine--tRNA ligase isoform X1 [Malus domestica]	-	-	-	-	-	GO:0004812//aminoacyl-tRNA ligase activity;GO:0032550//purine ribonucleoside binding	GO:0006418//tRNA aminoacylation for protein translation
GWHGAAYT044058	472	460	630	1124	1346	1431	19.86	18.89	27.69	54.46	53.91	89.36	22.1467	65.91	1.57341	2.06092e-06	3.80592e-05	--	PREDICTED: protein PLANT CADMIUM RESISTANCE 12 [Pyrus x bretschneideri]	-	-	-	-	-	-	-
GWHGAAYT033601	63	74	71	201	170	153	3.81	4.37	4.49	14	9.79	13.73	4.22333	12.5067	1.56624	1.01983e-06	2.00954e-05	DIVARICATA	PREDICTED: transcription factor DIVARICATA [Pyrus x bretschneideri]	-	-	-	-	-	-	-
GWHGAAYT019949	175	155	105	471	499	184	6.62	5.74	4.16	20.57	17.99	10.34	5.50667	16.3	1.56562	2.00248e-05	0.00029524	--	Harbinger transposase-derived nuclease [Corchorus olitorius]	-	-	-	-	GO:0009536//plastid;GO:0016020//membrane	-	GO:0006812//cation transport
GWHGAAYT018065	69	47	54	128	160	140	1.93	1.28	1.58	4.12	4.25	5.8	1.59667	4.72333	1.56474	6.97695e-06	0.000115224	At5g41620	PREDICTED: uncharacterized protein At5g41620-like [Pyrus x bretschneideri]	-	-	-	-	-	-	-
GWHGAAYT031914	703	1440	927	2835	3113	1932	39.35	78.68	54.21	182.77	165.88	160.52	57.4133	169.723	1.56373	1.20441e-06	2.34017e-05	TIFY3B	PREDICTED: protein TIFY 3B-like [Pyrus x bretschneideri]	Environmental Information Processing	Signal transduction	ko04075//Plant hormone signal transduction	K13464	-	-	-
GWHGAAYT025624	5909	6529	7869	21440	19399	11726	690.11	744.26	960.19	2883.92	2156.75	2032.72	798.187	2357.8	1.56264	1.55849e-09	5.03133e-08	LIR1	PREDICTED: light-regulated protein-like [Pyrus x bretschneideri]	-	-	-	-	-	-	GO:0044699//single-organism process
GWHGAAYT000730	22	24	23	48	52	68	0.97	1.03	1.06	2.43	2.17	4.43	1.02	3.01	1.56119	0.00359399	0.0253458	KPHMT2	PREDICTED: 3-methyl-2-oxobutanoate hydroxymethyltransferase 2, mitochondrial [Pyrus x bretschneideri]	Metabolism;Metabolism;Metabolism	Global and overview maps;Global and overview maps;Metabolism of cofactors and vitamins	ko01100//Metabolic pathways;ko01110//Biosynthesis of secondary metabolites;ko00770//Pantothenate and CoA biosynthesis	K00606;K00606;K00606	-	-	-
GWHGAAYT021976	401	574	338	1141	1458	791	13.82	19.31	12.17	45.3	47.84	40.47	15.1	44.5367	1.56045	1.75757e-09	5.61828e-08	BEH2	PREDICTED: BES1/BZR1 homolog protein 2 [Pyrus x bretschneideri]	Environmental Information Processing	Signal transduction	ko04075//Plant hormone signal transduction	K14503	-	-	-
GWHGAAYT031312	106	124	101	275	323	238	5.21	5.95	5.19	15.58	15.13	17.38	5.45	16.03	1.55645	5.04744e-11	2.0108e-09	At4g32272	PREDICTED: UDP-sugar transporter sqv-7-like [Fragaria vesca subsp. vesca] [Fragaria vesca]	-	-	-	-	GO:0031224//intrinsic component of membrane	-	-
GWHGAAYT031752	127	201	162	430	437	362	5.53	8.54	7.36	21.55	18.1	23.38	7.14333	21.01	1.55641	1.3178e-07	3.10681e-06	MKK2	PREDICTED: mitogen-activated protein kinase kinase 2-like [Pyrus x bretschneideri]	Environmental Information Processing	Signal transduction	ko04016//MAPK signaling pathway - plant	K20603	-	GO:0004672//protein kinase activity;GO:0032550//purine ribonucleoside binding	GO:0006464//cellular protein modification process;GO:0006796//phosphate-containing compound metabolic process
GWHGAAYT000106	1362	1013	814	2112	5354	1262	39.15	28.42	24.44	69.91	146.49	53.84	30.67	90.08	1.55438	0.000282578	0.00297739	EMB3004	PREDICTED: bifunctional 3-dehydroquinate dehydratase/shikimate dehydrogenase, chloroplastic-like [Malus domestica]	Metabolism;Metabolism;Metabolism;Metabolism	Global and overview maps;Global and overview maps;Global and overview maps;Amino acid metabolism	ko01100//Metabolic pathways;ko01110//Biosynthesis of secondary metabolites;ko01230//Biosynthesis of amino acids;ko00400//Phenylalanine, tyrosine and tryptophan biosynthesis	K13832;K13832;K13832;K13832	-	-	-
GWHGAAYT055364	75	80	48	197	176	136	5.71	5.94	3.82	17.27	12.75	15.36	5.15667	15.1267	1.55258	1.90899e-06	3.54453e-05	IAA26	auxin-responsive protein IAA26-like [Malus domestica]	Environmental Information Processing	Signal transduction	ko04075//Plant hormone signal transduction	K14484	-	GO:0005515//protein binding	GO:0009755//hormone-mediated signaling pathway;GO:0010468//regulation of gene expression;GO:0034645//cellular macromolecule biosynthetic process
GWHGAAYT014935	49	98	41	205	182	96	0.66	1.29	0.58	3.17	2.33	1.91	0.843333	2.47	1.55034	0.00102426	0.00891013	AtMg00310	non-ltr retroelement reverse transcriptase [Rosa rugosa]	-	-	-	-	-	-	-
GWHGAAYT037040	124	137	139	250	352	375	13.62	14.68	15.95	31.62	36.8	61.13	14.75	43.1833	1.54976	2.10335e-05	0.000308713	--	PREDICTED: uncharacterized protein LOC103926864 [Pyrus x bretschneideri]	-	-	-	-	-	-	-
GWHGAAYT024985	506	483	496	1007	1770	1034	16.54	15.4	16.94	37.89	55.03	50.12	16.2933	47.68	1.5491	4.44298e-11	1.78457e-09	PAP1	PREDICTED: probable inactive purple acid phosphatase 1 [Malus domestica]	-	-	-	-	-	GO:0003824//catalytic activity;GO:0043169//cation binding	GO:0006796//phosphate-containing compound metabolic process
GWHGAAYT052978	73	90	103	122	350	210	4.32	5.2	6.37	8.32	19.72	18.45	5.29667	15.4967	1.5488	0.000941072	0.00832574	OPR2	PREDICTED: 12-oxophytodienoate reductase 2-like [Pyrus x bretschneideri]	Metabolism;Metabolism;Metabolism	Global and overview maps;Global and overview maps;Lipid metabolism	ko01100//Metabolic pathways;ko01110//Biosynthesis of secondary metabolites;ko00592//alpha-Linolenic acid metabolism	K05894;K05894;K05894	-	GO:0003824//catalytic activity;GO:0032553//ribonucleotide binding	GO:0044710//single-organism metabolic process
GWHGAAYT055485	143	161	95	419	354	233	2.65	2.91	1.84	8.94	6.24	6.41	2.46667	7.19667	1.54477	4.69479e-07	9.93267e-06	--	PX domain-containing protein/PXA domain-containing protein/Nexin_C domain-containing protein [Cephalotus follicularis]	-	-	-	-	-	-	GO:0044763//single-organism cellular process
GWHGAAYT030883	372	292	386	671	990	927	34.5	26.43	37.4	71.67	87.41	127.61	32.7767	95.5633	1.54379	1.36079e-06	2.61281e-05	AAE6	PREDICTED: probable acyl-activating enzyme 6 [Malus domestica]	-	-	-	-	-	-	-
GWHGAAYT023223	35	41	14	80	94	54	2.29	2.62	0.96	6.02	5.85	5.24	1.95667	5.70333	1.54341	0.00231605	0.0176009	--	PREDICTED: probable ion channel CASTOR [Ricinus communis]	-	-	-	-	-	-	-
GWHGAAYT032528	656	540	601	1281	1916	1330	29.9	24.02	28.61	67.24	83.14	89.94	27.51	80.1067	1.54197	6.39486e-13	3.13123e-11	SRK2I	PREDICTED: serine/threonine-protein kinase SRK2I-like [Pyrus x bretschneideri]	Environmental Information Processing;Environmental Information Processing	Signal transduction;Signal transduction	ko04075//Plant hormone signal transduction;ko04016//MAPK signaling pathway - plant	K14498;K14498	GO:0043231//intracellular membrane-bounded organelle;GO:0044444//cytoplasmic part	GO:0004674//protein serine/threonine kinase activity;GO:0019902//phosphatase binding;GO:0032550//purine ribonucleoside binding	GO:0001101//response to acid chemical;GO:0005984//disaccharide metabolic process;GO:0006464//cellular protein modification process;GO:0006633//fatty acid biosynthetic process;GO:0006641//triglyceride metabolic process;GO:0006796//phosphate-containing compound metabolic process;GO:0006970//response to osmotic stress;GO:0009617//response to bacterium;GO:0009755//hormone-mediated signaling pathway;G…
GWHGAAYT032291	105	49	58	170	172	177	3.88	1.77	2.24	7.23	6.04	9.7	2.63	7.65667	1.54165	0.000233489	0.00253873	At5g17760	PREDICTED: AAA-ATPase At3g50940-like [Prunus mume]	-	-	-	-	-	GO:0003824//catalytic activity;GO:0032550//purine ribonucleoside binding	-
GWHGAAYT001884	646	783	524	1484	2205	1270	30.15	35.66	25.55	79.76	97.96	88	30.4533	88.5733	1.54027	1.67816e-12	7.83702e-11	SDH	PREDICTED: sorbitol dehydrogenase-like isoform X1 [Pyrus x bretschneideri]	Metabolism;Metabolism;Metabolism	Global and overview maps;Carbohydrate metabolism;Carbohydrate metabolism	ko01100//Metabolic pathways;ko00040//Pentose and glucuronate interconversions;ko00051//Fructose and mannose metabolism	K00008;K00008;K00008	-	-	-
GWHGAAYT028434	77	67	90	181	277	145	2.26	1.92	2.76	6.12	7.74	6.32	2.31333	6.72667	1.53992	1.4008e-06	2.67919e-05	FER	PREDICTED: receptor-like protein kinase FERONIA isoform X2 [Pyrus x bretschneideri]	-	-	-	-	-	-	-
GWHGAAYT010203	61	39	54	106	123	143	3.21	2	2.97	6.43	6.16	11.17	2.72667	7.92	1.53836	0.000477695	0.0046969	NHL10	PREDICTED: NDR1/HIN1-Like protein 3-like [Pyrus x bretschneideri]	-	-	-	-	GO:0009536//plastid	-	GO:0002252//immune effector process;GO:0006605//protein targeting;GO:0006952//defense response;GO:0009617//response to bacterium;GO:0009620//response to fungus;GO:0009755//hormone-mediated signaling pathway;GO:0009863//salicylic acid mediated signaling pathway;GO:0010243//response to organonitrogen compound;GO:0010260//organ senescence;GO:0042743//hydrogen peroxide metabolic process;GO:0043067//r…
GWHGAAYT046916	25	25	25	66	82	44	1.9	1.86	1.99	5.79	5.94	4.97	1.91667	5.56667	1.53821	0.000219054	0.00240229	--	PREDICTED: uncharacterized protein LOC103938731 [Pyrus x bretschneideri]	-	-	-	-	-	-	-
GWHGAAYT018897	54	75	99	184	139	219	1.93	2.62	3.7	7.58	4.73	11.63	2.75	7.98	1.53696	0.00243771	0.0184108	At1g74510	PREDICTED: F-box/kelch-repeat protein At1g74510 [Malus domestica]	-	-	-	-	GO:0043231//intracellular membrane-bounded organelle	-	-
GWHGAAYT030539	435	610	232	1267	1466	560	36.77	50.37	20.47	123.37	118.03	70.36	35.87	103.92	1.53462	0.000187027	0.00210467	RMA1H1	PREDICTED: E3 ubiquitin-protein ligase RMA1H1-like isoform X1 [Pyrus x bretschneideri]	Genetic Information Processing	Folding, sorting and degradation	ko04141//Protein processing in endoplasmic reticulum	K10666	GO:0016020//membrane	-	GO:0009987//cellular process
GWHGAAYT019901	106	72	63	194	283	140	3.87	2.57	2.4	8.16	9.84	7.59	2.94667	8.53	1.53346	1.58847e-06	2.99497e-05	GPA1	PREDICTED: guanine nucleotide-binding protein alpha-1 subunit [Pyrus x bretschneideri]	-	-	-	-	GO:0005911//cell-cell junction;GO:0031090//organelle membrane;GO:0043234//protein complex	GO:0004857//enzyme inhibitor activity;GO:0017076//purine nucleotide binding;GO:0017111//nucleoside-triphosphatase activity;GO:0019899//enzyme binding;GO:0032403//protein complex binding;GO:0032550//purine ribonucleoside binding;GO:0043169//cation binding;GO:0060089//molecular transducer activity	GO:0000160//phosphorelay signal transduction system;GO:0000302//response to reactive oxygen species;GO:0006558//L-phenylalanine metabolic process;GO:0006570//tyrosine metabolic process;GO:0007049//cell cycle;GO:0007186//G-protein coupled receptor signaling pathway;GO:0008283//cell proliferation;GO:0009637//response to blue light;GO:0009668//plastid membrane organization;GO:0009746//response to he…
GWHGAAYT020790	179	167	212	265	482	583	4.52	4.13	5.6	7.72	11.6	21.87	4.75	13.73	1.53133	0.000848953	0.00764162	At3g23880	PREDICTED: F-box/kelch-repeat protein At3g06240-like [Malus domestica]	-	-	-	-	-	-	-
GWHGAAYT023669	73	78	83	111	257	208	3.33	3.48	3.96	5.84	11.17	14.1	3.59	10.37	1.53036	0.000586247	0.00559332	ATL6	PREDICTED: RING-H2 finger protein ATL38-like [Pyrus x bretschneideri]	-	-	-	-	-	-	-
GWHGAAYT022647	276	324	138	849	686	333	11.4	13.03	5.94	40.34	26.95	20.37	10.1233	29.22	1.52927	0.000200235	0.00223774	GCL1	PREDICTED: lanC-like protein GCL1 [Malus domestica]	-	-	-	-	-	-	-
GWHGAAYT017909	160	198	168	602	489	247	5.94	7.18	6.52	25.75	17.29	13.62	6.54667	18.8867	1.52854	4.68326e-06	8.11424e-05	At5g41330	PREDICTED: BTB/POZ domain-containing protein At5g41330 isoform X1 [Pyrus x bretschneideri]	-	-	-	-	-	-	-
GWHGAAYT029936	377	256	339	979	571	781	34.39	22.79	32.31	102.85	49.58	105.74	29.83	86.0567	1.52852	4.71987e-05	0.000631928	TIP2-1	PREDICTED: aquaporin TIP2-1 [Pyrus x bretschneideri]	-	-	-	-	GO:0000325//plant-type vacuole;GO:0005618//cell wall;GO:0005774//vacuolar membrane;GO:0005911//cell-cell junction;GO:0009526//plastid envelope;GO:0031224//intrinsic component of membrane	GO:0005275//amine transmembrane transporter activity;GO:0005372//water transmembrane transporter activity	GO:0006873//cellular ion homeostasis;GO:0006970//response to osmotic stress;GO:0006996//organelle organization;GO:0015843//methylammonium transport;GO:0042044//fluid transport;GO:0070838//divalent metal ion transport
GWHGAAYT006513	1518	776	752	1393	4874	1740	293.92	146.65	152.13	310.65	898.38	500.07	197.567	569.7	1.52786	0.00103295	0.00896413	--	PREDICTED: non-specific lipid-transfer protein 1-like [Pyrus x bretschneideri]	-	-	-	-	-	-	-
GWHGAAYT037331	84	50	33	123	150	133	4.27	2.48	1.75	7.21	7.26	10.04	2.83333	8.17	1.52784	0.000490865	0.00480542	BRN1	PREDICTED: RNA-binding protein BRN1 isoform X1 [Malus domestica]	-	-	-	-	-	GO:0003676//nucleic acid binding	-
GWHGAAYT031622	390	332	390	787	882	1000	29.62	24.61	30.94	68.83	63.76	112.72	28.39	81.77	1.52619	9.62646e-07	1.9123e-05	--	PREDICTED: uncharacterized protein LOC103449833 [Malus domestica]	-	-	-	-	-	-	-
GWHGAAYT004192	1268	470	436	2020	1530	1684	87.92	31.81	31.59	161.32	100.99	173.32	50.44	145.21	1.5255	0.000755964	0.00693247	At5g48480	Lactoylglutathione lyase / glyoxalase I family protein [Theobroma cacao]	-	-	-	-	-	-	-
GWHGAAYT024544	549	564	523	1305	1693	1094	12.85	12.86	12.78	35.13	37.67	37.97	12.83	36.9233	1.52501	5.9322e-24	8.15497e-22	--	PREDICTED: uncharacterized protein LOC103943111 isoform X1 [Pyrus x bretschneideri]	-	-	-	-	-	GO:0016491//oxidoreductase activity	-
GWHGAAYT031945	50	28	36	131	95	59	1.71	0.92	1.27	5.16	3.08	2.97	1.3	3.73667	1.52324	0.00104335	0.00904924	PIRL4	PREDICTED: plant intracellular Ras-group-related LRR protein 4-like [Pyrus x bretschneideri]	-	-	-	-	-	-	-
GWHGAAYT019822	73	66	59	131	129	201	7.01	6.18	5.92	14.48	11.79	28.63	6.37	18.3	1.52248	0.00101834	0.00887179	At4g17486	PREDICTED: deSI-like protein At4g17486 [Malus domestica]	-	-	-	-	-	-	-
GWHGAAYT049604	77	56	52	150	144	151	7.44	5.28	5.25	16.7	13.25	21.67	5.99	17.2067	1.52234	2.37981e-05	0.000344115	HSP17.3-B	PREDICTED: 16.9 kDa class I heat shock protein 2-like [Pyrus x bretschneideri]	Genetic Information Processing	Folding, sorting and degradation	ko04141//Protein processing in endoplasmic reticulum	K13993	-	-	-
GWHGAAYT020078	41	46	31	111	113	70	1.54	1.69	1.22	4.81	4.05	3.91	1.48333	4.25667	1.52088	2.31017e-05	0.000335038	--	BSD domain-containing protein [Cephalotus follicularis]	-	-	-	-	-	-	-
GWHGAAYT043085	726	790	570	2220	1792	1169	17.89	19	14.68	63.01	42.05	42.76	17.19	49.2733	1.51924	8.00836e-10	2.68914e-08	LOS1	PREDICTED: elongation factor 2 [Prunus mume]	-	-	-	-	-	-	-
GWHGAAYT044763	1769	1941	1675	5349	5105	3009	44.54	47.7	44.06	155.12	122.36	112.45	45.4333	129.977	1.51643	5.74828e-15	3.54348e-13	MYC2	transcription factor MYC2 [Malus domestica]	Environmental Information Processing;Environmental Information Processing	Signal transduction;Signal transduction	ko04075//Plant hormone signal transduction;ko04016//MAPK signaling pathway - plant	K13422;K13422	-	GO:0005515//protein binding;GO:0016628//oxidoreductase activity, acting on the CH-CH group of donors, NAD or NADP as acceptor	GO:0044710//single-organism metabolic process
GWHGAAYT021622	101	90	183	266	340	306	2.05	1.78	3.88	6.22	6.58	9.23	2.57	7.34333	1.51467	0.000589856	0.00562225	--	Lgl_C domain-containing protein [Cephalotus follicularis]	-	-	-	-	-	-	-
GWHGAAYT040626	71	110	154	290	248	269	3.27	4.94	7.4	15.37	10.86	18.37	5.20333	14.8667	1.51457	0.000796661	0.00724654	At1g43650	PREDICTED: WAT1-related protein At1g43650 isoform X1 [Pyrus x bretschneideri]	-	-	-	-	GO:0031224//intrinsic component of membrane	GO:0005215//transporter activity	GO:0044763//single-organism cellular process
GWHGAAYT009129	185	157	99	433	320	309	10.76	8.91	6.01	28.99	17.71	26.67	8.56	24.4567	1.51455	7.00543e-06	0.000115629	RMA1H1	PREDICTED: E3 ubiquitin-protein ligase RMA1H1-like isoform X1 [Malus domestica]	Genetic Information Processing	Folding, sorting and degradation	ko04141//Protein processing in endoplasmic reticulum	K10666	-	GO:0046872//metal ion binding	-
GWHGAAYT020721	160	171	182	432	515	329	7.1	7.4	8.43	22.07	21.74	21.66	7.64333	21.8233	1.5136	2.24471e-12	1.03671e-10	ASP1	PREDICTED: aspartic proteinase Asp1-like [Pyrus x bretschneideri]	-	-	-	-	-	GO:0016787//hydrolase activity	GO:0019538//protein metabolic process
GWHGAAYT048265	2078	2546	1665	6657	4975	3757	79.31	94.84	66.39	292.63	180.75	212.82	80.18	228.733	1.51235	1.03818e-08	2.92862e-07	RGGA	PREDICTED: plasminogen activator inhibitor 1 RNA-binding protein-like [Pyrus x bretschneideri]	-	-	-	-	-	-	-
GWHGAAYT029869	55	50	70	135	91	177	1.63	1.44	2.16	4.59	2.56	7.76	1.74333	4.97	1.5114	0.00500283	0.0334371	--	PREDICTED: protein IQ-DOMAIN 14-like [Pyrus x bretschneideri]	-	-	-	-	-	-	-
GWHGAAYT037519	115	111	70	272	319	153	2.65	2.49	1.68	7.21	6.98	5.22	2.27333	6.47	1.50896	1.22879e-06	2.37807e-05	--	PREDICTED: uncharacterized protein LOC103967158 isoform X1 [Pyrus x bretschneideri]	-	-	-	-	-	-	-
GWHGAAYT020082	151	139	138	295	404	338	9.67	8.69	9.23	21.76	24.63	32.13	9.19667	26.1733	1.50891	1.95592e-08	5.31273e-07	--	PREDICTED: uncharacterized protein LOC103455873 [Malus domestica]	-	-	-	-	-	-	-
GWHGAAYT044490	107	114	98	253	456	124	3.32	3.45	3.18	9.05	13.48	5.71	3.31667	9.41333	1.50497	0.000252489	0.00270415	CYP707A1	ABA 8'-hydroxylase 4 [Pyrus pyrifolia]	Metabolism	Metabolism of terpenoids and polyketides	ko00906//Carotenoid biosynthesis	K09843	-	GO:0016491//oxidoreductase activity;GO:0046906//tetrapyrrole binding;GO:0046914//transition metal ion binding	GO:0044710//single-organism metabolic process
GWHGAAYT024665	236	280	268	711	480	648	9.37	10.86	11.12	32.53	18.15	38.21	10.45	29.63	1.50356	2.0526e-05	0.000302173	SCPL50	PREDICTED: serine carboxypeptidase-like 50 [Malus domestica]	-	-	-	-	-	GO:0008233//peptidase activity	-
GWHGAAYT024825	1243	1159	1256	2691	3610	2633	31.32	28.5	33.07	78.1	86.59	98.48	30.9633	87.7233	1.5024	8.68636e-16	5.84702e-14	--	PREDICTED: uncharacterized protein LOC103947416 [Pyrus x bretschneideri]	-	-	-	-	-	-	-
GWHGAAYT027370	557	871	890	1793	1597	2045	26.9	41.08	44.91	99.74	73.43	146.64	37.63	106.603	1.5023	6.37623e-05	0.000822115	--	PLATZ transcription factor family protein [Medicago truncatula]	-	-	-	-	-	-	-
GWHGAAYT028289	55	27	58	65	156	120	2.36	1.13	2.6	3.22	6.38	7.65	2.03	5.75	1.50208	0.00735909	0.045711	NAC100	PREDICTED: NAC domain-containing protein 100 [Pyrus x bretschneideri]	-	-	-	-	GO:0043231//intracellular membrane-bounded organelle	-	GO:0010468//regulation of gene expression;GO:0034645//cellular macromolecule biosynthetic process
GWHGAAYT019573	160	45	150	260	273	311	15.16	4.16	14.85	28.37	24.62	43.73	11.39	32.24	1.50108	0.00715316	0.0446211	ATJ11	PREDICTED: chaperone protein dnaJ 11, chloroplastic-like [Pyrus x bretschneideri]	-	-	-	-	-	-	-
GWHGAAYT024466	112	131	133	495	336	121	2.29	2.62	2.85	11.71	6.56	3.69	2.58667	7.32	1.50075	0.00216017	0.0166638	--	PREDICTED: tricalbin-3 [Pyrus x bretschneideri]	-	-	-	-	GO:0031224//intrinsic component of membrane	-	-
GWHGAAYT020107	3490	3538	3586	7570	8638	8946	167.71	165.94	180.04	418.98	395.15	638.1	171.23	484.077	1.4993	5.23282e-09	1.54926e-07	DAD2	PREDICTED: probable strigolactone esterase DAD2 [Pyrus x bretschneideri]	-	-	-	-	-	GO:0016788//hydrolase activity, acting on ester bonds	GO:0001763//morphogenesis of a branching structure;GO:0006812//cation transport;GO:0009699//phenylpropanoid biosynthetic process;GO:0016106//sesquiterpenoid biosynthetic process
GWHGAAYT014100	432	541	472	1092	1373	1032	22.72	27.77	25.94	66.15	68.75	80.57	25.4767	71.8233	1.49528	1.27846e-12	6.03783e-11	--	PREDICTED: uncharacterized protein LOC103414343 isoform X2 [Malus domestica]	-	-	-	-	-	-	-
GWHGAAYT031269	88	81	62	168	193	186	3.17	2.85	2.33	6.97	6.62	9.94	2.78333	7.84333	1.49465	4.72966e-06	8.18494e-05	TYRAAT1	PREDICTED: arogenate dehydrogenase 1, chloroplastic [Pyrus x bretschneideri]	Metabolism;Metabolism;Metabolism;Metabolism	Global and overview maps;Global and overview maps;Global and overview maps;Amino acid metabolism	ko01100//Metabolic pathways;ko01110//Biosynthesis of secondary metabolites;ko01230//Biosynthesis of amino acids;ko00400//Phenylalanine, tyrosine and tryptophan biosynthesis	K15227;K15227;K15227;K15227	GO:0009536//plastid	GO:0016628//oxidoreductase activity, acting on the CH-CH group of donors, NAD or NADP as acceptor	GO:0006566//threonine metabolic process;GO:0006570//tyrosine metabolic process;GO:0008652//cellular amino acid biosynthetic process
GWHGAAYT054967	46	66	39	101	178	94	3.14	4.4	2.78	7.95	11.58	9.53	3.44	9.68667	1.49359	0.000153855	0.00177643	--	triacylglycerol lipase [Ricinus communis]	-	-	-	-	-	GO:0003824//catalytic activity	-
GWHGAAYT034556	28	27	26	76	72	49	1.08	1.02	1.05	3.39	2.65	2.82	1.05	2.95333	1.49195	0.000278494	0.00294177	CYP714C2	PREDICTED: cytochrome P450 714C2-like [Pyrus x bretschneideri]	-	-	-	-	-	GO:0016491//oxidoreductase activity;GO:0046872//metal ion binding	-
GWHGAAYT030884	949	734	762	1667	2108	2016	68.01	51.34	57.06	137.6	143.81	214.45	58.8033	165.287	1.491	9.91623e-09	2.81354e-07	AAE5	PREDICTED: probable acyl-activating enzyme 6 [Malus domestica]	-	-	-	-	-	GO:0016405//CoA-ligase activity	-
GWHGAAYT049822	407	473	343	1174	1130	686	11.8	13.39	10.39	39.22	31.2	29.53	11.86	33.3167	1.49014	1.00287e-11	4.31837e-10	--	PREDICTED: uncharacterized protein LOC103953740 [Pyrus x bretschneideri]	-	-	-	-	-	-	-
GWHGAAYT011788	32	40	21	111	54	55	2.81	3.43	1.93	11.24	4.52	7.18	2.72333	7.64667	1.48946	0.00751762	0.0464886	--	PAR1 protein [Corchorus capsularis]	-	-	-	-	-	-	-
GWHGAAYT056709	88	72	111	176	209	248	4.58	3.66	6.03	10.54	10.35	19.15	4.75667	13.3467	1.48846	0.000498785	0.00486831	NAGK	PREDICTED: N-acetyl-D-glucosamine kinase [Pyrus x bretschneideri]	-	-	-	-	-	-	-
GWHGAAYT025809	406	316	366	1051	952	641	11.64	8.85	10.97	34.73	25.99	27.29	10.4867	29.3367	1.48415	4.07356e-11	1.64295e-09	INVC	alkaline/neutral invertase CINV2 [Malus domestica]	-	-	-	-	GO:0043231//intracellular membrane-bounded organelle	GO:0004564//beta-fructofuranosidase activity	GO:0009692//ethylene metabolic process;GO:0009845//seed germination;GO:0048506//regulation of timing of meristematic phase transition
GWHGAAYT002787	122	141	92	394	138	276	6.18	6.97	4.87	22.97	6.65	20.74	6.00667	16.7867	1.48268	0.00476132	0.0320866	AMC1	PREDICTED: metacaspase-1-like [Pyrus x bretschneideri]	-	-	-	-	-	-	-
GWHGAAYT003791	826	491	949	1734	2168	1583	47.44	27.52	56.95	114.67	118.52	134.94	43.97	122.71	1.48066	6.14926e-06	0.000103362	At4g34880	Amidase family protein [Theobroma cacao]	Metabolism;Metabolism;Metabolism	Amino acid metabolism;Amino acid metabolism;Amino acid metabolism	ko00330//Arginine and proline metabolism;ko00360//Phenylalanine metabolism;ko00380//Tryptophan metabolism	K01426;K01426;K01426	-	GO:0016879//ligase activity, forming carbon-nitrogen bonds	-
GWHGAAYT011567	49	40	28	106	83	85	12.02	9.58	7.17	29.94	19.38	30.95	9.59	26.7567	1.4803	0.000475489	0.00467835	His4	histone H4 [Zea mays]	-	-	-	-	GO:0005911//cell-cell junction;GO:0009536//plastid;GO:0031090//organelle membrane;GO:0043232//intracellular non-membrane-bounded organelle	GO:0003676//nucleic acid binding;GO:0046983//protein dimerization activity	GO:0034728//nucleosome organization
GWHGAAYT007634	583	521	618	1356	2179	814	21.86	19.07	24.2	58.53	77.74	45.28	21.71	60.5167	1.47897	3.98081e-07	8.52648e-06	AXS2	PREDICTED: UDP-D-apiose/UDP-D-xylose synthase 2-like isoform X1 [Pyrus x bretschneideri]	Metabolism;Metabolism	Global and overview maps;Carbohydrate metabolism	ko01100//Metabolic pathways;ko00520//Amino sugar and nucleotide sugar metabolism	K12449;K12449	-	GO:0048037//cofactor binding	-
GWHGAAYT025548	50	38	31	90	109	84	5.52	4.09	3.57	11.44	11.45	13.76	4.39333	12.2167	1.47546	6.3332e-05	0.000817842	--	PREDICTED: uncharacterized protein LOC103414343 isoform X2 [Malus domestica]	-	-	-	-	-	-	-
GWHGAAYT021001	764	537	374	1396	1995	780	16.44	11.26	8.4	34.58	40.83	24.89	12.0333	33.4333	1.47425	6.92938e-06	0.000114762	AVP1	PREDICTED: pyrophosphate-energized vacuolar membrane proton pump [Pyrus x bretschneideri]	Metabolism	Energy metabolism	ko00190//Oxidative phosphorylation	K01507	GO:0031090//organelle membrane;GO:0031224//intrinsic component of membrane;GO:0043231//intracellular membrane-bounded organelle	GO:0015405//P-P-bond-hydrolysis-driven transmembrane transporter activity;GO:0016462//pyrophosphatase activity;GO:0043169//cation binding	GO:0006818//hydrogen transport;GO:0044763//single-organism cellular process
GWHGAAYT044319	95	49	70	133	210	166	4.54	2.29	3.5	7.32	9.56	11.78	3.44333	9.55333	1.4722	0.000253205	0.00270983	At4g17280	PREDICTED: cytochrome b561 and DOMON domain-containing protein At5g47530-like [Pyrus x bretschneideri]	-	-	-	-	-	-	-
GWHGAAYT050374	76	133	134	326	221	251	3.17	5.41	5.83	15.65	8.77	15.53	4.80333	13.3167	1.47113	0.00066712	0.00624886	--	PREDICTED: uncharacterized protein LOC103936562 [Pyrus x bretschneideri]	-	-	-	-	-	-	-
GWHGAAYT013601	197	191	141	463	308	434	4.04	3.83	3.02	10.94	6.02	13.22	3.63	10.06	1.47059	7.25632e-05	0.000925805	AGO7	PREDICTED: protein argonaute 7 isoform X1 [Pyrus x bretschneideri]	-	-	-	-	GO:0032991//macromolecular complex;GO:0044424//intracellular part	GO:0008135//translation factor activity, RNA binding	GO:0006412//translation;GO:0006950//response to stress;GO:0009791//post-embryonic development;GO:0030422//production of siRNA involved in RNA interference;GO:0050793//regulation of developmental process
GWHGAAYT003114	603	390	357	997	1376	873	44.87	28.32	27.75	85.43	97.45	96.41	33.6467	93.0967	1.46827	3.39209e-09	1.04004e-07	RBG7	PREDICTED: LOW QUALITY PROTEIN: glycine-rich RNA-binding protein GRP1A-like [Malus domestica]	-	-	-	-	-	GO:0097159//organic cyclic compound binding	-
GWHGAAYT002105	65	35	50	129	164	76	1.87	0.97	1.5	4.25	4.47	3.26	1.44667	3.99333	1.46486	0.000253398	0.00270992	CNGC10	PREDICTED: cyclic nucleotide-gated ion channel 1-like [Pyrus x bretschneideri]	Organismal Systems	Environmental adaptation	ko04626//Plant-pathogen interaction	K05391	-	-	-
GWHGAAYT054394	210	226	197	460	621	428	20.24	21.26	19.84	51.07	56.98	61.23	20.4467	56.4267	1.46451	6.47116e-13	3.1633e-11	--	PREDICTED: uncharacterized protein LOC103954963 [Pyrus x bretschneideri]	-	-	-	-	-	-	-
GWHGAAYT030366	789	1414	1358	3358	2750	2290	55.17	96.51	99.21	270.44	183.06	237.68	83.63	230.393	1.46201	1.83299e-05	0.000271756	ATJ8	PREDICTED: chaperone protein dnaJ 8, chloroplastic [Pyrus x bretschneideri]	-	-	-	-	-	-	-
GWHGAAYT003572	132	52	113	211	319	187	10.52	4.04	9.41	19.37	24.2	22.12	7.99	21.8967	1.45444	0.000803645	0.00730113	RHY1A	PREDICTED: probable E3 ubiquitin-protein ligase RHY1A [Pyrus x bretschneideri]	-	-	-	-	-	-	-
GWHGAAYT005079	39	21	21	56	86	51	1.51	0.78	0.85	2.52	3.17	2.91	1.04667	2.86667	1.45357	0.00226312	0.0172704	At1g30760	PREDICTED: tetrahydrocannabinolic acid synthase-like [Pyrus x bretschneideri]	Metabolism;Metabolism;Metabolism	Global and overview maps;Global and overview maps;Biosynthesis of other secondary metabolites	ko01100//Metabolic pathways;ko01110//Biosynthesis of secondary metabolites;ko00940//Phenylpropanoid biosynthesis	K22395;K22395;K22395	-	-	-
GWHGAAYT021575	50	59	82	133	127	172	1.36	1.56	2.33	4.16	3.28	6.93	1.75	4.79	1.45267	0.00270429	0.020067	LECRKS5	PREDICTED: probable L-type lectin-domain containing receptor kinase S.5 [Pyrus x bretschneideri]	-	-	-	-	-	GO:0004713//protein tyrosine kinase activity;GO:0032550//purine ribonucleoside binding	GO:0006468//protein phosphorylation
GWHGAAYT050689	209	181	102	358	666	203	6.94	5.87	3.54	13.69	21.05	10.01	5.45	14.9167	1.4526	0.000484196	0.00474966	--	PREDICTED: uncharacterized protein LOC103440249 isoform X1 [Malus domestica]	-	-	-	-	-	-	-
GWHGAAYT014283	142	90	47	181	408	112	3.81	2.36	1.32	5.6	10.43	4.47	2.49667	6.83333	1.45259	0.00637788	0.0406687	Nt5dc3	PREDICTED: 5'-nucleotidase domain-containing protein 4-like [Pyrus x bretschneideri]	-	-	-	-	-	-	-
GWHGAAYT024304	796	486	564	1385	1666	1284	32.64	19.45	24.16	65.41	65.03	78.15	25.4167	69.53	1.45186	4.10264e-09	1.23973e-07	CYP98A2	PREDICTED: cytochrome P450 98A2-like [Pyrus x bretschneideri]	Metabolism;Metabolism;Metabolism;Metabolism;Metabolism	Global and overview maps;Global and overview maps;Biosynthesis of other secondary metabolites;Biosynthesis of other secondary metabolites;Biosynthesis of other secondary metabolites	ko01100//Metabolic pathways;ko01110//Biosynthesis of secondary metabolites;ko00940//Phenylpropanoid biosynthesis;ko00941//Flavonoid biosynthesis;ko00945//Stilbenoid, diarylheptanoid and gingerol biosynthesis	K09754;K09754;K09754;K09754;K09754	-	-	-
GWHGAAYT018969	100	135	110	331	276	205	8.94	11.78	10.27	34.08	23.48	27.19	10.33	28.25	1.45141	1.20693e-06	2.34352e-05	APRR1	PREDICTED: two-component response regulator-like APRR1 [Pyrus x bretschneideri]	Organismal Systems	Environmental adaptation	ko04712//Circadian rhythm - plant	K12127	-	-	GO:0009416//response to light stimulus;GO:0009791//post-embryonic development;GO:0010468//regulation of gene expression;GO:0034645//cellular macromolecule biosynthetic process;GO:0035556//intracellular signal transduction;GO:0048608//reproductive structure development
GWHGAAYT022073	578	524	592	1137	1552	1262	19.91	17.62	21.31	45.11	50.89	64.56	19.6133	53.52	1.44824	7.51606e-10	2.54131e-08	SRK2I	PREDICTED: serine/threonine-protein kinase SRK2I [Pyrus x bretschneideri]	Environmental Information Processing;Environmental Information Processing	Signal transduction;Signal transduction	ko04075//Plant hormone signal transduction;ko04016//MAPK signaling pathway - plant	K14498;K14498	GO:0043231//intracellular membrane-bounded organelle;GO:0044444//cytoplasmic part	GO:0004674//protein serine/threonine kinase activity;GO:0019902//phosphatase binding;GO:0032550//purine ribonucleoside binding	GO:0001101//response to acid chemical;GO:0005984//disaccharide metabolic process;GO:0006464//cellular protein modification process;GO:0006633//fatty acid biosynthetic process;GO:0006641//triglyceride metabolic process;GO:0006796//phosphate-containing compound metabolic process;GO:0006970//response to osmotic stress;GO:0009617//response to bacterium;GO:0009755//hormone-mediated signaling pathway;G…
GWHGAAYT035363	848	1126	1288	2135	3684	2034	49.24	63.78	78.13	142.71	203.53	175.22	63.7167	173.82	1.44785	1.53271e-06	2.90308e-05	--	PREDICTED: uncharacterized protein At4g22758-like [Pyrus x bretschneideri]	-	-	-	-	-	-	-
GWHGAAYT002873	70	72	66	213	207	86	2.22	2.23	2.19	7.79	6.26	4.05	2.21333	6.03333	1.44673	0.000127396	0.00150415	HEMA1	PREDICTED: glutamyl-tRNA reductase 1, chloroplastic-like [Pyrus x bretschneideri]	Metabolism;Metabolism;Metabolism	Global and overview maps;Global and overview maps;Metabolism of cofactors and vitamins	ko01100//Metabolic pathways;ko01110//Biosynthesis of secondary metabolites;ko00860//Porphyrin and chlorophyll metabolism	K02492;K02492;K02492	-	GO:0000166//nucleotide binding;GO:0016620//oxidoreductase activity, acting on the aldehyde or oxo group of donors, NAD or NADP as acceptor	GO:0018130//heterocycle biosynthetic process;GO:0044710//single-organism metabolic process
GWHGAAYT001881	1237	1005	642	3111	1245	2090	74	58.68	40.12	214.34	70.89	185.57	57.6	156.933	1.44601	0.00134746	0.0112183	SDH	PREDICTED: sorbitol dehydrogenase-like [Malus domestica]	Metabolism;Metabolism;Metabolism	Global and overview maps;Carbohydrate metabolism;Carbohydrate metabolism	ko01100//Metabolic pathways;ko00040//Pentose and glucuronate interconversions;ko00051//Fructose and mannose metabolism	K00008;K00008;K00008	-	-	-
GWHGAAYT010585	64	73	66	101	244	140	2.41	2.68	2.59	4.37	8.73	7.81	2.56	6.97	1.44501	0.000482052	0.00473339	--	PREDICTED: uncharacterized protein LOC103931650 [Pyrus x bretschneideri]	-	-	-	-	-	GO:0016740//transferase activity	-
GWHGAAYT005523	567	387	421	1468	1147	666	26.84	17.91	20.85	80.09	51.7	46.8	21.8667	59.53	1.44488	1.59966e-06	3.01219e-05	ACT	PREDICTED: vinorine synthase-like isoform X1 [Pyrus x bretschneideri]	Metabolism;Metabolism;Metabolism;Metabolism;Metabolism	Global and overview maps;Global and overview maps;Biosynthesis of other secondary metabolites;Biosynthesis of other secondary metabolites;Biosynthesis of other secondary metabolites	ko01100//Metabolic pathways;ko01110//Biosynthesis of secondary metabolites;ko00940//Phenylpropanoid biosynthesis;ko00941//Flavonoid biosynthesis;ko00945//Stilbenoid, diarylheptanoid and gingerol biosynthesis	K13065;K13065;K13065;K13065;K13065	-	-	-
GWHGAAYT054637	400	334	357	697	1246	674	11.06	9.02	10.32	22.2	32.81	27.67	10.1333	27.56	1.44347	7.16877e-09	2.07215e-07	UGT82A1	PREDICTED: UDP-glycosyltransferase 82A1-like [Pyrus x bretschneideri]	-	-	-	-	-	GO:0016740//transferase activity	-
GWHGAAYT052392	217	73	154	439	466	182	8.84	2.9	6.55	20.59	18.07	11	6.09667	16.5533	1.44103	0.00310419	0.0224651	At4g08300	PREDICTED: WAT1-related protein At1g21890-like [Pyrus x bretschneideri]	-	-	-	-	GO:0031224//intrinsic component of membrane	GO:0005215//transporter activity	GO:0044763//single-organism cellular process
GWHGAAYT055849	574	766	763	1472	1646	1665	18.15	23.63	25.18	53.57	49.52	78.1	22.32	60.3967	1.43613	1.58591e-06	2.99208e-05	--	PREDICTED: uncharacterized protein LOC103964285 [Pyrus x bretschneideri]	-	-	-	-	-	-	-
GWHGAAYT056085	141	83	113	205	478	154	11.04	6.34	9.24	18.48	35.62	17.89	8.87333	23.9967	1.43529	0.000988147	0.00864645	TPC1B	PREDICTED: two pore calcium channel protein 1-like [Malus domestica]	-	-	-	-	-	-	-
GWHGAAYT049476	416	303	363	848	840	789	16.36	11.65	14.91	38.43	31.48	46.11	14.3067	38.6733	1.43465	1.64999e-08	4.52795e-07	ACR9	PREDICTED: ACT domain-containing protein ACR9-like [Pyrus x bretschneideri]	-	-	-	-	-	-	-
GWHGAAYT000398	2896	3334	4023	7222	7936	8143	62.14	69.83	90.19	178.49	162.11	259.36	74.0533	199.987	1.43327	1.79466e-06	3.35136e-05	GRDP1	PREDICTED: glycine-rich domain-containing protein 1 isoform X1 [Pyrus x bretschneideri]	-	-	-	-	-	-	-
GWHGAAYT056443	144	207	215	414	297	521	5	7.01	7.8	16.55	9.81	26.84	6.60333	17.7333	1.4252	0.00222612	0.0170378	GPAT2	PREDICTED: probable glycerol-3-phosphate acyltransferase 3 [Pyrus x bretschneideri]	Metabolism;Metabolism;Metabolism;Metabolism	Global and overview maps;Global and overview maps;Lipid metabolism;Lipid metabolism	ko01100//Metabolic pathways;ko01110//Biosynthesis of secondary metabolites;ko00564//Glycerophospholipid metabolism;ko00561//Glycerolipid metabolism	K13508;K13508;K13508;K13508	-	GO:0016740//transferase activity	-
GWHGAAYT054968	63	62	44	106	172	114	4.18	4.01	3.05	8.09	10.85	11.22	3.74667	10.0533	1.42399	4.15272e-05	0.00056425	--	uncharacterized LOC8273037 [Ricinus communis]	-	-	-	-	-	-	-
GWHGAAYT056093	1097	868	704	2179	2988	1231	64.74	50	43.41	148.12	167.88	107.84	52.7167	141.28	1.42223	7.3723e-08	1.80946e-06	RMA1H1	PREDICTED: E3 ubiquitin-protein ligase RMA1H1-like [Pyrus x bretschneideri]	Genetic Information Processing	Folding, sorting and degradation	ko04141//Protein processing in endoplasmic reticulum	K10666	GO:0016020//membrane	-	GO:0009987//cellular process
GWHGAAYT015094	24	21	14	54	45	36	1.46	1.24	0.89	3.77	2.6	3.24	1.19667	3.20333	1.42055	0.00540458	0.0356022	At1g06620	PREDICTED: 1-aminocyclopropane-1-carboxylate oxidase homolog 1-like [Pyrus x bretschneideri]	-	-	-	-	-	-	-
GWHGAAYT030603	794	656	608	1545	2124	1171	39.15	31.57	31.32	87.74	99.7	85.7	34.0133	91.0467	1.42051	8.71165e-16	5.85059e-14	--	PREDICTED: uncharacterized protein LOC103934624 [Pyrus x bretschneideri]	-	-	-	-	-	-	-
GWHGAAYT001551	180	158	112	391	343	290	28.18	24.14	18.32	70.5	51.12	67.39	23.5467	63.0033	1.41991	2.68089e-07	5.95594e-06	--	PREDICTED: protein EARLY RESPONSIVE TO DEHYDRATION 15-like [Malus domestica]	-	-	-	-	-	-	-
GWHGAAYT018968	286	360	311	773	787	630	18.68	22.95	21.22	58.14	48.93	61.07	20.95	56.0467	1.41968	1.12526e-10	4.30141e-09	APRR1	PREDICTED: two-component response regulator-like APRR1 [Pyrus x bretschneideri]	Organismal Systems	Environmental adaptation	ko04712//Circadian rhythm - plant	K12127	GO:0043231//intracellular membrane-bounded organelle	GO:0001071//nucleic acid binding transcription factor activity;GO:0003676//nucleic acid binding;GO:0016772//transferase activity, transferring phosphorus-containing groups	GO:0006796//phosphate-containing compound metabolic process;GO:0010468//regulation of gene expression;GO:0034645//cellular macromolecule biosynthetic process;GO:0035556//intracellular signal transduction;GO:0048571//long-day photoperiodism;GO:0050879//multicellular organismal movement;GO:0090567//reproductive shoot system development
GWHGAAYT051421	141	92	120	239	258	291	4.49	2.86	4	8.77	7.83	13.76	3.78333	10.12	1.41948	0.000112405	0.00135279	--	PREDICTED: uncharacterized protein LOC103945298 [Pyrus x bretschneideri]	-	-	-	-	-	-	-
GWHGAAYT009885	45	35	38	92	91	84	1.56	1.18	1.37	3.67	3	4.31	1.37	3.66	1.41767	0.000207607	0.00230338	NAC087	PREDICTED: NAC domain-containing protein 79-like [Pyrus x bretschneideri]	-	-	-	-	-	-	-
GWHGAAYT034658	627	811	930	1515	2333	1630	20.21	25.52	31.33	56.25	71.6	78	25.6867	68.6167	1.41754	1.35002e-06	2.59723e-05	WRKY24	PREDICTED: probable WRKY transcription factor 26 [Pyrus x bretschneideri]	Organismal Systems;Environmental Information Processing	Environmental adaptation;Signal transduction	ko04626//Plant-pathogen interaction;ko04016//MAPK signaling pathway - plant	K13424;K13424	-	GO:0003677//DNA binding	GO:0010468//regulation of gene expression
GWHGAAYT050996	399	400	376	906	1207	647	11.36	11.12	11.18	29.72	32.73	27.35	11.22	29.9333	1.41568	4.92263e-15	3.07991e-13	At4g33300	PREDICTED: probable disease resistance protein At4g33300 [Pyrus x bretschneideri]	-	-	-	-	-	-	-
GWHGAAYT022334	132	155	123	338	367	242	4.84	5.55	4.71	14.27	12.81	13.17	5.03333	13.4167	1.41444	2.71319e-10	9.93062e-09	HHP4	PREDICTED: heptahelical transmembrane protein 4-like [Pyrus x bretschneideri]	-	-	-	-	-	-	-
GWHGAAYT025638	102	39	79	112	188	192	5.48	2.04	4.43	6.93	9.61	15.31	3.98333	10.6167	1.41428	0.00780888	0.0480058	ERF114	PREDICTED: ethylene-responsive transcription factor ERF113-like isoform X2 [Pyrus x bretschneideri]	-	-	-	-	-	-	GO:0006725//cellular aromatic compound metabolic process;GO:0006807//nitrogen compound metabolic process;GO:0044238//primary metabolic process;GO:0044699//single-organism process;GO:1901360//organic cyclic compound metabolic process
GWHGAAYT029889	353	415	413	954	948	787	17.34	19.9	21.2	53.98	44.33	57.38	19.48	51.8967	1.41365	3.71193e-10	1.32064e-08	MYBS3	MYBR domain class transcription factor [Malus domestica]	-	-	-	-	-	GO:0005488//binding	-
GWHGAAYT054601	20	21	15	40	67	27	0.72	0.74	0.56	1.65	2.29	1.44	0.673333	1.79333	1.41325	0.00752403	0.0465184	UGT85A24	PREDICTED: 7-deoxyloganetin glucosyltransferase-like [Malus domestica]	Metabolism;Metabolism	Global and overview maps;Global and overview maps	ko01100//Metabolic pathways;ko01110//Biosynthesis of secondary metabolites	K21374;K21374	-	-	-
GWHGAAYT014750	27	29	40	62	80	75	1.19	1.24	1.84	3.14	3.34	4.89	1.42333	3.79	1.41292	0.00321445	0.0231395	RNR2A	PREDICTED: ribonucleoside-diphosphate reductase small chain A-like [Pyrus x bretschneideri]	Metabolism;Metabolism;Metabolism;Metabolism	Global and overview maps;Nucleotide metabolism;Nucleotide metabolism;Metabolism of other amino acids	ko01100//Metabolic pathways;ko00230//Purine metabolism;ko00240//Pyrimidine metabolism;ko00480//Glutathione metabolism	K10808;K10808;K10808;K10808	-	-	-
GWHGAAYT028073	117	164	97	377	385	139	7.54	10.32	6.53	28	23.63	13.3	8.13	21.6433	1.4126	0.000549392	0.00529567	DJC76	PREDICTED: J protein JJJ1-like [Fragaria vesca subsp. vesca] [Fragaria vesca]	-	-	-	-	-	-	-
GWHGAAYT023473	253	303	325	507	801	682	8.92	10.43	11.97	20.59	26.89	35.69	10.44	27.7233	1.40898	1.26583e-05	0.000195386	At1g22040	PREDICTED: F-box/kelch-repeat protein At1g22040-like [Pyrus x bretschneideri]	-	-	-	-	-	-	-
GWHGAAYT049638	24	22	19	55	40	49	0.69	0.62	0.57	1.82	1.09	2.08	0.626667	1.66333	1.40831	0.00740821	0.0459673	At3g50280	PREDICTED: uncharacterized acetyltransferase At3g50280 [Pyrus x bretschneideri]	-	-	-	-	-	GO:0016746//transferase activity, transferring acyl groups	-
GWHGAAYT018006	69	41	48	131	167	75	1.13	0.66	0.82	2.47	2.61	1.83	0.87	2.30333	1.40464	0.000261555	0.00278698	RBOHA	PREDICTED: respiratory burst oxidase homolog protein A [Pyrus x bretschneideri]	Organismal Systems;Environmental Information Processing	Environmental adaptation;Signal transduction	ko04626//Plant-pathogen interaction;ko04016//MAPK signaling pathway - plant	K13447;K13447	GO:0031224//intrinsic component of membrane	GO:0016651//oxidoreductase activity, acting on NAD(P)H;GO:0046872//metal ion binding	GO:0044710//single-organism metabolic process
GWHGAAYT002269	200	144	184	447	505	281	3.1	2.18	2.97	7.96	7.43	6.45	2.75	7.28	1.40451	3.51461e-08	9.09915e-07	TPR2	PREDICTED: protein TPR2-like isoform X2 [Pyrus x bretschneideri]	-	-	-	-	-	-	-
GWHGAAYT052930	2097	3288	2203	6206	7063	4203	40.12	61.4	44.04	136.76	128.64	119.36	48.52	128.253	1.40234	1.67386e-08	4.58916e-07	RLK7	PREDICTED: receptor-like protein kinase HAIKU2 [Pyrus x bretschneideri]	-	-	-	-	GO:0031224//intrinsic component of membrane	GO:0004713//protein tyrosine kinase activity;GO:0016628//oxidoreductase activity, acting on the CH-CH group of donors, NAD or NADP as acceptor;GO:0032550//purine ribonucleoside binding	GO:0006468//protein phosphorylation;GO:0044710//single-organism metabolic process
GWHGAAYT009400	452	243	352	589	1313	581	23.64	12.41	19.24	35.48	65.37	45.11	18.43	48.6533	1.40048	0.000174112	0.00197911	SRG1	PREDICTED: protein SRG1-like [Pyrus x bretschneideri]	-	-	-	-	-	-	-
GWHGAAYT052762	320	121	210	340	870	347	26.62	9.83	18.25	32.58	68.9	42.85	18.2333	48.11	1.39976	0.00320712	0.0231072	HSP26-A	PREDICTED: glutathione transferase GST 23-like [Prunus mume]	Metabolism	Metabolism of other amino acids	ko00480//Glutathione metabolism	K00799	-	GO:0003824//catalytic activity	-
GWHGAAYT037831	212	118	155	316	396	369	9.03	4.9	6.88	15.52	16.06	23.31	6.93667	18.2967	1.39927	4.98563e-05	0.00066176	PRN2	PREDICTED: pirin-like protein [Pyrus x bretschneideri]	-	-	-	-	-	-	-
GWHGAAYT026027	149	167	118	355	337	282	7.03	7.69	5.81	19.28	15.13	19.74	6.84333	18.05	1.39923	4.03195e-08	1.03255e-06	At5g48970	PREDICTED: mitochondrial thiamine pyrophosphate carrier-like [Pyrus x bretschneideri]	-	-	-	-	GO:0031224//intrinsic component of membrane	GO:0051183//vitamin transporter activity	GO:0015695//organic cation transport;GO:0044763//single-organism cellular process
MSTRG.29353	297	414	934	1190	1598	1030	36.93	50.18	121.04	170.06	188.75	189.57	69.3833	182.793	1.39755	0.00621871	0.0398796	--	hypothetical protein MANES_17G040600 [Manihot esculenta]	-	-	-	-	-	-	-
MSTRG.32076	233	186	143	461	698	195	13.69	10.67	8.78	31.2	39.04	17.01	11.0467	29.0833	1.39658	0.000455599	0.00450536	--	hypothetical protein PRUPE_2G109900 [Prunus persica]	-	-	-	-	-	-	-
GWHGAAYT042112	261	105	171	366	340	459	6.43	2.53	4.4	10.39	7.98	16.8	4.45333	11.7233	1.39643	0.00256931	0.019236	ROPGEF1	PREDICTED: rop guanine nucleotide exchange factor 1 [Malus domestica]	-	-	-	-	GO:0005886//plasma membrane	GO:0005088//Ras guanyl-nucleotide exchange factor activity	GO:0009826//unidimensional cell growth;GO:0010769//regulation of cell morphogenesis involved in differentiation;GO:0032535//regulation of cellular component size;GO:0043087//regulation of GTPase activity;GO:0043479//pigment accumulation in tissues in response to UV light;GO:0045229//external encapsulating structure organization;GO:0048509//regulation of meristem development;GO:0048588//developmen…
GWHGAAYT040571	592	460	722	1460	1339	1184	25.42	19.28	32.37	72.22	54.74	75.49	25.69	67.4833	1.39332	2.63251e-06	4.75818e-05	--	PREDICTED: extensin-3-like [Brassica napus]	-	-	-	-	-	-	-
GWHGAAYT024744	1340	843	858	1886	2445	2376	41.54	25.51	27.79	67.34	72.16	109.33	31.6133	82.9433	1.39159	4.63709e-06	8.04375e-05	--	PREDICTED: RNA polymerase II degradation factor 1-like [Pyrus x bretschneideri]	-	-	-	-	-	-	-
GWHGAAYT020997	16	18	20	40	50	33	2.64	2.89	3.44	7.59	7.84	8.07	2.99	7.83333	1.38948	0.00631399	0.0403756	--	PREDICTED: uncharacterized protein LOC103949173 isoform X3 [Pyrus x bretschneideri]	-	-	-	-	-	-	-
GWHGAAYT044008	225	249	233	518	415	589	6.66	7.19	7.19	17.62	11.67	25.83	7.01333	18.3733	1.38944	0.000132131	0.00155504	SRF1	PREDICTED: protein STRUBBELIG-RECEPTOR FAMILY 3 [Pyrus x bretschneideri]	-	-	-	-	-	-	-
GWHGAAYT054794	114	134	81	199	369	190	3.34	3.83	2.48	6.72	10.28	8.26	3.21667	8.42	1.38825	3.84126e-05	0.000525883	ILK1	PREDICTED: serine/threonine-protein kinase TNNI3K [Malus domestica]	-	-	-	-	GO:0016020//membrane	GO:0004672//protein kinase activity;GO:0032550//purine ribonucleoside binding	GO:0006464//cellular protein modification process;GO:0006796//phosphate-containing compound metabolic process;GO:0007166//cell surface receptor signaling pathway;GO:0010646//regulation of cell communication
GWHGAAYT043729	205	254	245	534	598	452	3.51	4.24	4.38	10.52	9.73	11.47	4.04333	10.5733	1.38681	2.3039e-09	7.21502e-08	NPF4.6	PREDICTED: protein NRT1/ PTR FAMILY 4.5-like [Pyrus x bretschneideri]	-	-	-	-	-	-	GO:0051234//establishment of localization
GWHGAAYT011797	868	838	960	1625	2135	2103	31.97	30.12	36.94	68.93	74.85	114.96	33.01	86.2467	1.38557	1.63377e-06	3.0646e-05	SSUH2	PREDICTED: protein SSUH2 homolog [Pyrus x bretschneideri]	-	-	-	-	-	-	-
GWHGAAYT034010	44	18	30	62	91	57	2.04	0.82	1.45	3.31	4.02	3.93	1.43667	3.75333	1.38545	0.00558649	0.0364885	--	PREDICTED: uncharacterized protein LOC103954893 [Pyrus x bretschneideri]	-	-	-	-	-	-	-
MSTRG.33872	122	165	112	318	341	238	7.35	9.7	7.05	22.07	19.56	21.29	8.03333	20.9733	1.38449	1.2778e-07	3.02224e-06	--	NADH-ubiquinone oxidoreductase chain 5 [Gossypium arboreum]	-	-	-	-	-	-	-
GWHGAAYT025583	141	158	187	314	475	314	5.54	6.06	7.67	14.2	17.76	18.31	6.42333	16.7567	1.38334	2.30425e-06	4.21693e-05	COL15	PREDICTED: zinc finger protein CONSTANS-LIKE 14-like [Pyrus x bretschneideri]	-	-	-	-	-	GO:0046914//transition metal ion binding	-
GWHGAAYT031412	448	422	392	992	1110	748	25.86	23.78	23.65	65.96	61	64.1	24.43	63.6867	1.38234	2.48937e-21	2.79277e-19	RAN-B1	PREDICTED: GTP-binding nuclear protein Ran-3 [Malus domestica]	Genetic Information Processing;Genetic Information Processing	Translation;Translation	ko03013//RNA transport;ko03008//Ribosome biogenesis in eukaryotes	K07936;K07936	GO:0005911//cell-cell junction;GO:0043231//intracellular membrane-bounded organelle;GO:0044444//cytoplasmic part	GO:0017111//nucleoside-triphosphatase activity;GO:0032550//purine ribonucleoside binding	GO:0006405//RNA export from nucleus;GO:0006886//intracellular protein transport;GO:0035556//intracellular signal transduction
GWHGAAYT025149	218	159	160	375	445	373	8.57	6.1	6.57	16.96	16.65	21.76	7.08	18.4567	1.38232	6.39575e-08	1.58304e-06	TLP1	PREDICTED: protein TWIN LOV 1 [Pyrus x bretschneideri]	-	-	-	-	-	-	-
GWHGAAYT050712	52	77	46	160	149	88	4.93	7.12	4.55	17.46	13.44	12.37	5.53333	14.4233	1.38218	0.000271491	0.0028813	--	PREDICTED: L10-interacting MYB domain-containing protein-like [Malus domestica]	-	-	-	-	-	-	-
GWHGAAYT049522	172	181	113	357	549	190	8.91	9.15	6.12	21.3	27.08	14.61	8.06	20.9967	1.38131	0.000107291	0.001302	EXPA4	PREDICTED: expansin-A4 [Pyrus x bretschneideri]	-	-	-	-	GO:0030312//external encapsulating structure	-	GO:0071555//cell wall organization
GWHGAAYT001489	2622	2813	2309	7840	6184	3600	80.68	84.49	74.23	277.85	181.15	164.43	79.8	207.81	1.3808	1.38079e-07	3.23188e-06	PLC2	PREDICTED: phosphoinositide phospholipase C 2-like [Pyrus x bretschneideri]	Metabolism;Metabolism;Environmental Information Processing	Global and overview maps;Carbohydrate metabolism;Signal transduction	ko01100//Metabolic pathways;ko00562//Inositol phosphate metabolism;ko04070//Phosphatidylinositol signaling system	K05857;K05857;K05857	-	GO:0042578//phosphoric ester hydrolase activity;GO:0060089//molecular transducer activity	GO:0006629//lipid metabolic process;GO:0007165//signal transduction
GWHGAAYT046133	23	28	25	65	52	50	0.8	0.96	0.91	2.62	1.73	2.6	0.89	2.31667	1.38017	0.00368771	0.0258882	--	PREDICTED: U-box domain-containing protein 11 [Malus domestica]	-	-	-	-	-	-	-
GWHGAAYT051854	923	696	551	1289	2663	1105	49.41	36.37	30.82	79.47	135.71	87.8	38.8667	100.993	1.37765	1.34245e-05	0.000205802	At4g31240	PREDICTED: probable nucleoredoxin 3 [Pyrus x bretschneideri]	-	-	-	-	-	GO:0016668//oxidoreductase activity, acting on a sulfur group of donors, NAD(P) as acceptor	GO:0044710//single-organism metabolic process
GWHGAAYT020596	104	122	148	274	442	165	3.33	3.82	4.96	10.11	13.49	7.85	4.03667	10.4833	1.37686	0.000224108	0.00245038	--	PREDICTED: uncharacterized protein LOC103946705 [Pyrus x bretschneideri]	-	-	-	-	-	-	-
GWHGAAYT002968	130	117	110	258	250	267	6.81	5.98	6.02	15.57	12.47	20.76	6.27	16.2667	1.37538	8.12758e-06	0.00013192	SH3P2	PREDICTED: SH3 domain-containing protein 2-like isoform X1 [Pyrus x bretschneideri]	-	-	-	-	-	-	-
GWHGAAYT030836	1550	1528	1463	3219	4161	2810	18.9	18.18	18.63	45.2	48.29	50.85	18.57	48.1133	1.37346	3.66479e-22	4.34448e-20	EDR1	PREDICTED: serine/threonine-protein kinase EDR1-like isoform X1 [Pyrus x bretschneideri]	-	-	-	-	-	GO:0004672//protein kinase activity;GO:0032550//purine ribonucleoside binding	GO:0006464//cellular protein modification process;GO:0006796//phosphate-containing compound metabolic process
GWHGAAYT051606	234	264	293	729	605	440	4.61	5.08	6.04	16.54	11.34	12.87	5.24333	13.5833	1.37328	5.74969e-07	1.19233e-05	--	Metallophos domain-containing protein [Cephalotus follicularis]	-	-	-	-	-	GO:0003824//catalytic activity	-
GWHGAAYT014779	84	89	56	198	217	108	5.42	5.62	3.78	14.7	13.36	10.31	4.94	12.79	1.37243	3.36461e-05	0.000470034	NFYC3	PREDICTED: nuclear transcription factor Y subunit C-3-like [Pyrus x bretschneideri]	-	-	-	-	GO:0090575//RNA polymerase II transcription factor complex	GO:0003677//DNA binding;GO:0046983//protein dimerization activity	GO:0010468//regulation of gene expression
GWHGAAYT019904	636	647	544	1477	1598	1030	35.04	34.79	31.31	93.72	83.81	84.23	33.7133	87.2533	1.37189	1.03145e-20	1.0825e-18	--	PREDICTED: serine-rich adhesin for platelets [Prunus mume]	-	-	-	-	-	-	-
GWHGAAYT017736	384	343	323	892	851	603	10.11	8.82	8.89	27.06	21.34	23.58	9.27333	23.9933	1.37147	1.0158e-13	5.45295e-12	dsk1	PREDICTED: SRSF protein kinase 1-like [Pyrus x bretschneideri]	-	-	-	-	-	GO:0004672//protein kinase activity;GO:0032550//purine ribonucleoside binding	GO:0006464//cellular protein modification process;GO:0006796//phosphate-containing compound metabolic process
GWHGAAYT041260	73	102	66	273	139	119	3.52	4.81	3.35	15.23	6.43	8.56	3.89333	10.0733	1.37146	0.00322634	0.0232171	BZIP2	PREDICTED: bZIP transcription factor 11-like [Pyrus x bretschneideri]	-	-	-	-	-	GO:0003677//DNA binding;GO:0046983//protein dimerization activity	GO:0007165//signal transduction;GO:0032055//negative regulation of translation in response to stress;GO:0042221//response to chemical
GWHGAAYT003789	283	155	323	559	577	540	8.16	4.36	9.72	18.57	15.83	23.1	7.41333	19.1667	1.37041	0.000407519	0.0040837	At4g34880	PREDICTED: protodermal factor 1 [Malus domestica]	Metabolism;Metabolism;Metabolism	Amino acid metabolism;Amino acid metabolism;Amino acid metabolism	ko00330//Arginine and proline metabolism;ko00360//Phenylalanine metabolism;ko00380//Tryptophan metabolism	K01426;K01426;K01426	-	-	-
GWHGAAYT023204	49	54	48	168	114	61	1.89	2.05	1.96	7.53	4.23	3.49	1.96667	5.08333	1.37002	0.00265718	0.0197725	AAP3	PREDICTED: amino acid permease 3-like [Pyrus x bretschneideri]	-	-	-	-	GO:0031224//intrinsic component of membrane	-	-
GWHGAAYT019207	1413	1095	1051	2649	3300	2062	52.63	39.81	40.9	113.63	117	113.99	44.4467	114.873	1.3699	4.22975e-17	3.27649e-15	RPS7	PREDICTED: transcription factor MYB108-like [Pyrus x bretschneideri]	Organismal Systems	Environmental adaptation	ko04626//Plant-pathogen interaction	K09422	GO:0030529//intracellular ribonucleoprotein complex	-	GO:0010467//gene expression
GWHGAAYT046230	30	45	21	64	97	55	0.96	1.41	0.7	2.36	2.96	2.61	1.02333	2.64333	1.36908	0.0036457	0.0256393	PAP27	PREDICTED: probable inactive purple acid phosphatase 27 [Malus domestica]	-	-	-	-	-	GO:0003824//catalytic activity;GO:0043169//cation binding	GO:0006796//phosphate-containing compound metabolic process
GWHGAAYT001139	73	110	44	216	116	152	1.97	2.89	1.24	6.7	2.97	6.07	2.03333	5.24667	1.36755	0.00816784	0.0496909	SCPL27	PREDICTED: serine carboxypeptidase-like 27 [Pyrus x bretschneideri]	-	-	-	-	-	-	-
GWHGAAYT015652	575	370	572	1047	1304	1016	10.84	6.81	11.27	22.74	23.42	28.45	9.64	24.87	1.3673	1.46106e-06	2.78706e-05	SMAX1	PREDICTED: protein SUPPRESSOR OF MAX2 1 [Pyrus x bretschneideri]	-	-	-	-	-	-	GO:0043170//macromolecule metabolic process
GWHGAAYT031682	159	162	224	282	391	485	10.9	10.81	16.04	22.26	25.53	49.35	12.5833	32.38	1.36359	0.00204183	0.015867	KUA1	PREDICTED: myb-like protein J [Malus domestica]	-	-	-	-	-	-	-
GWHGAAYT054765	51	52	34	103	96	96	1.05	1.05	0.73	2.45	1.89	2.94	0.943333	2.42667	1.36314	0.000565261	0.00543025	MIK2	PREDICTED: MDIS1-interacting receptor like kinase 2-like [Pyrus x bretschneideri]	-	-	-	-	-	GO:0016740//transferase activity	-
GWHGAAYT025916	3373	5065	6520	10912	9907	11371	280.6	411.27	566.7	1045.52	784.57	1404.1	419.523	1078.06	1.36162	0.000445499	0.00441443	PYRC1	PREDICTED: major allergen Mal d 1-like [Pyrus x bretschneideri]	-	-	-	-	-	-	-
GWHGAAYT034046	492	362	261	888	1014	596	16.77	12.04	9.3	34.84	32.89	30.15	12.7033	32.6267	1.36084	1.83263e-07	4.20873e-06	CIT	citrate synthase 1 [Pyrus betulifolia]	Metabolism;Metabolism;Metabolism;Metabolism;Metabolism;Metabolism;Metabolism	Global and overview maps;Global and overview maps;Global and overview maps;Global and overview maps;Carbohydrate metabolism;Carbohydrate metabolism;Global and overview maps	ko01100//Metabolic pathways;ko01110//Biosynthesis of secondary metabolites;ko01200//Carbon metabolism;ko01230//Biosynthesis of amino acids;ko00630//Glyoxylate and dicarboxylate metabolism;ko00020//Citrate cycle (TCA cycle);ko01210//2-Oxocarboxylic acid metabolism	K01647;K01647;K01647;K01647;K01647;K01647;K01647	-	GO:0016746//transferase activity, transferring acyl groups	GO:0005975//carbohydrate metabolic process;GO:0006101//citrate metabolic process
GWHGAAYT034225	228	285	290	476	806	513	9.3	11.34	12.35	22.35	31.29	31.05	10.9967	28.23	1.36016	2.53746e-06	4.60342e-05	BCDH	PREDICTED: 2-oxoisovalerate dehydrogenase subunit beta 1, mitochondrial isoform X1 [Pyrus x bretschneideri]	Metabolism;Metabolism;Metabolism;Metabolism	Global and overview maps;Global and overview maps;Amino acid metabolism;Carbohydrate metabolism	ko01100//Metabolic pathways;ko01110//Biosynthesis of secondary metabolites;ko00280//Valine, leucine and isoleucine degradation;ko00640//Propanoate metabolism	K00167;K00167;K00167;K00167	-	-	-
GWHGAAYT020402	413	476	431	1072	827	934	9.57	10.76	10.42	28.6	18.23	32.09	10.25	26.3067	1.3598	2.92794e-06	5.2372e-05	ARA1	PREDICTED: L-arabinokinase-like [Lupinus angustifolius]	Metabolism;Metabolism	Global and overview maps;Carbohydrate metabolism	ko01100//Metabolic pathways;ko00520//Amino sugar and nucleotide sugar metabolism	K12446;K12446	-	-	-
GWHGAAYT045785	1943	1945	1282	3307	6414	2266	94.12	91.96	64.88	184.5	295.78	162.93	83.6533	214.403	1.35783	2.22974e-05	0.000324338	WRKY53	PREDICTED: probable WRKY transcription factor 53 [Pyrus x bretschneideri]	-	-	-	-	-	-	-
GWHGAAYT017911	95	99	73	174	271	154	3.03	3.08	2.43	6.38	8.22	7.28	2.84667	7.29333	1.3573	2.29613e-06	4.20468e-05	At1g76660	PREDICTED: mucin-2 [Ziziphus jujuba]	-	-	-	-	-	-	GO:0001101//response to acid chemical;GO:0006950//response to stress;GO:0009628//response to abiotic stimulus;GO:0009755//hormone-mediated signaling pathway
GWHGAAYT006856	863	2010	1259	4013	3397	1845	70.61	160.55	107.7	378.35	264.69	224.18	112.953	289.073	1.35571	0.000809625	0.00734406	--	Maternal effect embryo arrest 59 [Theobroma cacao]	-	-	-	-	-	-	-
GWHGAAYT001529	418	272	325	751	902	602	14.58	9.26	11.85	30.18	29.96	31.18	11.8967	30.44	1.35541	3.43752e-09	1.05177e-07	mipp1	PREDICTED: multiple inositol polyphosphate phosphatase 1 isoform X1 [Pyrus x bretschneideri]	Metabolism;Metabolism;Metabolism	Global and overview maps;Carbohydrate metabolism;Carbohydrate metabolism	ko01100//Metabolic pathways;ko00010//Glycolysis / Gluconeogenesis;ko00562//Inositol phosphate metabolism	K03103;K03103;K03103	-	GO:0004446//inositol-hexakisphosphate phosphatase activity	GO:0006796//phosphate-containing compound metabolic process
GWHGAAYT013386	2286	1767	2552	3799	4514	5658	95.99	72.42	111.96	183.73	180.44	352.65	93.4567	238.94	1.35428	0.000235522	0.00255545	RAV1	PREDICTED: AP2/ERF and B3 domain-containing transcription factor RAV1-like [Pyrus x bretschneideri]	-	-	-	-	-	-	GO:0010467//gene expression;GO:0034645//cellular macromolecule biosynthetic process
GWHGAAYT019962	156	157	266	551	406	323	5.38	5.26	9.56	21.82	13.3	16.49	6.73333	17.2033	1.3533	0.000774983	0.00707806	--	Harbinger transposase-derived nuclease [Corchorus olitorius]	-	-	-	-	GO:0009536//plastid;GO:0016020//membrane	-	GO:0006812//cation transport
GWHGAAYT030530	855	827	781	2053	2056	1351	36.14	34.14	34.51	99.99	82.78	84.82	34.93	89.1967	1.35252	7.08182e-18	5.90777e-16	--	PREDICTED: calcium-binding protein P-like isoform X2 [Pyrus x bretschneideri]	-	-	-	-	-	-	-
GWHGAAYT013270	264	176	151	409	470	401	10.12	6.58	6.05	18.05	17.15	22.81	7.58333	19.3367	1.35044	3.5851e-06	6.32381e-05	At1g22950	PREDICTED: uncharacterized PKHD-type hydroxylase At1g22950-like [Pyrus x bretschneideri]	-	-	-	-	-	GO:0016705//oxidoreductase activity, acting on paired donors, with incorporation or reduction of molecular oxygen;GO:0019842//vitamin binding	GO:0044710//single-organism metabolic process
GWHGAAYT035061	108	104	88	237	267	162	3.8	3.57	3.23	9.61	8.95	8.46	3.53333	9.00667	1.34996	2.01886e-08	5.46341e-07	UTR5B	PREDICTED: UDP-galactose/UDP-glucose transporter 5B-like [Pyrus x bretschneideri]	-	-	-	-	GO:0031224//intrinsic component of membrane	-	GO:0044763//single-organism cellular process
GWHGAAYT047892	82	105	135	331	195	177	3.39	4.24	5.83	15.76	7.67	10.86	4.48667	11.43	1.34911	0.00220908	0.0169463	PME51	PREDICTED: probable pectinesterase/pectinesterase inhibitor 51 [Pyrus x bretschneideri]	-	-	-	-	-	-	-
GWHGAAYT047226	1337	1564	1374	3181	4050	2306	14.98	17.11	16.08	41.05	43.2	38.35	16.0567	40.8667	1.34775	3.32332e-15	2.11085e-13	CALS1	PREDICTED: callose synthase 1 [Pyrus x bretschneideri]	-	-	-	-	-	-	-
GWHGAAYT010436	107	94	80	178	282	165	4.01	3.44	3.13	7.68	10.06	9.18	3.52667	8.97333	1.34734	1.81408e-06	3.38152e-05	ABHD18	PREDICTED: protein ABHD18-like [Malus domestica]	-	-	-	-	-	GO:0003824//catalytic activity	-
GWHGAAYT030403	23	29	20	62	49	43	0.63	0.79	0.57	1.98	1.3	1.78	0.663333	1.68667	1.34637	0.00641337	0.0408505	At3g07870	PREDICTED: F-box/kelch-repeat protein At3g23880-like [Malus domestica]	-	-	-	-	-	-	-
GWHGAAYT033539	157	241	246	596	379	406	7.83	11.73	12.82	34.23	17.99	30.05	10.7933	27.4233	1.34526	0.000612363	0.00580654	MVD2	PREDICTED: diphosphomevalonate decarboxylase MVD2 [Pyrus x bretschneideri]	Metabolism;Metabolism;Metabolism	Global and overview maps;Global and overview maps;Metabolism of terpenoids and polyketides	ko01100//Metabolic pathways;ko01110//Biosynthesis of secondary metabolites;ko00900//Terpenoid backbone biosynthesis	K01597;K01597;K01597	GO:0044444//cytoplasmic part	GO:0016830//carbon-carbon lyase activity;GO:0032550//purine ribonucleoside binding	GO:0006084//acetyl-CoA metabolic process;GO:0006720//isoprenoid metabolic process
GWHGAAYT053295	102	102	101	217	326	148	2.52	2.46	2.61	6.17	7.66	5.42	2.53	6.41667	1.34269	3.95248e-06	6.9384e-05	CLC-C	PREDICTED: chloride channel protein CLC-c-like isoform X1 [Pyrus x bretschneideri]	-	-	-	-	GO:0031224//intrinsic component of membrane	GO:0005254//chloride channel activity	GO:0015698//inorganic anion transport;GO:0034765//regulation of ion transmembrane transport
GWHGAAYT049928	528	442	403	838	1644	651	26.61	21.74	21.22	48.64	78.87	48.7	23.19	58.7367	1.34076	6.28432e-06	0.000105511	At5g61540	PREDICTED: probable isoaspartyl peptidase/L-asparaginase 3 isoform X1 [Pyrus x bretschneideri]	Metabolism	Glycan biosynthesis and metabolism	ko00511//Other glycan degradation	K01444	-	GO:0008242//omega peptidase activity	-
GWHGAAYT021065	123	185	130	244	485	249	11.91	17.48	13.15	27.21	44.7	35.78	14.18	35.8967	1.33999	0.000140462	0.00164186	At5g25090	PREDICTED: stellacyanin-like [Pyrus x bretschneideri]	-	-	-	-	-	-	-
GWHGAAYT028767	223	247	301	583	616	478	20.98	22.68	29.58	63.16	55.16	66.74	24.4133	61.6867	1.33729	5.28213e-07	1.1024e-05	ETC1	PREDICTED: transcription factor CPC-like [Malus domestica]	-	-	-	-	-	GO:0005488//binding	-
GWHGAAYT001084	91	134	63	189	282	162	3.21	4.61	2.32	7.67	9.46	8.48	3.38	8.53667	1.33665	0.000316476	0.00329309	PCRK1	PREDICTED: probable receptor-like protein kinase At5g47070 isoform X2 [Pyrus x bretschneideri]	-	-	-	-	-	GO:0016301//kinase activity;GO:0032550//purine ribonucleoside binding	GO:0000041//transition metal ion transport;GO:0001101//response to acid chemical;GO:0006464//cellular protein modification process;GO:0006796//phosphate-containing compound metabolic process;GO:0009267//cellular response to starvation;GO:0015698//inorganic anion transport
GWHGAAYT030826	85	75	71	108	146	218	3.71	3.19	3.23	5.42	6.04	14.11	3.37667	8.52333	1.33582	0.00793028	0.0486194	rplA	PREDICTED: 50S ribosomal protein L1-like [Malus domestica]	-	-	-	-	GO:0005622//intracellular	-	-
GWHGAAYT009347	1343	1774	1457	3529	4941	1908	24.75	31.91	28.06	74.9	86.69	52.18	28.24	71.2567	1.33528	2.81134e-06	5.05334e-05	LRR-RLK	PREDICTED: probable leucine-rich repeat receptor-like serine/threonine-protein kinase At3g14840 [Pyrus x bretschneideri]	-	-	-	-	-	-	-
GWHGAAYT005202	249	279	373	487	698	722	7.36	8.05	11.52	16.57	19.63	31.67	8.97667	22.6233	1.33356	0.000594912	0.00566307	GLO1	PREDICTED: peroxisomal (S)-2-hydroxy-acid oxidase GLO1 isoform X2 [Pyrus x bretschneideri]	Metabolism;Metabolism;Metabolism;Metabolism;Cellular Processes	Global and overview maps;Global and overview maps;Global and overview maps;Carbohydrate metabolism;Transport and catabolism	ko01100//Metabolic pathways;ko01110//Biosynthesis of secondary metabolites;ko01200//Carbon metabolism;ko00630//Glyoxylate and dicarboxylate metabolism;ko04146//Peroxisome	K11517;K11517;K11517;K11517;K11517	-	GO:0003824//catalytic activity;GO:0032553//ribonucleotide binding	GO:0044710//single-organism metabolic process
GWHGAAYT053668	154	144	123	143	477	301	9.88	9.05	8.25	10.59	29.14	28.65	9.06	22.7933	1.33103	0.00481355	0.0323864	Os04g0338000	PREDICTED: probable aldo-keto reductase 2 isoform X1 [Pyrus x bretschneideri]	-	-	-	-	-	-	-
GWHGAAYT039367	1284	1074	1309	2599	2522	2631	75.92	61.98	80.86	176.98	141.95	230.89	72.92	183.273	1.32961	6.22049e-07	1.27999e-05	--	PREDICTED: uncharacterized protein LOC103967341 [Pyrus x bretschneideri]	-	-	-	-	-	-	-
GWHGAAYT026651	29	32	30	67	82	50	1.99	2.14	2.15	5.3	5.36	5.09	2.09333	5.25	1.32652	0.000895241	0.00798751	--	PREDICTED: uncharacterized protein LOC103948656 [Pyrus x bretschneideri]	-	-	-	-	-	-	-
GWHGAAYT024047	104	67	74	141	303	113	3.41	2.14	2.53	5.32	9.45	5.49	2.69333	6.75333	1.32621	0.00129683	0.0108743	CCR4	PREDICTED: serine/threonine-protein kinase-like protein CCR4 [Pyrus x bretschneideri]	-	-	-	-	-	GO:0016772//transferase activity, transferring phosphorus-containing groups	-
GWHGAAYT012276	252	341	264	720	787	390	13.89	18.35	15.21	45.72	41.31	31.92	15.8167	39.65	1.32588	9.32375e-07	1.85973e-05	Dnajb3	PREDICTED: dnaJ homolog subfamily B member 6-like [Pyrus x bretschneideri]	-	-	-	-	-	-	-
GWHGAAYT019715	419	318	155	395	1020	543	16.89	12.51	6.53	18.34	39.18	32.5	11.9767	30.0067	1.32506	0.00352905	0.0249698	CYP82A3	PREDICTED: cytochrome P450 82A3-like [Pyrus x bretschneideri]	-	-	-	-	-	-	-
GWHGAAYT057259	63	75	54	171	94	132	3.49	4.05	3.12	10.9	4.95	10.84	3.55333	8.89667	1.32409	0.00407734	0.0281311	PCS1	PREDICTED: aspartic proteinase PCS1 [Pyrus x bretschneideri]	-	-	-	-	-	-	-
GWHGAAYT032428	319	231	377	749	731	530	7.28	5.14	8.99	19.68	15.88	17.95	7.13667	17.8367	1.32152	1.10633e-05	0.00017314	IDD1	PREDICTED: protein indeterminate-domain 2-like [Pyrus x bretschneideri]	-	-	-	-	-	GO:0043169//cation binding	-
GWHGAAYT040873	806	1095	1034	2994	1925	1403	16.74	22.2	22.44	71.63	38.06	43.26	20.46	50.9833	1.31722	9.65746e-05	0.00118765	PAA1	PREDICTED: copper-transporting ATPase PAA1, chloroplastic [Malus domestica]	-	-	-	-	GO:0031224//intrinsic component of membrane	GO:0003824//catalytic activity;GO:0008324//cation transmembrane transporter activity;GO:0032550//purine ribonucleoside binding;GO:0043169//cation binding	GO:0006812//cation transport
GWHGAAYT043890	16681	22758	22826	42452	54820	37223	1285.93	1712.39	1838.47	3769.18	4022.99	4259.21	1612.26	4017.13	1.31708	4.32134e-08	1.09838e-06	DRM1	auxin-repressed protein [Pyrus pyrifolia]	-	-	-	-	-	-	-
GWHGAAYT005982	46	35	47	90	79	96	1.6	1.17	1.71	3.59	2.61	4.95	1.49333	3.71667	1.31547	0.00399223	0.0276155	INT4	PREDICTED: inositol transporter 4 [Pyrus x bretschneideri]	-	-	-	-	GO:0031224//intrinsic component of membrane	GO:0022857//transmembrane transporter activity	GO:0044763//single-organism cellular process;GO:0051234//establishment of localization
GWHGAAYT013223	196	268	235	516	645	365	12.63	16.85	15.82	38.28	39.55	34.9	15.1	37.5767	1.31529	1.2314e-07	2.9172e-06	MYB6	PREDICTED: transcription repressor MYB6-like [Malus domestica]	Organismal Systems	Environmental adaptation	ko04626//Plant-pathogen interaction	K09422	-	GO:0005488//binding	-
GWHGAAYT020104	132	125	162	272	395	245	9.19	8.5	11.79	21.81	26.18	25.32	9.82667	24.4367	1.31427	4.39803e-06	7.65628e-05	At5g43190	PREDICTED: F-box/kelch-repeat protein At5g43190-like [Pyrus x bretschneideri]	-	-	-	-	-	-	GO:0044765//single-organism transport
GWHGAAYT046552	2395	1803	1725	4123	5613	3173	93.4	68.63	70.29	185.19	208.38	183.67	77.44	192.413	1.31306	1.44556e-12	6.79412e-11	ALDH10A8	betaine-aldehyde dehydrogenase [Pyrus betulifolia]	Metabolism;Metabolism	Global and overview maps;Amino acid metabolism	ko01100//Metabolic pathways;ko00260//Glycine, serine and threonine metabolism	K00130;K00130	-	-	-
GWHGAAYT046950	94	85	101	166	213	207	3.61	3.19	4.06	7.35	7.8	11.82	3.62	8.99	1.31233	0.000195792	0.00219318	--	PREDICTED: uncharacterized protein LOC103939004 [Pyrus x bretschneideri]	-	-	-	-	-	-	-
GWHGAAYT031029	102	75	85	103	298	170	1.56	1.12	1.36	1.82	4.35	3.86	1.34667	3.34333	1.31189	0.00436578	0.0298331	ABCB11	PREDICTED: ABC transporter B family member 11 [Pyrus x bretschneideri]	Environmental Information Processing	Membrane transport	ko02010//ABC transporters	K05658	GO:0031224//intrinsic component of membrane	GO:0015405//P-P-bond-hydrolysis-driven transmembrane transporter activity;GO:0017111//nucleoside-triphosphatase activity;GO:0032550//purine ribonucleoside binding	GO:0044763//single-organism cellular process;GO:0051234//establishment of localization
GWHGAAYT050076	289	218	169	507	654	320	12.2	8.96	7.45	24.64	26.28	20.05	9.53667	23.6567	1.31069	1.59629e-06	3.00779e-05	TCP19	PREDICTED: transcription factor TCP19-like [Pyrus x bretschneideri]	-	-	-	-	-	-	-
GWHGAAYT028850	381	467	464	1046	1172	645	12.29	14.7	15.64	38.86	35.99	30.88	14.21	35.2433	1.31044	2.36686e-08	6.34072e-07	At1g05030	PREDICTED: probable plastidic glucose transporter 1, partial [Pyrus x bretschneideri]	-	-	-	-	GO:0031224//intrinsic component of membrane;GO:0042170//plastid membrane	GO:0022857//transmembrane transporter activity	GO:0044763//single-organism cellular process;GO:0044765//single-organism transport
GWHGAAYT056152	612	720	617	1273	1469	1344	27.46	31.53	28.92	65.78	62.74	89.5	29.3033	72.6733	1.31036	3.52113e-08	9.10798e-07	abhd17c	PREDICTED: protein ABHD17B-like [Pyrus x bretschneideri]	Metabolism	Lipid metabolism	ko00062//Fatty acid elongation	K01076	-	-	-
GWHGAAYT014580	100	49	83	154	211	136	3.33	1.59	2.89	5.91	6.7	6.73	2.60333	6.44667	1.30819	0.000742951	0.00683025	--	PREDICTED: serine-rich adhesin for platelets [Theobroma cacao]	-	-	-	-	-	-	-
GWHGAAYT012337	357	293	223	763	754	385	21.47	17.2	14.01	52.85	43.17	34.37	17.56	43.4633	1.30751	2.49139e-06	4.53109e-05	SRC2	PREDICTED: protein SRC2-like [Malus domestica]	-	-	-	-	-	-	-
GWHGAAYT054092	132	235	108	327	474	232	4.99	8.67	4.26	14.23	17.05	13.02	5.97333	14.7667	1.30574	0.000710109	0.00657581	EVI5L	PREDICTED: EVI5-like protein [Pyrus x bretschneideri]	-	-	-	-	-	-	-
GWHGAAYT043715	653	789	718	1473	1817	1309	24.94	29.41	28.65	64.79	66.06	74.2	27.6667	68.35	1.30479	1.84923e-11	7.75748e-10	GTE12	PREDICTED: transcription factor GTE12-like isoform X1 [Pyrus x bretschneideri]	-	-	-	-	-	-	-
GWHGAAYT019916	126	146	115	310	312	206	3.96	4.48	3.78	11.23	9.34	9.61	4.07333	10.06	1.30435	7.48125e-08	1.83466e-06	GT-2	PREDICTED: trihelix transcription factor GT-2-like [Pyrus x bretschneideri]	-	-	-	-	-	-	-
GWHGAAYT005316	752	437	874	893	1952	1534	15.32	8.69	18.6	20.95	37.85	46.38	14.2033	35.06	1.3036	0.00307191	0.0222756	At1g07650	PREDICTED: probable LRR receptor-like serine/threonine-protein kinase At1g07650 isoform X1 [Malus domestica]	-	-	-	-	-	-	-
GWHGAAYT013772	173	236	140	470	409	286	14.86	19.78	12.56	46.49	33.44	36.46	15.7333	38.7967	1.30211	1.63096e-05	0.000244653	PRIN2	Serine/Threonine-kinase [Arabidopsis thaliana]	-	-	-	-	-	-	-
GWHGAAYT049369	33	35	40	81	67	75	1.64	1.7	2.08	4.64	3.17	5.54	1.80667	4.45	1.30047	0.00436744	0.0298331	Os04g0671100	PREDICTED: probable adenylate kinase 6, chloroplastic [Pyrus x bretschneideri]	Metabolism;Metabolism;Metabolism;Metabolism	Global and overview maps;Global and overview maps;Nucleotide metabolism;Metabolism of cofactors and vitamins	ko01100//Metabolic pathways;ko01110//Biosynthesis of secondary metabolites;ko00230//Purine metabolism;ko00730//Thiamine metabolism	K00939;K00939;K00939;K00939	-	GO:0019205//nucleobase-containing compound kinase activity;GO:0032550//purine ribonucleoside binding	GO:0009117//nucleotide metabolic process
GWHGAAYT054550	1302	1732	1735	4345	2746	2841	37.62	48.84	52.37	144.57	75.52	121.85	46.2767	113.98	1.30042	8.5925e-05	0.00107154	AAT1	Thiolase_N domain-containing protein/Thiolase_C domain-containing protein/ABC1 domain-containing protein [Cephalotus follicularis]	Metabolism;Metabolism;Metabolism;Metabolism;Metabolism;Metabolism;Metabolism;Metabolism;Metabolism;Metabolism;Metabolism;Metabolism;Metabolism;Metabolism	Global and overview maps;Global and overview maps;Global and overview maps;Carbohydrate metabolism;Carbohydrate metabolism;Global and overview maps;Amino acid metabolism;Metabolism of terpenoids and polyketides;Amino acid metabolism;Lipid metabolism;Amino acid metabolism;Carbohydrate metabolism;Carbohydrate metabolism;Lipid metabolism	ko01100//Metabolic pathways;ko01110//Biosynthesis of secondary metabolites;ko01200//Carbon metabolism;ko00630//Glyoxylate and dicarboxylate metabolism;ko00620//Pyruvate metabolism;ko01212//Fatty acid metabolism;ko00380//Tryptophan metabolism;ko00900//Terpenoid backbone biosynthesis;ko00280//Valine, leucine and isoleucine degradation;ko00071//Fatty acid degradation;ko00310//Lysine degradation;ko00…	K00626;K00626;K00626;K00626;K00626;K00626;K00626;K00626;K00626;K00626;K00626;K00626;K00626;K00626	-	-	-
GWHGAAYT021366	178	89	122	208	395	236	9.05	4.42	6.48	12.18	19.12	17.82	6.65	16.3733	1.29992	0.000801913	0.00728765	CDA1	PREDICTED: cytidine deaminase 1-like [Pyrus x bretschneideri]	Metabolism;Metabolism	Global and overview maps;Nucleotide metabolism	ko01100//Metabolic pathways;ko00240//Pyrimidine metabolism	K01489;K01489	-	GO:0016814//hydrolase activity, acting on carbon-nitrogen (but not peptide) bonds, in cyclic amidines;GO:0046914//transition metal ion binding	GO:0006216//cytidine catabolic process
GWHGAAYT007033	53	54	45	91	140	92	1.16	1.15	1.03	2.3	2.92	3	1.11333	2.74	1.29929	0.000178406	0.00202007	SCL14	PREDICTED: scarecrow-like protein 33 [Pyrus x bretschneideri]	-	-	-	-	-	-	-
GWHGAAYT032530	119	74	43	181	140	161	5.16	3.13	1.95	9.05	5.78	10.37	3.41333	8.4	1.29921	0.00641509	0.0408526	HHO5	PREDICTED: myb family transcription factor EFM-like isoform X1 [Pyrus x bretschneideri]	-	-	-	-	-	-	-
GWHGAAYT034047	90	185	135	270	346	250	3.28	6.58	5.14	11.33	12	13.52	5	12.2833	1.2967	0.000637026	0.00601702	CNX2	PREDICTED: cyclic pyranopterin monophosphate synthase, mitochondrial [Pyrus x bretschneideri]	-	-	-	-	-	-	-
GWHGAAYT019314	55	40	39	83	102	93	4.54	3.22	3.36	7.89	8.02	11.4	3.70667	9.10333	1.29627	0.00105935	0.00917714	RABA6A	PREDICTED: ras-related protein RABA6a-like [Pyrus x bretschneideri]	-	-	-	-	-	-	-
GWHGAAYT023928	2138	2014	1814	3962	5653	3224	34.89	32.08	30.93	74.46	87.82	78.09	32.6333	80.1233	1.29588	7.86682e-17	5.90637e-15	RLK7	PREDICTED: receptor-like protein kinase HAIKU2 [Pyrus x bretschneideri]	-	-	-	-	GO:0031224//intrinsic component of membrane	GO:0004672//protein kinase activity;GO:0032550//purine ribonucleoside binding	GO:0006464//cellular protein modification process;GO:0006796//phosphate-containing compound metabolic process
GWHGAAYT024053	1517	1686	998	3499	3388	2068	48.53	52.64	33.36	128.92	103.18	98.2	44.8433	110.1	1.29585	1.92568e-07	4.39828e-06	PATL3	PREDICTED: patellin-3-like [Pyrus x bretschneideri]	-	-	-	-	GO:0031224//intrinsic component of membrane;GO:0044464//cell part	-	GO:0051234//establishment of localization
GWHGAAYT020358	246	185	166	422	492	349	10.04	7.37	7.08	19.83	19.11	21.14	8.16333	20.0267	1.29469	8.10056e-09	2.31633e-07	SPP	PREDICTED: signal peptide peptidase [Pyrus x bretschneideri]	-	-	-	-	GO:0031224//intrinsic component of membrane	-	GO:0019538//protein metabolic process
GWHGAAYT046061	199	119	172	484	482	133	3.71	2.17	3.35	10.4	8.56	3.68	3.07667	7.54667	1.29447	0.00730488	0.0454225	RBOHC	PREDICTED: respiratory burst oxidase homolog protein C-like [Pyrus x bretschneideri]	Organismal Systems;Environmental Information Processing	Environmental adaptation;Signal transduction	ko04626//Plant-pathogen interaction;ko04016//MAPK signaling pathway - plant	K13447;K13447	GO:0031224//intrinsic component of membrane	GO:0016651//oxidoreductase activity, acting on NAD(P)H;GO:0046872//metal ion binding	GO:0044710//single-organism metabolic process
GWHGAAYT053008	41	36	26	55	75	80	3.99	3.42	2.64	6.16	6.94	11.55	3.35	8.21667	1.29439	0.00816596	0.0496898	--	transmembrane protein [Arabidopsis thaliana]	-	-	-	-	-	-	-
GWHGAAYT026105	514	561	617	1205	983	1254	11.27	12	14.13	30.41	20.5	40.81	12.4667	30.5733	1.2942	0.000102392	0.00125131	PPD	PREDICTED: pyruvate, phosphate dikinase, chloroplastic-like isoform X3 [Pyrus x bretschneideri]	Metabolism;Metabolism;Metabolism;Metabolism	Global and overview maps;Global and overview maps;Carbohydrate metabolism;Energy metabolism	ko01100//Metabolic pathways;ko01200//Carbon metabolism;ko00620//Pyruvate metabolism;ko00710//Carbon fixation in photosynthetic organisms	K01006;K01006;K01006;K01006	-	GO:0016781//phosphotransferase activity, paired acceptors;GO:0032550//purine ribonucleoside binding;GO:0043169//cation binding	GO:0006796//phosphate-containing compound metabolic process;GO:0032787//monocarboxylic acid metabolic process
GWHGAAYT023252	1617	1210	1882	2070	4673	3267	38.65	28.23	46.99	56.98	106.32	115.88	37.9567	93.06	1.29381	0.000650521	0.00612473	APM1	PREDICTED: aminopeptidase M1-like [Pyrus x bretschneideri]	-	-	-	-	-	GO:0046914//transition metal ion binding;GO:0070011//peptidase activity, acting on L-amino acid peptides	GO:0019538//protein metabolic process
GWHGAAYT021201	275	425	313	670	1253	355	26.16	39.47	31.11	73.42	113.49	50.13	32.2467	79.0133	1.29295	0.00151561	0.0124136	ctp	PREDICTED: dynein light chain LC6, flagellar outer arm-like [Malus domestica]	-	-	-	-	GO:0005929//cilium	-	GO:0044763//single-organism cellular process
GWHGAAYT050087	2679	3244	2870	6910	6568	5008	113.28	133.89	126.8	336.53	264.39	314.33	124.657	305.083	1.29124	2.16171e-11	8.99107e-10	SDH	PREDICTED: sorbitol dehydrogenase-like [Pyrus x bretschneideri]	Metabolism;Metabolism;Metabolism	Global and overview maps;Carbohydrate metabolism;Carbohydrate metabolism	ko01100//Metabolic pathways;ko00040//Pentose and glucuronate interconversions;ko00051//Fructose and mannose metabolism	K00008;K00008;K00008	-	-	-
GWHGAAYT025313	1612	2304	1805	4416	4102	3417	66.45	92.74	77.76	209.7	161.01	209.15	78.9833	193.287	1.29112	1.04887e-07	2.51736e-06	ACLA-1	PREDICTED: ATP-citrate synthase alpha chain protein 1 [Malus domestica]	Metabolism;Metabolism;Metabolism	Global and overview maps;Global and overview maps;Carbohydrate metabolism	ko01100//Metabolic pathways;ko01110//Biosynthesis of secondary metabolites;ko00020//Citrate cycle (TCA cycle)	K01648;K01648;K01648	-	GO:0003824//catalytic activity	-
GWHGAAYT042222	54	59	58	122	153	91	3.34	3.56	3.74	8.68	9	8.34	3.54667	8.67333	1.29012	3.70227e-05	0.00050871	--	PREDICTED: transport and Golgi organization protein 2 homolog [Pyrus x bretschneideri]	-	-	-	-	-	-	-
GWHGAAYT007196	1215	967	927	1963	2950	1734	117.48	91.24	93.63	218.56	271.51	248.81	100.783	246.293	1.28912	2.67722e-11	1.10255e-09	MtrDRAFT_AC149210g4v1	PREDICTED: histone H2A [Malus domestica]	-	-	-	-	GO:0043231//intracellular membrane-bounded organelle;GO:0043232//intracellular non-membrane-bounded organelle	GO:0003676//nucleic acid binding;GO:0046983//protein dimerization activity	-
GWHGAAYT032328	47	44	37	95	104	71	1.06	0.96	0.87	2.45	2.22	2.38	0.963333	2.35	1.28655	0.000177268	0.00200873	PUB5	PREDICTED: U-box domain-containing protein 5-like [Pyrus x bretschneideri]	-	-	-	-	-	-	-
GWHGAAYT019934	90	115	73	217	245	131	4.74	5.91	4.02	13.17	12.29	10.28	4.89	11.9133	1.28467	3.5126e-05	0.00048676	COAC1	PREDICTED: solute carrier family 25 member 44-like [Pyrus x bretschneideri]	-	-	-	-	GO:0031224//intrinsic component of membrane	-	GO:0044763//single-organism cellular process
MSTRG.30463	350	483	364	697	1181	674	36.16	48.7	39.29	82.93	116.14	103.35	41.3833	100.807	1.28447	2.19382e-06	4.03754e-05	CPC	PREDICTED: MYB-like transcription factor ETC3 isoform X2 [Pyrus x bretschneideri]	Organismal Systems	Environmental adaptation	ko04626//Plant-pathogen interaction	K09422	-	GO:0005488//binding	-
GWHGAAYT013593	2325	1903	1926	3401	6202	3544	168.08	134.28	145.44	283.18	426.81	380.26	149.267	363.417	1.28373	8.31848e-08	2.02978e-06	EIF-5A2	PREDICTED: eukaryotic translation initiation factor 5A-2 [Malus domestica]	-	-	-	-	-	GO:0008135//translation factor activity, RNA binding;GO:0043021//ribonucleoprotein complex binding	GO:0006448//regulation of translational elongation;GO:0006449//regulation of translational termination
GWHGAAYT012273	97	155	182	275	437	225	3.72	5.8	7.29	12.14	15.94	12.79	5.60333	13.6233	1.28172	0.00110079	0.00946893	--	PREDICTED: exonuclease mut-7 homolog isoform X3 [Malus domestica]	-	-	-	-	-	GO:0004527//exonuclease activity	GO:0090304//nucleic acid metabolic process
GWHGAAYT013343	2036	2136	2387	4817	3939	4568	79.87	81.77	97.84	217.64	147.11	265.98	86.4933	210.243	1.2814	1.35864e-05	0.000207558	COL16	PREDICTED: zinc finger protein CONSTANS-LIKE 6-like [Pyrus x bretschneideri]	-	-	-	-	GO:0005622//intracellular	-	-
GWHGAAYT020598	102	122	116	171	297	237	4.75	5.55	5.64	9.17	13.17	16.38	5.31333	12.9067	1.28043	0.000357071	0.00365446	--	Glycosyl transferase, family 14 [Corchorus olitorius]	-	-	-	-	-	GO:0008194//UDP-glycosyltransferase activity	-
GWHGAAYT002971	364	496	441	1039	726	867	13.08	17.4	16.57	43.03	24.88	46.31	15.6833	38.0733	1.27955	0.000162269	0.00186038	SQS1	PREDICTED: squalene synthase-like [Pyrus x bretschneideri]	Metabolism;Metabolism;Metabolism;Metabolism	Global and overview maps;Global and overview maps;Lipid metabolism;Metabolism of terpenoids and polyketides	ko01100//Metabolic pathways;ko01110//Biosynthesis of secondary metabolites;ko00100//Steroid biosynthesis;ko00909//Sesquiterpenoid and triterpenoid biosynthesis	K00801;K00801;K00801;K00801	-	-	-
GWHGAAYT029414	1183	728	1254	1952	3000	1794	30.66	18.42	33.96	58.27	74.02	69.02	27.68	67.1033	1.27754	4.03931e-05	0.000550373	RAP2-2	PREDICTED: ethylene-responsive transcription factor RAP2-12-like [Pyrus x bretschneideri]	-	-	-	-	GO:0043231//intracellular membrane-bounded organelle	GO:0001071//nucleic acid binding transcription factor activity	GO:0010468//regulation of gene expression;GO:0034645//cellular macromolecule biosynthetic process
GWHGAAYT031603	58	51	60	142	131	84	2.05	1.76	2.22	5.79	4.41	4.41	2.01	4.87	1.27673	0.000207724	0.00230338	--	Nucleotide-diphospho-sugar transferases superfamily protein isoform 1 [Theobroma cacao]	-	-	-	-	-	GO:0016740//transferase activity	-
GWHGAAYT035441	370	347	397	755	1005	603	9.65	8.84	10.82	22.69	24.96	23.35	9.77	23.6667	1.27643	3.22696e-10	1.15795e-08	At3g44820	PREDICTED: BTB/POZ domain-containing protein At3g44820-like [Pyrus x bretschneideri]	-	-	-	-	-	-	-
GWHGAAYT054439	165	181	152	324	386	317	10.03	10.74	9.66	22.69	22.34	28.61	10.1433	24.5467	1.275	1.28235e-07	3.03055e-06	IBR5	PREDICTED: protein-tyrosine-phosphatase IBR5 [Pyrus x bretschneideri]	-	-	-	-	GO:0043231//intracellular membrane-bounded organelle	GO:0004721//phosphoprotein phosphatase activity	GO:0001101//response to acid chemical;GO:0006470//protein dephosphorylation;GO:0009755//hormone-mediated signaling pathway;GO:0032446//protein modification by small protein conjugation;GO:0043405//regulation of MAP kinase activity;GO:0046474//glycerophospholipid biosynthetic process
GWHGAAYT037488	479	784	609	1354	1652	955	26.02	41.57	34.56	84.71	85.43	77	34.05	82.38	1.27464	3.341e-06	5.92537e-05	WRKY69	PREDICTED: probable WRKY transcription factor 65 [Pyrus x bretschneideri]	-	-	-	-	-	GO:0003677//DNA binding	GO:0010468//regulation of gene expression
GWHGAAYT009803	59	53	36	76	126	102	6.64	5.83	4.24	9.86	13.51	17.05	5.57	13.4733	1.27436	0.0025771	0.0192845	--	PREDICTED: nucleolar protein 16-like [Pyrus x bretschneideri]	-	-	-	-	-	-	-
GWHGAAYT014703	232	272	260	573	422	536	4.9	5.62	5.75	13.97	8.5	16.82	5.42333	13.0967	1.27195	0.000224696	0.00245497	PPD	PREDICTED: pyruvate, phosphate dikinase, chloroplastic-like [Pyrus x bretschneideri]	Metabolism;Metabolism;Metabolism;Metabolism	Global and overview maps;Global and overview maps;Carbohydrate metabolism;Energy metabolism	ko01100//Metabolic pathways;ko01200//Carbon metabolism;ko00620//Pyruvate metabolism;ko00710//Carbon fixation in photosynthetic organisms	K01006;K01006;K01006;K01006	-	GO:0016781//phosphotransferase activity, paired acceptors;GO:0032550//purine ribonucleoside binding;GO:0043169//cation binding	GO:0006796//phosphate-containing compound metabolic process;GO:0032787//monocarboxylic acid metabolic process
GWHGAAYT019196	1588	2023	1937	3790	3976	3588	93.42	116.11	119.01	256.74	222.61	313.16	109.513	264.17	1.27036	2.19872e-07	4.96382e-06	--	PREDICTED: uncharacterized protein LOC103950650 [Pyrus x bretschneideri]	-	-	-	-	-	-	-
GWHGAAYT045696	57	42	35	125	98	58	1.5	1.08	0.97	3.82	2.47	2.27	1.18333	2.85333	1.26979	0.00333002	0.0238574	At5g41620	PREDICTED: uncharacterized protein At5g41620-like [Pyrus x bretschneideri]	-	-	-	-	-	-	-
GWHGAAYT051277	826	564	562	1257	1639	1163	19.09	12.72	13.57	33.46	36.05	39.9	15.1267	36.47	1.26962	1.34525e-08	3.73369e-07	ELF3	PREDICTED: protein EARLY FLOWERING 3-like [Pyrus x bretschneideri]	Organismal Systems	Environmental adaptation	ko04712//Circadian rhythm - plant	K12125	-	-	GO:0009416//response to light stimulus;GO:0044707//single-multicellular organism process;GO:0044763//single-organism cellular process;GO:0044767//single-organism developmental process;GO:0048856//anatomical structure development;GO:0050794//regulation of cellular process
GWHGAAYT004492	541	558	252	1436	962	459	14.14	14.24	6.89	43.25	23.94	17.82	11.7567	28.3367	1.26919	0.00518118	0.0343469	FAO2	PREDICTED: long-chain-alcohol oxidase FAO2-like [Pyrus x bretschneideri]	-	-	-	-	-	GO:0000166//nucleotide binding;GO:0016899//oxidoreductase activity, acting on the CH-OH group of donors, oxygen as acceptor	GO:0044710//single-organism metabolic process
GWHGAAYT033437	220	394	193	792	577	324	6.61	11.55	6.06	27.41	16.5	14.45	8.07333	19.4533	1.26878	0.0027414	0.0202909	At3g57810	PREDICTED: OTU domain-containing protein At3g57810-like [Prunus mume]	-	-	-	-	-	-	-
GWHGAAYT003030	202	182	146	394	365	322	9.7	8.53	7.33	21.79	16.69	22.95	8.52	20.4767	1.26506	4.97279e-07	1.04454e-05	BZIP44	PREDICTED: bZIP transcription factor 11-like [Pyrus x bretschneideri]	-	-	-	-	-	GO:0003677//DNA binding;GO:0046983//protein dimerization activity	GO:0007165//signal transduction;GO:0032055//negative regulation of translation in response to stress;GO:0042221//response to chemical
GWHGAAYT018486	310	178	377	480	733	578	9.22	5.17	11.72	16.45	20.76	25.52	8.70333	20.91	1.26455	0.00182401	0.0144975	--	PREDICTED: protein NUCLEAR FUSION DEFECTIVE 4-like [Pyrus x bretschneideri]	-	-	-	-	-	-	-
GWHGAAYT041811	95	58	56	92	185	150	14.56	8.68	8.97	16.24	27	34.13	10.7367	25.79	1.26427	0.00553563	0.0362209	SAUR20	PREDICTED: auxin-induced protein 6B-like [Nelumbo nucifera]	Environmental Information Processing	Signal transduction	ko04075//Plant hormone signal transduction	K14488	-	-	-
GWHGAAYT024655	379	348	395	723	983	637	16.46	14.75	17.92	36.16	40.63	41.06	16.3767	39.2833	1.26228	6.14403e-10	2.10413e-08	PAHX	PREDICTED: phytanoyl-CoA dioxygenase [Malus domestica]	Cellular Processes	Transport and catabolism	ko04146//Peroxisome	K00477	GO:0016020//membrane	GO:0016706//oxidoreductase activity, acting on paired donors, with incorporation or reduction of molecular oxygen, 2-oxoglutarate as one donor, and incorporation of one atom each of oxygen into both donors	GO:0044710//single-organism metabolic process
GWHGAAYT028447	59	71	74	176	165	90	2.17	2.55	2.84	7.45	5.77	4.91	2.52	6.04333	1.26192	0.000486835	0.00477136	COBL1	PREDICTED: COBRA-like protein 1 isoform X1 [Pyrus x bretschneideri]	-	-	-	-	-	-	-
GWHGAAYT025073	1111	1234	931	2369	3045	1521	68.18	73.92	59.7	167.45	177.9	138.55	67.2667	161.3	1.26178	3.08662e-10	1.11305e-08	SPAC16E8.02	PREDICTED: uncharacterized endoplasmic reticulum membrane protein C16E8.02-like [Malus domestica]	-	-	-	-	-	-	-
GWHGAAYT029213	238	298	339	661	497	594	6.22	7.6	9.25	19.89	12.36	23.03	7.69	18.4267	1.26074	0.00049353	0.00482667	NPR2	PREDICTED: BTB/POZ domain and ankyrin repeat-containing protein NPR2-like [Pyrus x bretschneideri]	Environmental Information Processing	Signal transduction	ko04075//Plant hormone signal transduction	K14508	-	-	-
GWHGAAYT013606	324	134	268	479	553	459	16.38	6.61	14.17	27.91	26.63	34.44	12.3867	29.66	1.25973	0.00165105	0.0133285	STY46	PREDICTED: serine/threonine-protein kinase STY46 [Pyrus x bretschneideri]	-	-	-	-	-	GO:0016301//kinase activity	GO:0006796//phosphate-containing compound metabolic process
GWHGAAYT035004	164	171	199	366	433	306	3.61	3.66	4.57	9.27	9.07	9.99	3.94667	9.44333	1.25866	4.06666e-07	8.69801e-06	PUB33	PREDICTED: U-box domain-containing protein 33-like isoform X1 [Pyrus x bretschneideri]	-	-	-	-	-	GO:0004672//protein kinase activity;GO:0036094//small molecule binding;GO:0097159//organic cyclic compound binding;GO:1901363//heterocyclic compound binding	GO:0006464//cellular protein modification process;GO:0006796//phosphate-containing compound metabolic process
GWHGAAYT008929	279	325	247	782	683	332	7.46	8.48	6.9	24.08	17.38	13.17	7.61333	18.21	1.25813	5.91576e-05	0.000768498	CIGR1	PREDICTED: scarecrow-like protein 21 [Pyrus x bretschneideri]	-	-	-	-	-	-	GO:0010468//regulation of gene expression
GWHGAAYT021654	92	59	71	153	183	124	5.84	3.67	4.76	11.24	11.09	11.79	4.75667	11.3733	1.25763	6.3375e-05	0.000817842	SSL5	PREDICTED: protein STRICTOSIDINE SYNTHASE-LIKE 5-like [Pyrus x bretschneideri]	-	-	-	-	-	-	-
GWHGAAYT011758	112	79	50	172	231	107	7.63	5.25	3.56	13.5	14.98	10.82	5.48	13.1	1.25732	0.00132408	0.0110549	--	PREDICTED: uncharacterized protein LOC103949410 isoform X2 [Pyrus x bretschneideri]	-	-	-	-	-	-	-
GWHGAAYT013245	522	623	577	1257	1514	843	30.89	35.98	35.68	85.67	85.29	74.05	34.1833	81.67	1.25651	4.6934e-10	1.63994e-08	maf1	PREDICTED: repressor of RNA polymerase III transcription MAF1 homolog [Pyrus x bretschneideri]	-	-	-	-	-	-	GO:0006359//regulation of transcription from RNA polymerase III promoter
GWHGAAYT055744	103	51	86	111	212	167	6.21	2.97	5.42	7.72	12.17	14.99	4.86667	11.6267	1.25643	0.00732285	0.0455245	RPL7A	PREDICTED: 60S ribosomal protein L7-1 [Malus domestica]	Genetic Information Processing	Translation	ko03010//Ribosome	K02937	-	-	-
GWHGAAYT032279	328	246	249	558	699	451	13.73	10.05	10.89	26.9	27.85	28.02	11.5567	27.59	1.25542	5.12243e-10	1.77924e-08	MPK7	PREDICTED: mitogen-activated protein kinase 7 [Malus domestica]	Environmental Information Processing	Signal transduction	ko04016//MAPK signaling pathway - plant	K20537	-	GO:0004702//receptor signaling protein serine/threonine kinase activity;GO:0032550//purine ribonucleoside binding	GO:0006464//cellular protein modification process;GO:0006796//phosphate-containing compound metabolic process
GWHGAAYT043732	584	760	421	1555	1260	823	11.24	14.28	8.46	34.47	23.08	23.51	11.3267	27.02	1.2543	4.61299e-05	0.000620867	At1g07650	PREDICTED: probable LRR receptor-like serine/threonine-protein kinase At1g07650 [Pyrus x bretschneideri]	-	-	-	-	-	-	-
GWHGAAYT021933	247	510	386	837	630	791	7.99	16.1	13.04	31.17	19.39	37.96	12.3767	29.5067	1.25342	0.00316028	0.0228315	CYP90B1	PREDICTED: cytochrome P450 90B1-like isoform X1 [Pyrus x bretschneideri]	Metabolism;Metabolism;Metabolism	Global and overview maps;Global and overview maps;Metabolism of terpenoids and polyketides	ko01100//Metabolic pathways;ko01110//Biosynthesis of secondary metabolites;ko00905//Brassinosteroid biosynthesis	K09587;K09587;K09587	-	-	-
GWHGAAYT044048	54	78	41	104	189	76	2.88	4.06	2.28	6.38	9.59	6.01	3.07333	7.32667	1.25335	0.00456602	0.0309988	MYB102	protein ODORANT1-like [Malus domestica]	Organismal Systems	Environmental adaptation	ko04626//Plant-pathogen interaction	K09422	-	GO:0005488//binding	-
GWHGAAYT025291	1158	990	924	2096	2664	1626	52.67	43.95	43.91	109.79	115.34	109.77	46.8433	111.633	1.25285	5.80635e-18	4.91375e-16	At1g60420	PREDICTED: probable nucleoredoxin 1 [Malus domestica]	-	-	-	-	-	-	-
GWHGAAYT041786	74	62	103	142	172	167	4.62	3.78	6.74	10.26	10.26	15.56	5.04667	12.0267	1.25283	0.00318211	0.0229553	BCAT6	PREDICTED: branched-chain-amino-acid aminotransferase 6-like [Prunus mume]	Metabolism;Metabolism;Metabolism;Metabolism;Metabolism;Metabolism;Metabolism;Metabolism;Metabolism	Global and overview maps;Global and overview maps;Global and overview maps;Global and overview maps;Amino acid metabolism;Amino acid metabolism;Metabolism of cofactors and vitamins;Amino acid metabolism;Biosynthesis of other secondary metabolites	ko01100//Metabolic pathways;ko01110//Biosynthesis of secondary metabolites;ko01230//Biosynthesis of amino acids;ko01210//2-Oxocarboxylic acid metabolism;ko00270//Cysteine and methionine metabolism;ko00280//Valine, leucine and isoleucine degradation;ko00770//Pantothenate and CoA biosynthesis;ko00290//Valine, leucine and isoleucine biosynthesis;ko00966//Glucosinolate biosynthesis	K00826;K00826;K00826;K00826;K00826;K00826;K00826;K00826;K00826	-	-	-
GWHGAAYT031609	1282	1323	1199	2574	2155	2762	44.8	45.12	43.78	103.6	71.69	143.26	44.5667	106.183	1.25252	4.19099e-05	0.000568658	HXK1	PREDICTED: hexokinase-1-like [Malus domestica]	Metabolism;Metabolism;Metabolism;Metabolism;Metabolism;Metabolism;Metabolism;Metabolism	Global and overview maps;Global and overview maps;Global and overview maps;Carbohydrate metabolism;Carbohydrate metabolism;Carbohydrate metabolism;Carbohydrate metabolism;Carbohydrate metabolism	ko01100//Metabolic pathways;ko01110//Biosynthesis of secondary metabolites;ko01200//Carbon metabolism;ko00500//Starch and sucrose metabolism;ko00520//Amino sugar and nucleotide sugar metabolism;ko00010//Glycolysis / Gluconeogenesis;ko00052//Galactose metabolism;ko00051//Fructose and mannose metabolism	K00844;K00844;K00844;K00844;K00844;K00844;K00844;K00844	-	GO:0016773//phosphotransferase activity, alcohol group as acceptor;GO:0032550//purine ribonucleoside binding	GO:0006090//pyruvate metabolic process;GO:0016310//phosphorylation;GO:0044238//primary metabolic process
GWHGAAYT050648	804	1130	693	1869	2874	922	27.95	38.34	25.17	74.83	95.1	47.57	30.4867	72.5	1.2498	0.000467451	0.00460701	Os01g0794400	PREDICTED: probable nucleoredoxin 2 [Malus domestica]	-	-	-	-	-	GO:0043169//cation binding	-
GWHGAAYT020739	510	375	348	958	835	705	67.41	48.38	48.06	145.84	105.06	138.31	54.6167	129.737	1.24817	2.89302e-07	6.39326e-06	His4	histone H4 [Zea mays]	-	-	-	-	GO:0005911//cell-cell junction;GO:0009536//plastid;GO:0031090//organelle membrane;GO:0043232//intracellular non-membrane-bounded organelle	GO:0003676//nucleic acid binding;GO:0046983//protein dimerization activity	GO:0034728//nucleosome organization
GWHGAAYT037769	43	37	26	62	72	76	1.23	1.03	0.78	2.04	1.96	3.22	1.01333	2.40667	1.24793	0.0075163	0.0464886	At4g24290	PREDICTED: MACPF domain-containing protein At1g14780-like [Pyrus x bretschneideri]	-	-	-	-	-	-	-
GWHGAAYT054641	227	241	210	429	557	398	7.49	7.77	7.24	16.31	17.5	19.5	7.5	17.77	1.24448	1.3854e-09	4.49733e-08	SCL23	PREDICTED: scarecrow-like protein 23 [Pyrus x bretschneideri]	-	-	-	-	GO:0043231//intracellular membrane-bounded organelle	-	GO:0010468//regulation of gene expression;GO:0034645//cellular macromolecule biosynthetic process
GWHGAAYT017882	215	219	170	386	627	266	4.98	4.95	4.11	10.29	13.82	9.14	4.68	11.0833	1.24381	1.08131e-05	0.000169768	GL3	PREDICTED: transcription factor EGL1-like [Pyrus x bretschneideri]	-	-	-	-	-	GO:0005515//protein binding	-
GWHGAAYT044827	690	537	1054	1022	1863	1706	31.86	24.2	50.85	54.35	81.89	116.93	35.6367	84.39	1.24371	0.0051183	0.0340302	SYP23	PREDICTED: syntaxin-22-like isoform X1 [Pyrus x bretschneideri]	Cellular Processes;Genetic Information Processing	Transport and catabolism;Folding, sorting and degradation	ko04145//Phagosome;ko04130//SNARE interactions in vesicular transport	K08488;K08488	-	-	-
GWHGAAYT020766	96	132	131	246	275	209	3.27	4.38	4.66	9.64	8.91	10.56	4.10333	9.70333	1.24168	4.53185e-05	0.000611507	ASHH3	PREDICTED: histone-lysine N-methyltransferase ASHH3 isoform X2 [Malus domestica]	Metabolism	Amino acid metabolism	ko00310//Lysine degradation	K11423	-	-	-
GWHGAAYT001488	94	74	84	189	193	133	2.92	2.24	2.72	6.76	5.7	6.13	2.62667	6.19667	1.23826	1.11667e-05	0.000174572	PLC6	PREDICTED: phosphoinositide phospholipase C 6-like [Pyrus x bretschneideri]	Metabolism;Metabolism;Environmental Information Processing	Global and overview maps;Carbohydrate metabolism;Signal transduction	ko01100//Metabolic pathways;ko00562//Inositol phosphate metabolism;ko04070//Phosphatidylinositol signaling system	K05857;K05857;K05857	-	GO:0016787//hydrolase activity	GO:0006629//lipid metabolic process;GO:0007165//signal transduction
GWHGAAYT018501	45	50	47	104	127	65	4.51	4.9	4.93	12.02	12.13	9.68	4.78	11.2767	1.23826	0.000488691	0.00478574	--	PREDICTED: uncharacterized protein LOC103950018 [Pyrus x bretschneideri]	-	-	-	-	-	-	-
GWHGAAYT049616	79	83	44	121	138	145	9.29	9.53	5.41	16.39	15.45	25.31	8.07667	19.05	1.23796	0.00342353	0.0243489	RPL35AA	PREDICTED: 60S ribosomal protein L35a-1 [Pyrus x bretschneideri]	Genetic Information Processing	Translation	ko03010//Ribosome	K02917	-	-	-
GWHGAAYT051709	44	36	32	58	83	81	1.92	1.53	1.46	2.91	3.44	5.23	1.63667	3.86	1.23784	0.0069044	0.0433557	GATA12	GATA transcription factor 12-like [Malus domestica]	-	-	-	-	-	-	-
GWHGAAYT000484	174	249	134	408	316	365	10.32	14.42	8.31	27.88	17.85	32.15	11.0167	25.96	1.2366	0.00110748	0.00951249	At4g11680	PREDICTED: E3 ubiquitin-protein ligase At4g11680 [Prunus mume]	-	-	-	-	-	GO:0046872//metal ion binding	-
GWHGAAYT056689	148	110	85	239	244	204	9.33	6.77	5.6	17.36	14.65	19.1	7.23333	17.0367	1.23591	4.91602e-05	0.000654003	SCAB1	PREDICTED: stomatal closure-related actin-binding protein 1 [Pyrus x bretschneideri]	-	-	-	-	-	-	-
GWHGAAYT049771	2120	2052	1360	4130	4497	2707	183.27	173.14	122.84	411.21	370.08	347.35	159.75	376.213	1.23574	4.02925e-09	1.22133e-07	CID2	PREDICTED: protein EARLY RESPONSIVE TO DEHYDRATION 15-like [Pyrus x bretschneideri]	-	-	-	-	-	-	-
GWHGAAYT021309	405	449	536	1036	939	817	49.39	53.45	68.29	145.51	109.01	147.89	57.0433	134.137	1.23357	6.69173e-06	0.00011152	--	PREDICTED: uncharacterized protein LOC103943918 [Pyrus x bretschneideri]	-	-	-	-	-	-	-
GWHGAAYT056920	97	129	113	231	265	190	7.76	10.04	9.44	21.27	20.18	22.55	9.08	21.3333	1.23235	8.40345e-06	0.000136171	DPMS3	PREDICTED: dolichol-phosphate mannosyltransferase subunit 3-like [Pyrus x bretschneideri]	Metabolism;Metabolism	Global and overview maps;Glycan biosynthesis and metabolism	ko01100//Metabolic pathways;ko00510//N-Glycan biosynthesis	K09659;K09659	-	-	-
GWHGAAYT039770	420	452	269	1232	650	435	9.02	9.48	6.04	30.49	13.29	13.87	8.18	19.2167	1.23219	0.00392916	0.0273083	PIL15	PREDICTED: transcription factor PIF3-like isoform X2 [Pyrus x bretschneideri]	Environmental Information Processing;Organismal Systems	Signal transduction;Environmental adaptation	ko04075//Plant hormone signal transduction;ko04712//Circadian rhythm - plant	K12126;K12126	-	-	-
GWHGAAYT030281	247	182	159	423	483	297	6.6	4.75	4.44	13.02	12.29	11.78	5.26333	12.3633	1.23202	2.18256e-07	4.93114e-06	--	PREDICTED: protein NUCLEAR FUSION DEFECTIVE 4 [Pyrus x bretschneideri]	-	-	-	-	-	-	-
GWHGAAYT014366	44	36	62	92	125	76	1.92	1.54	2.83	4.63	5.2	4.93	2.09667	4.92	1.23056	0.00416437	0.0286776	WRKY48	PREDICTED: probable WRKY transcription factor 48 isoform X1 [Pyrus x bretschneideri]	-	-	-	-	-	GO:0003677//DNA binding	GO:0010468//regulation of gene expression
GWHGAAYT039950	344	364	306	769	620	615	7.66	7.93	7.13	19.76	13.17	20.37	7.57333	17.7667	1.23017	2.34931e-06	4.28866e-05	LOX1.5	PREDICTED: probable linoleate 9S-lipoxygenase 5 [Pyrus x bretschneideri]	Metabolism	Lipid metabolism	ko00591//Linoleic acid metabolism	K15718	-	-	-
GWHGAAYT002014	181	166	163	372	573	155	15.49	13.86	14.57	36.66	46.67	19.68	14.64	34.3367	1.22983	0.00234583	0.0178087	HIPP39	PREDICTED: FK506-binding protein 4-like [Malus domestica]	-	-	-	-	-	-	-
GWHGAAYT006761	129	98	115	190	291	211	3.31	2.46	3.09	5.63	7.11	8.04	2.95333	6.92667	1.22982	5.67238e-05	0.000740165	AIRP2	RING/U-box superfamily protein isoform 2 [Theobroma cacao]	-	-	-	-	-	GO:0043169//cation binding	-
GWHGAAYT005473	1031	1021	1033	2703	1796	1659	49.62	47.96	51.94	149.82	82.28	118.51	49.84	116.87	1.22953	1.20123e-05	0.000186695	--	PREDICTED: protein E6 [Pyrus x bretschneideri]	-	-	-	-	-	-	-
GWHGAAYT049333	44	31	33	67	104	53	3.49	2.4	2.73	6.12	7.85	6.24	2.87333	6.73667	1.22931	0.0028747	0.0210985	--	PREDICTED: uncharacterized protein LOC103332395 [Prunus mume]	-	-	-	-	-	-	-
GWHGAAYT043343	531	673	859	1545	1180	1338	21.13	26.14	35.72	70.81	44.7	79.03	27.6633	64.8467	1.22906	0.000779229	0.00711463	LCAT4	PREDICTED: LOW QUALITY PROTEIN: lecithin-cholesterol acyltransferase-like 4 [Malus domestica]	Metabolism;Metabolism;Metabolism;Metabolism	Global and overview maps;Global and overview maps;Lipid metabolism;Lipid metabolism	ko01100//Metabolic pathways;ko01110//Biosynthesis of secondary metabolites;ko00564//Glycerophospholipid metabolism;ko00592//alpha-Linolenic acid metabolism	K22389;K22389;K22389;K22389	-	GO:0016747//transferase activity, transferring acyl groups other than amino-acyl groups	-
GWHGAAYT001978	189	156	144	284	393	304	8.43	6.79	6.71	14.59	16.69	20.12	7.31	17.1333	1.22886	2.35991e-06	4.30532e-05	At1g76660	Hydroxyproline-rich glycoprotein family protein isoform 1 [Theobroma cacao]	-	-	-	-	-	-	-
GWHGAAYT039903	83	57	118	204	195	129	7.21	4.83	10.71	20.42	16.13	16.64	7.58333	17.73	1.22529	0.00451049	0.0306573	--	HIG_1_N domain-containing protein [Cephalotus follicularis]	-	-	-	-	-	-	-
GWHGAAYT025857	1882	1592	1682	3409	4439	2685	62.55	51.64	58.4	130.51	140.46	132.48	57.53	134.483	1.22504	1.81468e-15	1.19406e-13	ACLB-2	PREDICTED: ATP-citrate synthase beta chain protein 2 [Malus domestica]	Metabolism;Metabolism;Metabolism	Global and overview maps;Global and overview maps;Carbohydrate metabolism	ko01100//Metabolic pathways;ko01110//Biosynthesis of secondary metabolites;ko00020//Citrate cycle (TCA cycle)	K01648;K01648;K01648	-	GO:0004774//succinate-CoA ligase activity;GO:0046912//transferase activity, transferring acyl groups, acyl groups converted into alkyl on transfer	GO:0005975//carbohydrate metabolic process
GWHGAAYT024804	59	81	53	111	150	122	2.85	3.82	2.68	6.18	6.91	8.76	3.11667	7.28333	1.2246	0.000942421	0.00833184	HMT1	PREDICTED: homocysteine S-methyltransferase 1 [Pyrus x bretschneideri]	Metabolism;Metabolism;Metabolism	Global and overview maps;Global and overview maps;Amino acid metabolism	ko01100//Metabolic pathways;ko01110//Biosynthesis of secondary metabolites;ko00270//Cysteine and methionine metabolism	K00547;K00547;K00547	-	GO:0008172//S-methyltransferase activity;GO:0043169//cation binding	GO:0000097//sulfur amino acid biosynthetic process
GWHGAAYT036638	247	247	214	538	534	358	6	5.86	5.44	15.07	12.36	12.92	5.76667	13.45	1.2218	6.82565e-10	2.32939e-08	CIGR1	PREDICTED: chitin-inducible gibberellin-responsive protein 1-like [Pyrus x bretschneideri]	-	-	-	-	-	-	GO:0010468//regulation of gene expression
GWHGAAYT022125	258	256	283	373	538	628	9.44	9.14	10.82	15.72	18.74	34.1	9.8	22.8533	1.22155	0.0018226	0.0144942	HSF24	PREDICTED: heat stress transcription factor B-1-like [Pyrus x bretschneideri]	-	-	-	-	-	-	GO:0001101//response to acid chemical;GO:0006355//regulation of transcription, DNA-templated;GO:0007165//signal transduction;GO:0009628//response to abiotic stimulus;GO:0010033//response to organic substance;GO:0033554//cellular response to stress
GWHGAAYT041526	116	128	85	242	281	150	6.52	7.02	4.99	15.65	15.02	12.51	6.17667	14.3933	1.2205	1.76808e-05	0.000263466	GAT1	PREDICTED: thioredoxin M3, chloroplastic [Malus domestica]	-	-	-	-	-	GO:0015036//disulfide oxidoreductase activity;GO:0030234//enzyme regulator activity	GO:0009893//positive regulation of metabolic process;GO:0019725//cellular homeostasis;GO:0044710//single-organism metabolic process
GWHGAAYT007450	191	186	199	284	556	334	6	5.71	6.53	10.28	16.63	15.58	6.08	14.1633	1.22002	9.67242e-05	0.00118899	At5g60570	PREDICTED: F-box/kelch-repeat protein At5g60570-like [Pyrus x bretschneideri]	-	-	-	-	-	GO:0003824//catalytic activity	-
GWHGAAYT000808	677	592	508	1023	1487	1054	39.53	33.74	30.99	68.8	82.66	91.32	34.7533	80.9267	1.21946	6.19291e-09	1.81667e-07	PYL3	PREDICTED: abscisic acid receptor PYL9 [Pyrus x bretschneideri]	Environmental Information Processing;Environmental Information Processing	Signal transduction;Signal transduction	ko04075//Plant hormone signal transduction;ko04016//MAPK signaling pathway - plant	K14496;K14496	-	-	-
GWHGAAYT020225	60	38	47	80	114	94	2.96	1.83	2.42	4.54	5.35	6.88	2.40333	5.59	1.21781	0.00301582	0.0219504	COQ10B	PREDICTED: coenzyme Q-binding protein COQ10 homolog, mitochondrial [Pyrus x bretschneideri]	-	-	-	-	-	-	GO:0006089//lactate metabolic process;GO:0006812//cation transport;GO:0009247//glycolipid biosynthetic process;GO:0009267//cellular response to starvation;GO:0009414//response to water deprivation
GWHGAAYT051129	70	71	78	150	219	89	4.94	4.89	5.75	12.18	14.7	9.32	5.19333	12.0667	1.21629	0.000702312	0.00651804	WRKY40	PREDICTED: probable WRKY transcription factor 40 isoform X1 [Pyrus x bretschneideri]	-	-	-	-	-	-	-
GWHGAAYT031275	519	483	454	1007	905	931	20.98	19.06	19.18	46.89	34.83	55.87	19.74	45.8633	1.21622	1.17202e-06	2.2833e-05	PAP26	PREDICTED: bifunctional purple acid phosphatase 26-like isoform X3 [Pyrus x bretschneideri]	-	-	-	-	-	GO:0003824//catalytic activity;GO:0043169//cation binding	GO:0006796//phosphate-containing compound metabolic process
GWHGAAYT041021	268	210	312	425	782	417	12.14	9.28	14.76	22.17	33.72	28.03	12.06	27.9733	1.21382	0.000232385	0.00252766	GATA5	GATA domain class transcription factor [Malus domestica]	-	-	-	-	GO:0043231//intracellular membrane-bounded organelle	GO:0001071//nucleic acid binding transcription factor activity;GO:0003677//DNA binding;GO:0046914//transition metal ion binding	GO:0006355//regulation of transcription, DNA-templated
GWHGAAYT020133	402	332	333	618	795	685	16.68	13.45	14.44	29.53	31.4	42.19	14.8567	34.3733	1.21018	8.08379e-07	1.6313e-05	VEP1	PREDICTED: 3-oxo-Delta(4,5)-steroid 5-beta-reductase-like [Pyrus x bretschneideri]	-	-	-	-	-	-	-
GWHGAAYT019382	48	44	23	86	86	57	3.55	3.15	1.79	7.31	6.08	6.24	2.83	6.54333	1.20922	0.00633267	0.0404611	ssu72	PREDICTED: RNA polymerase II subunit A C-terminal domain phosphatase SSU72-like [Pyrus x bretschneideri]	Genetic Information Processing	Translation	ko03015//mRNA surveillance pathway	K15544	GO:0009536//plastid	-	GO:0006396//RNA processing;GO:0006464//cellular protein modification process;GO:0006796//phosphate-containing compound metabolic process
GWHGAAYT044234	1050	1238	972	2003	2793	1753	30.17	34.71	29.18	66.28	76.38	74.75	31.3533	72.47	1.20877	6.27879e-11	2.48445e-09	WRKY6	PREDICTED: probable WRKY transcription factor 31 [Pyrus x bretschneideri]	-	-	-	-	-	-	-
GWHGAAYT056918	141	82	153	221	411	158	2.22	1.25	2.52	4.01	6.15	3.68	1.99667	4.61333	1.20822	0.0050743	0.0338072	MEBL	PREDICTED: membrane protein of ER body-like protein [Pyrus x bretschneideri]	-	-	-	-	-	-	-
GWHGAAYT029880	409	422	474	828	1111	692	12.02	12.11	14.56	28.03	31.09	30.19	12.8967	29.77	1.20686	1.69139e-08	4.62425e-07	IAA26	PREDICTED: auxin-responsive protein IAA26-like [Pyrus x bretschneideri]	Environmental Information Processing	Signal transduction	ko04075//Plant hormone signal transduction	K14484	-	GO:0005515//protein binding	GO:0009755//hormone-mediated signaling pathway;GO:0010468//regulation of gene expression;GO:0034645//cellular macromolecule biosynthetic process
GWHGAAYT050330	233	177	125	338	356	343	20.25	15.01	11.35	33.83	29.45	44.24	15.5367	35.84	1.20589	0.000214874	0.00236353	ATO	PREDICTED: splicing factor 3A subunit 3-like [Malus domestica]	Genetic Information Processing	Transcription	ko03040//Spliceosome	K12827	GO:0043231//intracellular membrane-bounded organelle	GO:0046914//transition metal ion binding	-
GWHGAAYT052949	153	162	122	358	307	205	12.52	12.94	10.43	33.75	23.92	24.91	11.9633	27.5267	1.20221	1.35305e-05	0.000206994	CYTC-1	PREDICTED: cytochrome c [Malus domestica]	-	-	-	-	-	-	-
GWHGAAYT008848	220	281	329	555	643	454	10.58	13.16	16.47	30.69	29.39	32.34	13.4033	30.8067	1.20065	3.54272e-05	0.00049047	spg1	PREDICTED: septum-promoting GTP-binding protein 1-like [Pyrus x bretschneideri]	-	-	-	-	-	-	-
GWHGAAYT013265	233	197	192	372	505	356	5.98	4.93	5.14	10.99	12.33	13.55	5.35	12.29	1.19987	5.27553e-08	1.32709e-06	PSS1	PREDICTED: CDP-diacylglycerol--serine O-phosphatidyltransferase 1-like [Pyrus x bretschneideri]	Metabolism;Metabolism;Metabolism	Global and overview maps;Global and overview maps;Lipid metabolism	ko01100//Metabolic pathways;ko01110//Biosynthesis of secondary metabolites;ko00564//Glycerophospholipid metabolism	K08730;K08730;K08730	GO:0031090//organelle membrane	-	GO:0006658//phosphatidylserine metabolic process
GWHGAAYT006034	862	904	821	1372	2527	1339	38.83	39.75	38.64	71.18	108.37	89.53	39.0733	89.6933	1.19882	1.1479e-06	2.24077e-05	At5g47720	PREDICTED: acetyl-CoA acetyltransferase, cytosolic 1 isoform X1 [Pyrus x bretschneideri]	Metabolism;Metabolism;Metabolism;Metabolism;Metabolism;Metabolism;Metabolism;Metabolism;Metabolism;Metabolism;Metabolism;Metabolism;Metabolism;Metabolism	Global and overview maps;Global and overview maps;Global and overview maps;Carbohydrate metabolism;Carbohydrate metabolism;Global and overview maps;Amino acid metabolism;Metabolism of terpenoids and polyketides;Amino acid metabolism;Lipid metabolism;Amino acid metabolism;Carbohydrate metabolism;Carbohydrate metabolism;Lipid metabolism	ko01100//Metabolic pathways;ko01110//Biosynthesis of secondary metabolites;ko01200//Carbon metabolism;ko00630//Glyoxylate and dicarboxylate metabolism;ko00620//Pyruvate metabolism;ko01212//Fatty acid metabolism;ko00380//Tryptophan metabolism;ko00900//Terpenoid backbone biosynthesis;ko00280//Valine, leucine and isoleucine degradation;ko00071//Fatty acid degradation;ko00310//Lysine degradation;ko00…	K00626;K00626;K00626;K00626;K00626;K00626;K00626;K00626;K00626;K00626;K00626;K00626;K00626;K00626	-	GO:0003988//acetyl-CoA C-acyltransferase activity	-
GWHGAAYT031160	90	90	91	159	187	179	3.28	3.2	3.44	6.65	6.45	9.65	3.30667	7.58333	1.19745	0.000280933	0.00296219	--	PREDICTED: F-box only protein 8-like [Fragaria vesca subsp. vesca] [Fragaria vesca]	-	-	-	-	-	-	-
GWHGAAYT011709	117	102	93	218	290	129	3.52	2.99	2.92	7.55	8.3	5.76	3.14333	7.20333	1.19637	5.79521e-05	0.000754176	P5CSB	PREDICTED: delta-1-pyrroline-5-carboxylate synthase-like isoform X2 [Pyrus x bretschneideri]	Metabolism;Metabolism;Metabolism;Metabolism	Global and overview maps;Global and overview maps;Global and overview maps;Amino acid metabolism	ko01100//Metabolic pathways;ko01110//Biosynthesis of secondary metabolites;ko01230//Biosynthesis of amino acids;ko00330//Arginine and proline metabolism	K12657;K12657;K12657;K12657	GO:0044424//intracellular part	GO:0016620//oxidoreductase activity, acting on the aldehyde or oxo group of donors, NAD or NADP as acceptor;GO:0016774//phosphotransferase activity, carboxyl group as acceptor	GO:0006560//proline metabolic process;GO:0006796//phosphate-containing compound metabolic process
GWHGAAYT010818	265	179	131	400	517	248	8.11	5.37	4.2	14.11	15.09	11.28	5.89333	13.4933	1.19509	0.00026776	0.0028448	CRK7	PREDICTED: CDPK-related kinase 7-like [Pyrus x bretschneideri]	-	-	-	-	-	GO:0004672//protein kinase activity;GO:0032550//purine ribonucleoside binding;GO:0046872//metal ion binding	GO:0006464//cellular protein modification process;GO:0006796//phosphate-containing compound metabolic process
GWHGAAYT037960	63	42	47	124	108	70	1.84	1.2	1.43	4.17	3	3.03	1.49	3.4	1.19022	0.00202267	0.0157432	3BETAHSD/D3	PREDICTED: 3beta-hydroxysteroid-dehydrogenase/decarboxylase [Pyrus x bretschneideri]	Metabolism;Metabolism	Global and overview maps;Lipid metabolism	ko01100//Metabolic pathways;ko00100//Steroid biosynthesis	K07748;K07748	-	GO:0016616//oxidoreductase activity, acting on the CH-OH group of donors, NAD or NADP as acceptor	GO:0044710//single-organism metabolic process
GWHGAAYT033926	214	142	165	344	369	303	16.4	10.62	13.21	30.37	26.92	34.47	13.41	30.5867	1.18959	1.27187e-05	0.000196214	--	PREDICTED: protein SIS2 [Juglans regia]	-	-	-	-	-	-	-
GWHGAAYT025292	1614	1925	1543	3820	3477	2645	64.08	74.59	64	174.67	131.4	155.86	67.5567	153.977	1.18854	2.26164e-09	7.09027e-08	At1g60420	PREDICTED: LOW QUALITY PROTEIN: probable nucleoredoxin 1 [Malus domestica]	-	-	-	-	-	-	GO:0044699//single-organism process
[truncated: 1,835 more rows]
