# Supplementary material for: Functional characterization of a terpene synthase responsible for (E)-β-ocimene biosynthesis identified in Pyrus betuleafolia transcriptome after herbivory
Source: Front Plant Sci. 2022 Nov 21;13:1077229. doi: 10.3389/fpls.2022.1077229 (PMC9720175; doi:10.3389/fpls.2022.1077229)
Supplement: Supplementary file 5 [file Table_5.xlsx]

## Sheet: Sheet1
Table S5. Differentially expressed genes (DEGs) related to early signaling events.
id	log2(fc)	PValue	FDR	Symbol	Description	KEGG_A_class	KEGG_B_class	Pathway	K_ID	GO Component	GO Function	GO Process
Ca2+ signaling
GWHGAAYT027936	2.19877	0.000125713	0.00148667	CML38	PREDICTED: calcium-binding protein CML38 [Pyrus x bretschneideri]	Organismal Systems	Environmental adaptation	ko04626//Plant-pathogen interaction	K13448	-	-	-
GWHGAAYT047055	1.99742	3.61601e-05	0.000498495	CML27	PREDICTED: probable calcium-binding protein CML27 [Pyrus x bretschneideri]	Organismal Systems	Environmental adaptation	ko04626//Plant-pathogen interaction	K13448	-	-	-
GWHGAAYT057394	1.14898	0.000978984	0.0085851	CML27	PREDICTED: probable calcium-binding protein CML23 [Pyrus x bretschneideri]	Organismal Systems	Environmental adaptation	ko04626//Plant-pathogen interaction	K13448	-	-	-
GWHGAAYT017411	-1.20945	0.00474678	0.0320181	CML50	PREDICTED: probable calcium-binding protein CML50 [Pyrus x bretschneideri]	Organismal Systems	Environmental adaptation	ko04626//Plant-pathogen interaction	K13448	-	-	-
GWHGAAYT044207	-1.42007	0.00761546	0.0469506	CPK19	PREDICTED: calcium-dependent protein kinase 2-like [Pyrus x bretschneideri]	Organismal Systems	Environmental adaptation	ko04626//Plant-pathogen interaction	K13412	-	GO:0004672//protein kinase activity;GO:0032550//purine ribonucleoside binding;GO:0046872//metal ion binding	GO:0006464//cellular protein modification process;GO:0006796//phosphate-containing compound metabolic process
GWHGAAYT025844	-2.58567	9.38966e-11	3.6464e-09	CP1	PREDICTED: squidulin-like [Pyrus x bretschneideri]	Organismal Systems;Environmental Information Processing;Environmental Information Processing	Environmental adaptation;Signal transduction;Signal transduction	ko04626//Plant-pathogen interaction;ko04016//MAPK signaling pathway - plant;ko04070//Phosphatidylinositol signaling system	K02183;K02183;K02183	GO:0044444//cytoplasmic part	-	-
GWHGAAYT032577	-3.17652	0.00304562	0.0221254	--	PREDICTED: calmodulin-like protein 1 [Pyrus x bretschneideri]	Organismal Systems	Environmental adaptation	ko04626//Plant-pathogen interaction	K13448	-	-	-
Reactive oxygen species (ROS）
GWHGAAYT006618	4.30914	0.000138943	0.0016267	GSVIVT00023967001	PREDICTED: peroxidase 4-like [Pyrus x bretschneideri]	Metabolism;Metabolism;Metabolism	Global and overview maps;Global and overview maps;Biosynthesis of other secondary metabolites	ko01100//Metabolic pathways;ko01110//Biosynthesis of secondary metabolites;ko00940//Phenylpropanoid biosynthesis	K00430;K00430;K00430	-	-	-
GWHGAAYT001571	4.24192	3.03616e-19	2.83126e-17	PER52	PREDICTED: peroxidase P7-like [Malus domestica]	Metabolism;Metabolism;Metabolism	Global and overview maps;Global and overview maps;Biosynthesis of other secondary metabolites	ko01100//Metabolic pathways;ko01110//Biosynthesis of secondary metabolites;ko00940//Phenylpropanoid biosynthesis	K00430;K00430;K00430	GO:0005576//extracellular region;GO:0030312//external encapsulating structure;GO:0043231//intracellular membrane-bounded organelle;GO:0044444//cytoplasmic part	GO:0003824//catalytic activity;GO:0043169//cation binding;GO:0046906//tetrapyrrole binding	GO:0006950//response to stress;GO:0042743//hydrogen peroxide metabolic process;GO:0044710//single-organism metabolic process
GWHGAAYT049789	3.66492	4.5126e-08	1.145e-06	GSVIVT00023967001	PREDICTED: peroxidase P7-like [Pyrus x bretschneideri]	Metabolism;Metabolism;Metabolism	Global and overview maps;Global and overview maps;Biosynthesis of other secondary metabolites	ko01100//Metabolic pathways;ko01110//Biosynthesis of secondary metabolites;ko00940//Phenylpropanoid biosynthesis	K00430;K00430;K00430	GO:0005576//extracellular region;GO:0030312//external encapsulating structure;GO:0043231//intracellular membrane-bounded organelle;GO:0044444//cytoplasmic part	GO:0003824//catalytic activity;GO:0043169//cation binding;GO:0046906//tetrapyrrole binding	GO:0006950//response to stress;GO:0042743//hydrogen peroxide metabolic process;GO:0044710//single-organism metabolic process
GWHGAAYT039371	3.6131	0.000653551	0.00614535	GSTU8	PREDICTED: probable glutathione S-transferase [Pyrus x bretschneideri]	Metabolism	Metabolism of other amino acids	ko00480//Glutathione metabolism	K00799	-	-	-
GWHGAAYT004640	3.53102	2.06999e-20	2.1119e-18	GA2OX1	GA2-oxidase [Pyrus communis]	Metabolism;Metabolism	Global and overview maps;Metabolism of terpenoids and polyketides	ko01110//Biosynthesis of secondary metabolites;ko00904//Diterpenoid biosynthesis	K04125;K04125	-	-	-
GWHGAAYT024920	3.30212	0.000212245	0.00234077	--	Thioredoxin-like protein [Corchorus olitorius]	-	-	-	-	-	-	-
GWHGAAYT018944	3.1522	1.72316e-22	2.0936e-20	Os07g0684100	PREDICTED: thioredoxin-like 1-2, chloroplastic [Pyrus x bretschneideri]	-	-	-	-	GO:0009536//plastid	GO:0015036//disulfide oxidoreductase activity	GO:0019725//cellular homeostasis;GO:0044710//single-organism metabolic process
GWHGAAYT025164	2.79796	0.00107553	0.00928711	TRX2	PREDICTED: thioredoxin H2-like [Malus domestica]	-	-	-	-	-	GO:0015036//disulfide oxidoreductase activity	GO:0019725//cellular homeostasis;GO:0044710//single-organism metabolic process
GWHGAAYT047328	2.56598	0.00197368	0.0154275	PAO1	PREDICTED: polyamine oxidase 1 [Pyrus x bretschneideri]	Metabolism;Metabolism;Metabolism	Global and overview maps;Amino acid metabolism;Metabolism of other amino acids	ko01100//Metabolic pathways;ko00330//Arginine and proline metabolism;ko00410//beta-Alanine metabolism	K13366;K13366;K13366	-	GO:0016647//oxidoreductase activity, acting on the CH-NH group of donors, oxygen as acceptor	GO:0044710//single-organism metabolic process
GWHGAAYT042968	2.40921	1.24497e-05	0.000192369	GA2OX1	PREDICTED: gibberellin 2-beta-dioxygenase 1-like isoform X1 [Pyrus x bretschneideri]	Metabolism;Metabolism	Global and overview maps;Metabolism of terpenoids and polyketides	ko01110//Biosynthesis of secondary metabolites;ko00904//Diterpenoid biosynthesis	K04125;K04125	-	-	-
GWHGAAYT014231	2.40453	6.1283e-13	3.00574e-11	RBOHD	PREDICTED: respiratory burst oxidase homolog protein D-like [Pyrus x bretschneideri]	Organismal Systems;Environmental Information Processing	Environmental adaptation;Signal transduction	ko04626//Plant-pathogen interaction;ko04016//MAPK signaling pathway - plant	K13447;K13447	GO:0031224//intrinsic component of membrane;GO:0043231//intracellular membrane-bounded organelle	GO:0046872//metal ion binding;GO:0050664//oxidoreductase activity, acting on NAD(P)H, oxygen as acceptor	GO:0006950//response to stress;GO:0007165//signal transduction;GO:0009620//response to fungus;GO:0042743//hydrogen peroxide metabolic process;GO:0043067//regulation of programmed cell death;GO:0044710//single-organism metabolic process;GO:0048878//chemical homeostasis
GWHGAAYT022084	2.36661	0.00814952	0.0496207	PER10	PREDICTED: peroxidase 10 [Pyrus x bretschneideri]	Metabolism;Metabolism;Metabolism	Global and overview maps;Global and overview maps;Biosynthesis of other secondary metabolites	ko01100//Metabolic pathways;ko01110//Biosynthesis of secondary metabolites;ko00940//Phenylpropanoid biosynthesis	K00430;K00430;K00430	-	GO:0003824//catalytic activity;GO:0043169//cation binding;GO:0046906//tetrapyrrole binding	GO:0006950//response to stress;GO:0044710//single-organism metabolic process
GWHGAAYT039634	2.18968	1.77697e-09	5.6741e-08	PNC1	PREDICTED: cationic peroxidase 1-like [Pyrus x bretschneideri]	Metabolism;Metabolism;Metabolism	Global and overview maps;Global and overview maps;Biosynthesis of other secondary metabolites	ko01100//Metabolic pathways;ko01110//Biosynthesis of secondary metabolites;ko00940//Phenylpropanoid biosynthesis	K00430;K00430;K00430	-	GO:0003824//catalytic activity;GO:0043169//cation binding;GO:0046906//tetrapyrrole binding	GO:0006950//response to stress;GO:0044710//single-organism metabolic process
GWHGAAYT019649	2.14306	5.12176e-05	0.000676761	TRX1	PREDICTED: thioredoxin H1-like [Pyrus x bretschneideri]	-	-	-	-	-	GO:0015036//disulfide oxidoreductase activity	GO:0019725//cellular homeostasis;GO:0044710//single-organism metabolic process
GWHGAAYT025677	1.96921	3.82976e-12	1.72522e-10	RBOHD	PREDICTED: respiratory burst oxidase homolog protein D-like [Pyrus x bretschneideri]	Organismal Systems;Environmental Information Processing	Environmental adaptation;Signal transduction	ko04626//Plant-pathogen interaction;ko04016//MAPK signaling pathway - plant	K13447;K13447	GO:0031224//intrinsic component of membrane;GO:0043231//intracellular membrane-bounded organelle	GO:0046872//metal ion binding;GO:0050664//oxidoreductase activity, acting on NAD(P)H, oxygen as acceptor	GO:0006950//response to stress;GO:0007165//signal transduction;GO:0009620//response to fungus;GO:0042743//hydrogen peroxide metabolic process;GO:0043067//regulation of programmed cell death;GO:0044710//single-organism metabolic process;GO:0048878//chemical homeostasis
GWHGAAYT025810	1.93572	0.000317584	0.00330344	GA2OX2	PREDICTED: gibberellin 2-beta-dioxygenase 2-like [Malus domestica]	Metabolism;Metabolism	Global and overview maps;Metabolism of terpenoids and polyketides	ko01110//Biosynthesis of secondary metabolites;ko00904//Diterpenoid biosynthesis	K04125;K04125	-	GO:0043169//cation binding;GO:0045543//gibberellin 2-beta-dioxygenase activity	GO:0009685//gibberellin metabolic process;GO:0051553//flavone biosynthetic process
GWHGAAYT005732	1.91371	3.3546e-05	0.00046886	CXXS1	PREDICTED: thioredoxin-like protein CXXS1 [Pyrus x bretschneideri]	-	-	-	-	GO:0044444//cytoplasmic part	GO:0015036//disulfide oxidoreductase activity	GO:0018904//ether metabolic process;GO:0019725//cellular homeostasis;GO:0044267//cellular protein metabolic process;GO:0046474//glycerophospholipid biosynthetic process
GWHGAAYT002834	1.88841	0.00368647	0.0258857	--	PREDICTED: peroxidase-like protein 2 [Prunus mume]	-	-	-	-	-	-	-
GWHGAAYT029224	1.79381	1.81522e-11	7.6477e-10	HPD	PREDICTED: LOW QUALITY PROTEIN: 4-hydroxyphenylpyruvate dioxygenase-like [Pyrus x bretschneideri]	Metabolism;Metabolism;Metabolism;Metabolism	Global and overview maps;Amino acid metabolism;Amino acid metabolism;Metabolism of cofactors and vitamins	ko01100//Metabolic pathways;ko00350//Tyrosine metabolism;ko00360//Phenylalanine metabolism;ko00130//Ubiquinone and other terpenoid-quinone biosynthesis	K00457;K00457;K00457;K00457	-	GO:0016491//oxidoreductase activity;GO:0043169//cation binding	GO:0006520//cellular amino acid metabolic process
GWHGAAYT034350	1.72725	0.00162619	0.0131755	pod	PREDICTED: peroxidase A2-like [Pyrus x bretschneideri]	Metabolism;Metabolism;Metabolism	Global and overview maps;Global and overview maps;Biosynthesis of other secondary metabolites	ko01100//Metabolic pathways;ko01110//Biosynthesis of secondary metabolites;ko00940//Phenylpropanoid biosynthesis	K00430;K00430;K00430	-	-	-
GWHGAAYT032712	1.5896	9.12519e-14	4.95723e-12	PER73	PREDICTED: peroxidase 73-like [Pyrus x bretschneideri]	Metabolism;Metabolism;Metabolism	Global and overview maps;Global and overview maps;Biosynthesis of other secondary metabolites	ko01100//Metabolic pathways;ko01110//Biosynthesis of secondary metabolites;ko00940//Phenylpropanoid biosynthesis	K00430;K00430;K00430	-	GO:0003824//catalytic activity;GO:0043169//cation binding;GO:0046906//tetrapyrrole binding	GO:0006950//response to stress;GO:0044710//single-organism metabolic process
GWHGAAYT018006	1.40464	0.000261555	0.00278698	RBOHA	PREDICTED: respiratory burst oxidase homolog protein A [Pyrus x bretschneideri]	Organismal Systems;Environmental Information Processing	Environmental adaptation;Signal transduction	ko04626//Plant-pathogen interaction;ko04016//MAPK signaling pathway - plant	K13447;K13447	GO:0031224//intrinsic component of membrane	GO:0016651//oxidoreductase activity, acting on NAD(P)H;GO:0046872//metal ion binding	GO:0044710//single-organism metabolic process
GWHGAAYT052762	1.39976	0.00320712	0.0231072	HSP26-A	PREDICTED: glutathione transferase GST 23-like [Prunus mume]	Metabolism	Metabolism of other amino acids	ko00480//Glutathione metabolism	K00799	-	GO:0003824//catalytic activity	-
GWHGAAYT046061	1.29447	0.00730488	0.0454225	RBOHC	PREDICTED: respiratory burst oxidase homolog protein C-like [Pyrus x bretschneideri]	Organismal Systems;Environmental Information Processing	Environmental adaptation;Signal transduction	ko04626//Plant-pathogen interaction;ko04016//MAPK signaling pathway - plant	K13447;K13447	GO:0031224//intrinsic component of membrane	GO:0016651//oxidoreductase activity, acting on NAD(P)H;GO:0046872//metal ion binding	GO:0044710//single-organism metabolic process
GWHGAAYT041526	1.2205	1.76808e-05	0.000263466	GAT1	PREDICTED: thioredoxin M3, chloroplastic [Malus domestica]	-	-	-	-	-	GO:0015036//disulfide oxidoreductase activity;GO:0030234//enzyme regulator activity	GO:0009893//positive regulation of metabolic process;GO:0019725//cellular homeostasis;GO:0044710//single-organism metabolic process
GWHGAAYT049879	1.04424	0.00491438	0.0329286	FSD2	PREDICTED: superoxide dismutase [Fe], chloroplastic isoform X2 [Pyrus x bretschneideri]	Cellular Processes	Transport and catabolism	ko04146//Peroxisome	K04564	-	GO:0003824//catalytic activity;GO:0043169//cation binding	GO:0006801//superoxide metabolic process;GO:0044710//single-organism metabolic process
GWHGAAYT034678	1.02934	0.000118949	0.00141871	GSVIVT00023967001	PREDICTED: peroxidase 4-like [Pyrus x bretschneideri]	Metabolism;Metabolism;Metabolism	Global and overview maps;Global and overview maps;Biosynthesis of other secondary metabolites	ko01100//Metabolic pathways;ko01110//Biosynthesis of secondary metabolites;ko00940//Phenylpropanoid biosynthesis	K00430;K00430;K00430	-	-	-
GWHGAAYT018660	1.01031	0.00271972	0.020161	maoII	amine oxidase 4 [Malus domestica]	Metabolism;Metabolism;Metabolism;Metabolism;Metabolism;Metabolism;Metabolism;Metabolism	Global and overview maps;Global and overview maps;Amino acid metabolism;Amino acid metabolism;Amino acid metabolism;Metabolism of other amino acids;Biosynthesis of other secondary metabolites;Biosynthesis of other secondary metabolites	ko01100//Metabolic pathways;ko01110//Biosynthesis of secondary metabolites;ko00260//Glycine, serine and threonine metabolism;ko00350//Tyrosine metabolism;ko00360//Phenylalanine metabolism;ko00410//beta-Alanine metabolism;ko00950//Isoquinoline alkaloid biosynthesis;ko00960//Tropane, piperidine and pyridine alkaloid biosynthesis	K00276;K00276;K00276;K00276;K00276;K00276;K00276;K00276	-	GO:0016641//oxidoreductase activity, acting on the CH-NH2 group of donors, oxygen as acceptor;GO:0048037//cofactor binding	GO:0044710//single-organism metabolic process;GO:1901564//organonitrogen compound metabolic process
GWHGAAYT044210	-1.0156	0.000173259	0.00197093	PER42	PREDICTED: peroxidase 42-like [Pyrus x bretschneideri]	Metabolism;Metabolism;Metabolism	Global and overview maps;Global and overview maps;Biosynthesis of other secondary metabolites	ko01100//Metabolic pathways;ko01110//Biosynthesis of secondary metabolites;ko00940//Phenylpropanoid biosynthesis	K00430;K00430;K00430	-	GO:0003824//catalytic activity;GO:0043169//cation binding;GO:0046906//tetrapyrrole binding	GO:0000097//sulfur amino acid biosynthetic process;GO:0006873//cellular ion homeostasis;GO:0006970//response to osmotic stress;GO:0009746//response to hexose;GO:0019758//glycosinolate biosynthetic process;GO:0030001//metal ion transport;GO:0042044//fluid transport;GO:0042743//hydrogen peroxide metabolic process
GWHGAAYT040498	-1.15588	7.29403e-06	0.000119718	TRXM	PREDICTED: thioredoxin M-type, chloroplastic-like [Pyrus x bretschneideri]	-	-	-	-	-	GO:0015036//disulfide oxidoreductase activity	GO:0019725//cellular homeostasis;GO:0044710//single-organism metabolic process
GWHGAAYT015331	-1.19108	4.03414e-08	1.03255e-06	ATHX	PREDICTED: thioredoxin X, chloroplastic-like [Malus domestica]	-	-	-	-	GO:0009536//plastid	-	GO:0008152//metabolic process;GO:0044699//single-organism process;GO:0050789//regulation of biological process;GO:0050896//response to stimulus
GWHGAAYT045859	-1.3307	4.13955e-17	3.22368e-15	Grxcr1	PREDICTED: LOW QUALITY PROTEIN: glutaredoxin domain-containing cysteine-rich protein CG31559 [Prunus mume]	-	-	-	-	-	-	GO:0009987//cellular process;GO:0044699//single-organism process
GWHGAAYT002445	-1.34636	6.64936e-09	1.93731e-07	TRXM	PREDICTED: thioredoxin M-type, chloroplastic-like [Pyrus x bretschneideri]	-	-	-	-	-	GO:0015036//disulfide oxidoreductase activity	GO:0019725//cellular homeostasis;GO:0044710//single-organism metabolic process
GWHGAAYT028755	-1.40306	1.00694e-05	0.000160067	PER3	PREDICTED: peroxidase 3-like [Pyrus x bretschneideri]	Metabolism;Metabolism;Metabolism	Global and overview maps;Global and overview maps;Biosynthesis of other secondary metabolites	ko01100//Metabolic pathways;ko01110//Biosynthesis of secondary metabolites;ko00940//Phenylpropanoid biosynthesis	K00430;K00430;K00430	-	-	-
GWHGAAYT040328	-1.47259	1.5204e-11	6.47076e-10	At5g16400	PREDICTED: thioredoxin F-type, chloroplastic-like isoform X2 [Pyrus x bretschneideri]	-	-	-	-	-	GO:0015036//disulfide oxidoreductase activity	GO:0019725//cellular homeostasis;GO:0044710//single-organism metabolic process
GWHGAAYT020228	-1.51444	4.31983e-07	9.18681e-06	At1g07700	PREDICTED: thioredoxin-like 4, chloroplastic [Malus domestica]	-	-	-	-	-	-	GO:0044699//single-organism process
GWHGAAYT014375	-1.52556	0.00325069	0.0233751	PER29	PREDICTED: peroxidase 29-like [Pyrus x bretschneideri]	Metabolism;Metabolism;Metabolism	Global and overview maps;Global and overview maps;Biosynthesis of other secondary metabolites	ko01100//Metabolic pathways;ko01110//Biosynthesis of secondary metabolites;ko00940//Phenylpropanoid biosynthesis	K00430;K00430;K00430	-	GO:0005488//binding	-
GWHGAAYT050640	-1.54237	6.16516e-07	1.27128e-05	CDSP32	PREDICTED: thioredoxin-like protein CDSP32, chloroplastic [Malus domestica]	-	-	-	-	GO:0044435//plastid part	-	GO:0006950//response to stress;GO:0044699//single-organism process
GWHGAAYT028087	-1.6476	0.00406162	0.0280491	GRXC2	PREDICTED: glutaredoxin-like [Pyrus x bretschneideri]	-	-	-	-	-	-	-
GWHGAAYT025202	-1.79663	0.00296722	0.0216558	GLP7	PREDICTED: germin-like protein subfamily 1 member 1 [Malus domestica]	-	-	-	-	-	GO:0046914//transition metal ion binding	-
GWHGAAYT009692	-2.08192	2.79778e-05	0.000397678	GRXS9	PREDICTED: monothiol glutaredoxin-S11 [Malus domestica]	-	-	-	-	-	GO:0015036//disulfide oxidoreductase activity	GO:0019725//cellular homeostasis;GO:0044710//single-organism metabolic process
GWHGAAYT013721	-2.20271	0.00012874	0.00151818	TRX2	PREDICTED: thioredoxin H2-like [Pyrus x bretschneideri]	-	-	-	-	-	GO:0015036//disulfide oxidoreductase activity	GO:0019725//cellular homeostasis;GO:0044710//single-organism metabolic process
MSTRG.20401	-2.50623	0.000846348	0.00762286	PER70	PREDICTED: peroxidase P7-like [Pyrus x bretschneideri]	Metabolism;Metabolism;Metabolism	Global and overview maps;Global and overview maps;Biosynthesis of other secondary metabolites	ko01100//Metabolic pathways;ko01110//Biosynthesis of secondary metabolites;ko00940//Phenylpropanoid biosynthesis	K00430;K00430;K00430	-	-	-
GWHGAAYT004666	-2.57637	1.98535e-08	5.38631e-07	PARC	PREDICTED: probable glutathione S-transferase [Pyrus x bretschneideri]	Metabolism	Metabolism of other amino acids	ko00480//Glutathione metabolism	K00799	-	-	-
GWHGAAYT025169	-2.61176	0.000948489	0.00837284	GSTU17	PREDICTED: glutathione S-transferase U17-like [Malus domestica]	Metabolism	Metabolism of other amino acids	ko00480//Glutathione metabolism	K00799	-	GO:0003824//catalytic activity	-
GWHGAAYT051188	-2.81181	7.5552e-10	2.5516e-08	GRXC6	PREDICTED: glutaredoxin-C6 isoform X1 [Malus domestica]	-	-	-	-	-	-	-
GWHGAAYT043844	-9.66178	0.000169068	0.00192776	PER19	PREDICTED: LOW QUALITY PROTEIN: peroxidase 19 [Pyrus x bretschneideri]	Metabolism;Metabolism;Metabolism	Global and overview maps;Global and overview maps;Biosynthesis of other secondary metabolites	ko01100//Metabolic pathways;ko01110//Biosynthesis of secondary metabolites;ko00940//Phenylpropanoid biosynthesis	K00430;K00430;K00430	-	GO:0003824//catalytic activity;GO:0043169//cation binding;GO:0046906//tetrapyrrole binding	GO:0006950//response to stress;GO:0042743//hydrogen peroxide metabolic process;GO:0044710//single-organism metabolic process
MAP kinases (MAPK)
GWHGAAYT032607	5.20425	0.00201835	0.0157179	MEKK1a	PREDICTED: mitogen-activated protein kinase kinase kinase 3 [Pyrus x bretschneideri]	-	-	-	-	-	GO:0004672//protein kinase activity;GO:0032550//purine ribonucleoside binding	GO:0006464//cellular protein modification process;GO:0006796//phosphate-containing compound metabolic process
GWHGAAYT032606	2.93629	2.93467e-05	0.000415121	MAPKKK17	PREDICTED: mitogen-activated protein kinase kinase kinase 3 [Pyrus x bretschneideri]	-	-	-	-	-	GO:0004672//protein kinase activity;GO:0032550//purine ribonucleoside binding	GO:0006464//cellular protein modification process;GO:0006796//phosphate-containing compound metabolic process
GWHGAAYT044232	2.51711	0.000225335	0.0024592	MAPKKK18	PREDICTED: mitogen-activated protein kinase kinase kinase ANP1-like [Pyrus x bretschneideri]	Environmental Information Processing	Signal transduction	ko04016//MAPK signaling pathway - plant	K20716	-	GO:0004672//protein kinase activity	GO:0006464//cellular protein modification process;GO:0016310//phosphorylation
GWHGAAYT019375	2.43738	4.10039e-09	1.23973e-07	MKK9	PREDICTED: mitogen-activated protein kinase kinase 9-like isoform X1 [Pyrus x bretschneideri]	Environmental Information Processing	Signal transduction	ko04016//MAPK signaling pathway - plant	K20604	-	GO:0004672//protein kinase activity;GO:0032550//purine ribonucleoside binding	GO:0006464//cellular protein modification process;GO:0006796//phosphate-containing compound metabolic process
MSTRG.23236	2.38945	1.8855e-07	4.31661e-06	MAPKKK17	PREDICTED: mitogen-activated protein kinase kinase kinase ANP1-like [Pyrus x bretschneideri]	-	-	-	-	-	GO:0004672//protein kinase activity	GO:0006796//phosphate-containing compound metabolic process
GWHGAAYT031752	1.55641	1.3178e-07	3.10681e-06	MKK2	PREDICTED: mitogen-activated protein kinase kinase 2-like [Pyrus x bretschneideri]	Environmental Information Processing	Signal transduction	ko04016//MAPK signaling pathway - plant	K20603	-	GO:0004672//protein kinase activity;GO:0032550//purine ribonucleoside binding	GO:0006464//cellular protein modification process;GO:0006796//phosphate-containing compound metabolic process
GWHGAAYT032279	1.25542	5.12243e-10	1.77924e-08	MPK7	PREDICTED: mitogen-activated protein kinase 7 [Malus domestica]	Environmental Information Processing	Signal transduction	ko04016//MAPK signaling pathway - plant	K20537	-	GO:0004702//receptor signaling protein serine/threonine kinase activity;GO:0032550//purine ribonucleoside binding	GO:0006464//cellular protein modification process;GO:0006796//phosphate-containing compound metabolic process
GWHGAAYT029269	-1.31559	1.41221e-08	3.90103e-07	MPK10	PREDICTED: mitogen-activated protein kinase 20 [Pyrus x bretschneideri]	-	-	-	-	-	GO:0004702//receptor signaling protein serine/threonine kinase activity;GO:0032550//purine ribonucleoside binding	GO:0006464//cellular protein modification process;GO:0006796//phosphate-containing compound metabolic process;GO:0042546//cell wall biogenesis;GO:0048509//regulation of meristem development;GO:0071555//cell wall organization
GWHGAAYT026190	-1.49608	0.00300805	0.0218992	NPK1	PREDICTED: mitogen-activated protein kinase kinase kinase NPK1-like isoform X3 [Pyrus x bretschneideri]	-	-	-	-	-	-	-
GWHGAAYT053104	-2.06477	1.06468e-13	5.68883e-12	MEKK1	PREDICTED: LOW QUALITY PROTEIN: mitogen-activated protein kinase kinase kinase 1-like [Malus domestica]	Organismal Systems;Environmental Information Processing	Environmental adaptation;Signal transduction	ko04626//Plant-pathogen interaction;ko04016//MAPK signaling pathway - plant	K13414;K13414	-	-	-
MAPK
