# Supplementary material for: Functional characterization of a terpene synthase responsible for (E)-β-ocimene biosynthesis identified in Pyrus betuleafolia transcriptome after herbivory
Source: Front Plant Sci. 2022 Nov 21;13:1077229. doi: 10.3389/fpls.2022.1077229 (PMC9720175; doi:10.3389/fpls.2022.1077229)
Supplement: Supplementary file 6 [file Table_6.xlsx]

## Sheet: 1
Table S6. Differentially expressed transcription factors in Pyrus betuleafolia leaves after Spodoptera litura infestation.
id	log2(fc)	PValue	FDR	TF family	Symbol	Description	KEGG_A_class	KEGG_B_class	Pathway	K_ID	GO Component	GO Function	GO Process
GWHGAAYT002605	4.3302	2.245e-18	1.99199e-16	AP2-EREBP	ERF110	PREDICTED: ethylene-responsive transcription factor ABR1-like [Pyrus x bretschneideri]	-	-	-	-	-	-	-
GWHGAAYT030601	4.30986	1.0033e-05	0.000159661	AP2-EREBP	--	PREDICTED: ethylene-responsive transcription factor ERF054-like [Pyrus x bretschneideri]	-	-	-	-	-	-	-
GWHGAAYT021526	3.25718	0.000117698	0.00140724	AP2-EREBP	ERF017	PREDICTED: ethylene-responsive transcription factor ERF017 isoform X1 [Malus domestica]	-	-	-	-	-	-	-
GWHGAAYT031848	3.24703	7.46686e-10	2.5276e-08	AP2-EREBP	ERF017	PREDICTED: ethylene-responsive transcription factor ERF017 [Pyrus x bretschneideri]	-	-	-	-	-	-	-
GWHGAAYT015116	2.7937	1.46458e-07	3.41707e-06	AP2-EREBP	ERF1B	PREDICTED: ethylene-responsive transcription factor 1B-like [Pyrus x bretschneideri]	Environmental Information Processing;Environmental Information Processing	Signal transduction;Signal transduction	ko04075//Plant hormone signal transduction;ko04016//MAPK signaling pathway - plant	K14516;K14516	GO:0043231//intracellular membrane-bounded organelle	GO:0001071//nucleic acid binding transcription factor activity	GO:0010468//regulation of gene expression;GO:0034645//cellular macromolecule biosynthetic process
GWHGAAYT000348	2.73151	0.00209726	0.0162374	AP2-EREBP	AIL6	PREDICTED: AP2-like ethylene-responsive transcription factor AIL6 [Pyrus x bretschneideri]	-	-	-	-	GO:0043231//intracellular membrane-bounded organelle	GO:0001071//nucleic acid binding transcription factor activity	GO:0010468//regulation of gene expression;GO:0034645//cellular macromolecule biosynthetic process
GWHGAAYT042941	2.67161	2.54914e-10	9.34186e-09	AP2-EREBP	ERF3	PREDICTED: ethylene-responsive transcription factor 8-like [Pyrus x bretschneideri]	-	-	-	-	-	-	-
GWHGAAYT045012	2.60264	3.54496e-10	1.26585e-08	AP2-EREBP	ERF1A	PREDICTED: ethylene-responsive transcription factor 2-like [Pyrus x bretschneideri]	-	-	-	-	-	-	GO:0010467//gene expression;GO:0034645//cellular macromolecule biosynthetic process
GWHGAAYT014187	2.22747	1.00307e-16	7.43565e-15	AP2-EREBP	ERF113	PREDICTED: ethylene-responsive transcription factor ERF113-like [Pyrus x bretschneideri]	-	-	-	-	-	-	-
GWHGAAYT038153	2.13035	4.29996e-07	9.15687e-06	AP2-EREBP	ERF1A	PREDICTED: ethylene-responsive transcription factor 2-like [Pyrus x bretschneideri]	-	-	-	-	-	-	GO:0010467//gene expression;GO:0034645//cellular macromolecule biosynthetic process
GWHGAAYT018410	1.98043	0.000648253	0.00610731	AP2-EREBP	ERF114	PREDICTED: ethylene-responsive transcription factor ERF114-like [Malus domestica]	-	-	-	-	-	GO:0005488//binding	GO:0009620//response to fungus;GO:0009987//cellular process;GO:0010467//gene expression;GO:0046942//carboxylic acid transport;GO:0050789//regulation of biological process
GWHGAAYT037476	1.77019	2.1099e-10	7.81037e-09	AP2-EREBP	RAP2-2	PREDICTED: ethylene-responsive transcription factor ERF073-like [Pyrus x bretschneideri]	-	-	-	-	-	-	-
GWHGAAYT001173	1.58283	1.38918e-05	0.000211746	AP2-EREBP	RAP2-7	PREDICTED: ethylene-responsive transcription factor RAP2-7-like [Pyrus x bretschneideri]	-	-	-	-	GO:0043231//intracellular membrane-bounded organelle	GO:0001071//nucleic acid binding transcription factor activity	GO:0010468//regulation of gene expression;GO:0034645//cellular macromolecule biosynthetic process
GWHGAAYT025638	1.41428	0.00780888	0.0480058	AP2-EREBP	ERF114	PREDICTED: ethylene-responsive transcription factor ERF113-like isoform X2 [Pyrus x bretschneideri]	-	-	-	-	-	-	GO:0006725//cellular aromatic compound metabolic process;GO:0006807//nitrogen compound metabolic process;GO:0044238//primary metabolic process;GO:0044699//single-organism process;GO:1901360//organic cyclic compound metabolic process
GWHGAAYT029414	1.27754	4.03931e-05	0.000550373	AP2-EREBP	RAP2-2	PREDICTED: ethylene-responsive transcription factor RAP2-12-like [Pyrus x bretschneideri]	-	-	-	-	GO:0043231//intracellular membrane-bounded organelle	GO:0001071//nucleic acid binding transcription factor activity	GO:0010468//regulation of gene expression;GO:0034645//cellular macromolecule biosynthetic process
GWHGAAYT046919	1.14378	3.96549e-06	6.95707e-05	AP2-EREBP	ERF117	PREDICTED: ethylene-responsive transcription factor CRF6-like [Pyrus x bretschneideri]	-	-	-	-	GO:0043231//intracellular membrane-bounded organelle	GO:0001071//nucleic acid binding transcription factor activity	GO:0010468//regulation of gene expression;GO:0034645//cellular macromolecule biosynthetic process
GWHGAAYT007306	1.11306	0.000348783	0.00358593	AP2-EREBP	RAP2-7	PREDICTED: ethylene-responsive transcription factor RAP2-7-like isoform X1 [Pyrus x bretschneideri]	-	-	-	-	-	-	GO:0010467//gene expression;GO:0034645//cellular macromolecule biosynthetic process
GWHGAAYT005479	1.05808	0.000654908	0.00615416	AP2-EREBP	ERF4	PREDICTED: ethylene-responsive transcription factor 4 isoform X1 [Pyrus x bretschneideri]	-	-	-	-	-	-	-
GWHGAAYT013351	1.05135	1.74209e-05	0.000259725	AP2-EREBP	ERF118	PREDICTED: ethylene-responsive transcription factor ERF118-like [Pyrus x bretschneideri]	-	-	-	-	-	-	-
GWHGAAYT049027	-1.34687	0.000164145	0.00187968	AP2-EREBP	ERF023	PREDICTED: ethylene-responsive transcription factor ERF023-like [Malus domestica]	-	-	-	-	-	-	GO:0001101//response to acid chemical;GO:0006950//response to stress;GO:0010467//gene expression;GO:0034645//cellular macromolecule biosynthetic process;GO:0050794//regulation of cellular process
GWHGAAYT051727	-1.50283	3.0537e-09	9.44197e-08	AP2-EREBP	DREB3	ethylene-responsive transcription factor TINY-like [Malus domestica]	-	-	-	-	GO:0043231//intracellular membrane-bounded organelle	GO:0001071//nucleic acid binding transcription factor activity	GO:0010468//regulation of gene expression;GO:0034645//cellular macromolecule biosynthetic process
GWHGAAYT032631	-1.61425	0.000210524	0.00232618	AP2-EREBP	ERF008	PREDICTED: ethylene-responsive transcription factor ERF010-like [Pyrus x bretschneideri]	-	-	-	-	-	-	-
GWHGAAYT058372	-1.98743	0.000177937	0.00201555	AP2-EREBP	ERF060	PREDICTED: ethylene-responsive transcription factor ERF060-like [Pyrus x bretschneideri]	-	-	-	-	-	-	-
GWHGAAYT000773	-2.08746	6.19332e-05	0.000801355	AP2-EREBP	CRF5	PREDICTED: ethylene-responsive transcription factor CRF4 [Pyrus x bretschneideri]	-	-	-	-	-	-	-
GWHGAAYT049363	-2.27973	0.000973261	0.00854515	AP2-EREBP	RAP2-7	PREDICTED: ethylene-responsive transcription factor RAP2-7-like [Pyrus x bretschneideri]	-	-	-	-	GO:0043231//intracellular membrane-bounded organelle	GO:0001071//nucleic acid binding transcription factor activity	GO:0010468//regulation of gene expression;GO:0034645//cellular macromolecule biosynthetic process
GWHGAAYT055426	-2.44396	2.34559e-05	0.000339334	AP2-EREBP	DREB3	PREDICTED: ethylene-responsive transcription factor TINY [Pyrus x bretschneideri]	-	-	-	-	GO:0043231//intracellular membrane-bounded organelle	GO:0001071//nucleic acid binding transcription factor activity	GO:0010468//regulation of gene expression;GO:0034645//cellular macromolecule biosynthetic process
GWHGAAYT026510	-2.58496	0.00134482	0.0112027	AP2-EREBP	ERF098	PREDICTED: ethylene-responsive transcription factor ERF098-like [Pyrus x bretschneideri]	-	-	-	-	-	-	-
GWHGAAYT021093	-10.3332	0.0023779	0.0180335	AP2-EREBP	WIN1	PREDICTED: ethylene-responsive transcription factor WIN1-like [Pyrus x bretschneideri]	-	-	-	-	-	-	-
GWHGAAYT026395	-3.6256	6.9026e-10	2.35291e-08	ARF	IAA3	ARF domain class transcription factor [Malus domestica]	Environmental Information Processing	Signal transduction	ko04075//Plant hormone signal transduction	K14484	-	-	-
GWHGAAYT049172	2.20624	2.84546e-06	5.1084e-05	B3	NGA1	PREDICTED: B3 domain-containing transcription factor NGA1-like [Pyrus x bretschneideri]	-	-	-	-	GO:0043231//intracellular membrane-bounded organelle	-	GO:0010468//regulation of gene expression;GO:0034645//cellular macromolecule biosynthetic process
GWHGAAYT027554	5.54844	7.81772e-05	0.000984562	bHLH	BHLH25	PREDICTED: transcription factor bHLH18-like [Pyrus x bretschneideri]	-	-	-	-	-	-	-
GWHGAAYT059520	5.1416	0.00220382	0.0169281	bHLH	BHLH120	PREDICTED: transcription factor bHLH120 [Pyrus x bretschneideri]	-	-	-	-	-	-	-
GWHGAAYT015034	4.99936	3.367e-12	1.52851e-10	bHLH	BHLH92	PREDICTED: transcription factor bHLH92-like [Pyrus x bretschneideri]	-	-	-	-	-	-	-
GWHGAAYT018276	4.91211	2.54686e-07	5.69271e-06	bHLH	MYC3	PREDICTED: transcription factor MYC2-like [Pyrus x bretschneideri]	-	-	-	-	-	-	-
GWHGAAYT051514	3.34368	0.00746411	0.046226	bHLH	HEC2	PREDICTED: transcription factor HEC2-like [Pyrus x bretschneideri]	-	-	-	-	-	GO:0005515//protein binding	-
GWHGAAYT056068	3.21953	0.00554031	0.0362435	bHLH	BHLH162	PREDICTED: transcription factor bHLH36-like [Malus domestica]	-	-	-	-	-	-	-
GWHGAAYT025185	3.05464	1.52775e-58	1.78936e-55	bHLH	BHLH094	PREDICTED: transcription factor bHLH79-like [Malus domestica]	-	-	-	-	-	-	-
GWHGAAYT047873	2.81571	0.00727787	0.0452929	bHLH	BHLH91	PREDICTED: transcription factor bHLH91-like [Pyrus x bretschneideri]	-	-	-	-	-	-	-
GWHGAAYT026973	2.71319	3.98319e-06	6.98394e-05	bHLH	BHLH35	PREDICTED: transcription factor bHLH35 [Pyrus x bretschneideri]	-	-	-	-	-	GO:0005515//protein binding;GO:0031406//carboxylic acid binding	-
GWHGAAYT045954	2.6824	0.00101466	0.00884762	bHLH	MYC4	PREDICTED: transcription factor MYC3-like [Malus domestica]	-	-	-	-	-	-	-
GWHGAAYT042466	1.88085	4.5937e-06	7.97322e-05	bHLH	BHLH62	PREDICTED: transcription factor bHLH62-like [Malus domestica]	-	-	-	-	-	-	-
GWHGAAYT000901	1.85697	0.000235638	0.00255545	bHLH	MYC2	PREDICTED: transcription factor bHLH14-like [Malus domestica]	Environmental Information Processing;Environmental Information Processing	Signal transduction;Signal transduction	ko04075//Plant hormone signal transduction;ko04016//MAPK signaling pathway - plant	K13422;K13422	-	-	-
GWHGAAYT044763	1.51643	5.74828e-15	3.54348e-13	bHLH	MYC2	transcription factor MYC2 [Malus domestica]	Environmental Information Processing;Environmental Information Processing	Signal transduction;Signal transduction	ko04075//Plant hormone signal transduction;ko04016//MAPK signaling pathway - plant	K13422;K13422	-	GO:0005515//protein binding;GO:0016628//oxidoreductase activity, acting on the CH-CH group of donors, NAD or NADP as acceptor	GO:0044710//single-organism metabolic process
GWHGAAYT017882	1.24381	1.08131e-05	0.000169768	bHLH	GL3	PREDICTED: transcription factor EGL1-like [Pyrus x bretschneideri]	-	-	-	-	-	GO:0005515//protein binding	-
GWHGAAYT027393	1.16009	9.04216e-09	2.57803e-07	bHLH	MYC2	PREDICTED: transcription factor MYC2 [Pyrus x bretschneideri]	Environmental Information Processing;Environmental Information Processing	Signal transduction;Signal transduction	ko04075//Plant hormone signal transduction;ko04016//MAPK signaling pathway - plant	K13422;K13422	-	GO:0005515//protein binding	-
GWHGAAYT012239	1.14058	3.30913e-06	5.88309e-05	bHLH	BHLH149	PREDICTED: transcription factor bHLH149 [Pyrus x bretschneideri]	-	-	-	-	-	-	-
GWHGAAYT000614	-1.08137	0.00120914	0.0102475	bHLH	GL3	PREDICTED: transcription factor EGL1-like [Pyrus x bretschneideri]	-	-	-	-	-	-	GO:0030855//epithelial cell differentiation;GO:0045165//cell fate commitment
MSTRG.9051	-1.10102	5.36343e-07	1.11777e-05	bHLH	BHLH140	PREDICTED: transcription factor bHLH140 [Malus domestica]	-	-	-	-	-	-	-
GWHGAAYT034422	-1.16824	0.00013401	0.00157461	bHLH	BHLH130	PREDICTED: transcription factor bHLH122-like isoform X1 [Pyrus x bretschneideri]	-	-	-	-	-	-	-
GWHGAAYT010443	-1.28461	5.85597e-06	9.90004e-05	bHLH	BHLH130	PREDICTED: transcription factor bHLH130-like [Malus domestica]	-	-	-	-	-	-	-
GWHGAAYT019666	-1.29158	0.00133605	0.0111392	bHLH	BHLH110	PREDICTED: transcription factor bHLH110 [Pyrus x bretschneideri]	-	-	-	-	-	-	-
GWHGAAYT045893	-1.50619	0.00756415	0.0467073	bHLH	BHLH157	PREDICTED: transcription factor LHW-like [Pyrus x bretschneideri]	-	-	-	-	-	-	-
GWHGAAYT010441	-1.51424	6.80233e-06	0.000113041	bHLH	BHLH130	PREDICTED: transcription factor bHLH130-like [Malus domestica]	-	-	-	-	-	-	-
GWHGAAYT053364	-1.62778	2.86332e-10	1.0428e-08	bHLH	SCRM	PREDICTED: transcription factor ICE1 [Malus domestica]	-	-	-	-	-	-	-
GWHGAAYT048318	-1.62862	0.000442913	0.00439328	bHLH	UNE10	PREDICTED: transcription factor UNE10 isoform X1 [Malus domestica]	-	-	-	-	-	-	-
GWHGAAYT053812	-2.27558	0.000185959	0.00209425	bHLH	PRE1	PREDICTED: transcription factor PRE1 [Malus domestica]	-	-	-	-	-	-	-
GWHGAAYT027174	-2.70529	4.56111e-08	1.15531e-06	bHLH	IBL1	PREDICTED: transcription factor bHLH149-like [Malus domestica]	-	-	-	-	-	-	-
GWHGAAYT018997	-3.23557	1.05223e-28	1.93775e-26	bHLH	BHLH72	PREDICTED: transcription factor PIF7-like isoform X2 [Pyrus x bretschneideri]	-	-	-	-	-	-	GO:0009416//response to light stimulus;GO:0044699//single-organism process;GO:0050794//regulation of cellular process
GWHGAAYT049159	-4.47496	6.05249e-07	1.24981e-05	bHLH	BHLH70	PREDICTED: transcription factor bHLH57-like isoform X2 [Pyrus x bretschneideri]	-	-	-	-	-	-	-
GWHGAAYT032278	1.7839	5.16343e-05	0.000681639	bZIP	BZIP44	PREDICTED: bZIP transcription factor 11-like isoform X1 [Pyrus x bretschneideri]	-	-	-	-	-	-	-
GWHGAAYT041260	1.37146	0.00322634	0.0232171	bZIP	BZIP2	PREDICTED: bZIP transcription factor 11-like [Pyrus x bretschneideri]	-	-	-	-	-	GO:0003677//DNA binding;GO:0046983//protein dimerization activity	GO:0007165//signal transduction;GO:0032055//negative regulation of translation in response to stress;GO:0042221//response to chemical
GWHGAAYT003030	1.26506	4.97279e-07	1.04454e-05	bZIP	BZIP44	PREDICTED: bZIP transcription factor 11-like [Pyrus x bretschneideri]	-	-	-	-	-	GO:0003677//DNA binding;GO:0046983//protein dimerization activity	GO:0007165//signal transduction;GO:0032055//negative regulation of translation in response to stress;GO:0042221//response to chemical
GWHGAAYT050788	-1.71922	2.22342e-05	0.0003239	bZIP	BZIP44	BZIP domain class transcription factor [Malus domestica]	-	-	-	-	-	GO:0003677//DNA binding	GO:0010468//regulation of gene expression
GWHGAAYT034605	-2.28904	0.000174491	0.00198264	bZIP	RF2b	PREDICTED: transcription factor RF2b-like [Pyrus x bretschneideri]	-	-	-	-	-	GO:0003677//DNA binding	GO:0010468//regulation of gene expression
GWHGAAYT000115	4.14451	6.20006e-06	0.000104156	ERF	ABR1	PREDICTED: ethylene-responsive transcription factor ABR1-like [Pyrus x bretschneideri]	-	-	-	-	-	-	-
GWHGAAYT022943	1.64327	1.50958e-05	0.000228198	ERF	ABR1	PREDICTED: ethylene-responsive transcription factor ABR1-like isoform X2 [Pyrus x bretschneideri]	-	-	-	-	-	-	-
GWHGAAYT034920	4.81722	1.96572e-55	1.64452e-52	G2-like	BOA	PREDICTED: transcription factor PCL1-like [Pyrus x bretschneideri]	-	-	-	-	-	-	-
GWHGAAYT010959	1.0683	6.33693e-05	0.000817842	G2-like	PHL7	PREDICTED: myb family transcription factor PHL7-like [Pyrus x bretschneideri]	-	-	-	-	-	-	-
GWHGAAYT056034	-1.14567	2.17396e-07	4.91549e-06	G2-like	GLK1	PREDICTED: probable transcription factor GLK1 isoform X1 [Pyrus x bretschneideri]	-	-	-	-	-	-	-
GWHGAAYT019802	-1.92072	3.33225e-06	5.91702e-05	G2-like	KAN4	PREDICTED: probable transcription factor KAN4 [Pyrus x bretschneideri]	-	-	-	-	-	-	-
GWHGAAYT050973	-2.76608	0.00036526	0.00372395	G2-like	KAN4	PREDICTED: probable transcription factor KAN4 [Pyrus x bretschneideri]	-	-	-	-	-	-	-
GWHGAAYT051709	1.23784	0.0069044	0.0433557	GATA	GATA12	GATA transcription factor 12-like [Malus domestica]	-	-	-	-	-	-	-
GWHGAAYT041021	1.21382	0.000232385	0.00252766	GATA	GATA5	GATA domain class transcription factor [Malus domestica]	-	-	-	-	GO:0043231//intracellular membrane-bounded organelle	GO:0001071//nucleic acid binding transcription factor activity;GO:0003677//DNA binding;GO:0046914//transition metal ion binding	GO:0006355//regulation of transcription, DNA-templated
GWHGAAYT031708	-1.32983	1.3485e-07	3.16643e-06	GATA	--	PREDICTED: GATA transcription factor 21-like [Pyrus x bretschneideri]	-	-	-	-	-	GO:0003677//DNA binding;GO:0046914//transition metal ion binding	GO:0010468//regulation of gene expression
GWHGAAYT029914	-1.89308	0.00678705	0.0427472	GATA	GATA9	PREDICTED: GATA transcription factor 9-like [Malus domestica]	-	-	-	-	-	GO:0005488//binding	GO:0006355//regulation of transcription, DNA-templated
GWHGAAYT031490	3.53756	8.1854e-06	0.000132785	HSF	HSFC1	PREDICTED: heat stress transcription factor C-1-like [Pyrus x bretschneideri]	-	-	-	-	-	-	-
GWHGAAYT021221	2.18747	1.18365e-07	2.81777e-06	HSF	HSFC1	PREDICTED: heat stress transcription factor C-1-like [Malus domestica]	-	-	-	-	-	-	-
GWHGAAYT017372	1.88766	5.55262e-07	1.15309e-05	HSF	HSFB3	PREDICTED: heat stress transcription factor B-3 [Pyrus x bretschneideri]	-	-	-	-	-	-	-
GWHGAAYT001916	1.72972	2.85794e-05	0.000404854	HSF	HSFB2A	PREDICTED: heat stress transcription factor B-2a [Pyrus x bretschneideri]	-	-	-	-	GO:0043231//intracellular membrane-bounded organelle	GO:0001071//nucleic acid binding transcription factor activity;GO:0003677//DNA binding	GO:0006950//response to stress;GO:0010468//regulation of gene expression;GO:0034645//cellular macromolecule biosynthetic process;GO:0050794//regulation of cellular process
GWHGAAYT022125	1.22155	0.0018226	0.0144942	HSF	HSF24	PREDICTED: heat stress transcription factor B-1-like [Pyrus x bretschneideri]	-	-	-	-	-	-	GO:0001101//response to acid chemical;GO:0006355//regulation of transcription, DNA-templated;GO:0007165//signal transduction;GO:0009628//response to abiotic stimulus;GO:0010033//response to organic substance;GO:0033554//cellular response to stress
GWHGAAYT024782	4.13609	1.75636e-17	1.40514e-15	MYB	MYB62	PREDICTED: transcription factor MYB21-like [Pyrus x bretschneideri]	Organismal Systems	Environmental adaptation	ko04626//Plant-pathogen interaction	K09422	-	-	-
GWHGAAYT014341	4.03615	5.20275e-17	3.988e-15	MYB	MYB108	PREDICTED: transcription factor MYB108 [Pyrus x bretschneideri]	Organismal Systems	Environmental adaptation	ko04626//Plant-pathogen interaction	K09422	-	-	-
GWHGAAYT025807	3.63126	1.23408e-06	2.38673e-05	MYB	MYB108	PREDICTED: transcription factor MYB108-like [Malus domestica]	Organismal Systems	Environmental adaptation	ko04626//Plant-pathogen interaction	K09422	-	-	-
GWHGAAYT051460	2.01448	2.30064e-07	5.17396e-06	MYB	MYB73	PREDICTED: transcription factor MYB44-like [Pyrus x bretschneideri]	Organismal Systems	Environmental adaptation	ko04626//Plant-pathogen interaction	K09422	-	GO:0005488//binding	-
GWHGAAYT001414	1.7316	0.000721104	0.00666077	MYB	MYB1	PREDICTED: transcription factor MYB35-like [Pyrus x bretschneideri]	Organismal Systems	Environmental adaptation	ko04626//Plant-pathogen interaction	K09422	-	GO:0005488//binding	-
GWHGAAYT029889	1.41365	3.71193e-10	1.32064e-08	MYB	MYBS3	MYBR domain class transcription factor [Malus domestica]	-	-	-	-	-	GO:0005488//binding	-
GWHGAAYT028767	1.33729	5.28213e-07	1.1024e-05	MYB_related	ETC1	PREDICTED: transcription factor CPC-like [Malus domestica]	-	-	-	-	-	GO:0005488//binding	-
MSTRG.30463	1.28447	2.19382e-06	4.03754e-05	MYB_related	CPC	PREDICTED: MYB-like transcription factor ETC3 isoform X2 [Pyrus x bretschneideri]	Organismal Systems	Environmental adaptation	ko04626//Plant-pathogen interaction	K09422	-	GO:0005488//binding	-
GWHGAAYT035053	-1.47613	2.76451e-10	1.00807e-08	MYB	MYB48	PREDICTED: transcription factor MYB48-like isoform X2 [Pyrus x bretschneideri]	Organismal Systems	Environmental adaptation	ko04626//Plant-pathogen interaction	K09422	-	-	-
GWHGAAYT053865	-1.78531	0.000575534	0.00551447	MYB	MYB16	PREDICTED: transcription factor MYB34 [Pyrus x bretschneideri]	Organismal Systems	Environmental adaptation	ko04626//Plant-pathogen interaction	K09422	-	-	-
GWHGAAYT025071	2.25417	3.08047e-17	2.41821e-15	NAC	NAC029	NAC domain class transcription factor [Malus domestica]	-	-	-	-	GO:0043231//intracellular membrane-bounded organelle	GO:0001071//nucleic acid binding transcription factor activity	GO:0006952//defense response;GO:0010260//organ senescence;GO:0010468//regulation of gene expression;GO:0016049//cell growth;GO:0034645//cellular macromolecule biosynthetic process;GO:0051707//response to other organism;GO:0090567//reproductive shoot system development
GWHGAAYT016435	2.08964	0.00581201	0.0377175	NAC	NAC047	PREDICTED: NAC transcription factor 29-like [Pyrus x bretschneideri]	-	-	-	-	GO:0043231//intracellular membrane-bounded organelle	-	GO:0010468//regulation of gene expression;GO:0034645//cellular macromolecule biosynthetic process
GWHGAAYT013561	1.79841	0.00094493	0.00834897	NAC	NAC029	PREDICTED: NAC transcription factor 29-like [Pyrus x bretschneideri]	-	-	-	-	-	-	-
GWHGAAYT025579	1.03417	0.000261654	0.00278698	NAC	NAC083	NAC transcription factor 25-like [Malus domestica]	-	-	-	-	GO:0043231//intracellular membrane-bounded organelle	-	GO:0010468//regulation of gene expression;GO:0034645//cellular macromolecule biosynthetic process
GWHGAAYT021447	2.19415	3.744e-09	1.1384e-07	NF-YA	NFYA3	PREDICTED: nuclear transcription factor Y subunit A-4-like [Pyrus x bretschneideri]	-	-	-	-	-	-	-
GWHGAAYT008515	-1.57087	3.11864e-21	3.45898e-19	NF-YB	NFYB3	PREDICTED: LOW QUALITY PROTEIN: nuclear transcription factor Y subunit B-3-like [Pyrus x bretschneideri]	-	-	-	-	-	-	-
GWHGAAYT014779	1.37243	3.36461e-05	0.000470034	NF-YC	NFYC3	PREDICTED: nuclear transcription factor Y subunit C-3-like [Pyrus x bretschneideri]	-	-	-	-	GO:0090575//RNA polymerase II transcription factor complex	GO:0003677//DNA binding;GO:0046983//protein dimerization activity	GO:0010468//regulation of gene expression
GWHGAAYT027370	1.5023	6.37623e-05	0.000822115	PLATZ	--	PLATZ transcription factor family protein [Medicago truncatula]	-	-	-	-	-	-	-
GWHGAAYT044794	1.05555	9.17037e-07	1.83414e-05	PLATZ	--	PLATZ transcription factor family protein [Medicago truncatula]	-	-	-	-	-	-	-
GWHGAAYT013386	1.35428	0.000235522	0.00255545	RAV	RAV1	PREDICTED: AP2/ERF and B3 domain-containing transcription factor RAV1-like [Pyrus x bretschneideri]	-	-	-	-	-	-	GO:0010467//gene expression;GO:0034645//cellular macromolecule biosynthetic process
GWHGAAYT057287	10.4649	0.00276285	0.0204239	TCP	TCP4	PREDICTED: transcription factor TCP4-like [Pyrus x bretschneideri]	-	-	-	-	-	-	GO:0009058//biosynthetic process;GO:0031323//regulation of cellular metabolic process;GO:0044238//primary metabolic process;GO:0044260//cellular macromolecule metabolic process;GO:0044763//single-organism cellular process;GO:0048731//system development;GO:0050896//response to stimulus
GWHGAAYT001874	1.87659	2.72082e-09	8.47536e-08	TCP	TCP9	PREDICTED: transcription factor TCP19-like [Pyrus x bretschneideri]	-	-	-	-	-	-	-
GWHGAAYT014114	1.73458	1.09533e-07	2.62673e-06	TCP	TCP20	PREDICTED: transcription factor TCP20-like [Pyrus x bretschneideri]	-	-	-	-	-	-	-
GWHGAAYT050076	1.31069	1.59629e-06	3.00779e-05	TCP	TCP19	PREDICTED: transcription factor TCP19-like [Pyrus x bretschneideri]	-	-	-	-	-	-	-
GWHGAAYT036861	-1.4087	2.24157e-16	1.60871e-14	TCP	TCP4	PREDICTED: transcription factor TCP4-like [Pyrus x bretschneideri]	-	-	-	-	-	-	-
GWHGAAYT018906	-1.88028	4.45682e-21	4.83334e-19	TCP	TCP14	transcription factor TCP14 [Malus domestica]	-	-	-	-	-	-	-
GWHGAAYT032949	-2.90795	5.48157e-10	1.89276e-08	TCP	TCP9	PREDICTED: transcription factor TCP9-like [Pyrus x bretschneideri]	-	-	-	-	-	-	-
GWHGAAYT056610	-2.90795	5.48157e-10	1.89276e-08	TCP	TCP9	PREDICTED: transcription factor TCP9-like [Pyrus x bretschneideri]	-	-	-	-	-	-	-
GWHGAAYT019916	1.30435	7.48125e-08	1.83466e-06	Trihelix	GT-2	PREDICTED: trihelix transcription factor GT-2-like [Pyrus x bretschneideri]	-	-	-	-	-	-	-
GWHGAAYT046054	-1.01354	4.32451e-11	1.73937e-09	Trihelix	GT-2	PREDICTED: trihelix transcription factor GTL1 isoform X1 [Pyrus x bretschneideri]	-	-	-	-	-	-	-
GWHGAAYT033812	-1.32524	7.9181e-05	0.000994637	Trihelix	ASIL2	PREDICTED: trihelix transcription factor ASIL2-like [Malus domestica]	-	-	-	-	-	-	-
GWHGAAYT040623	-1.37854	4.55395e-23	5.82289e-21	Trihelix	GT-2	PREDICTED: trihelix transcription factor GT-2-like [Pyrus x bretschneideri]	-	-	-	-	-	-	-
GWHGAAYT046207	5.81462	3.64424e-08	9.39323e-07	WRKY	WRKY75	PREDICTED: probable WRKY transcription factor 75 [Pyrus x bretschneideri]	-	-	-	-	-	-	-
GWHGAAYT025554	3.58496	0.00785405	0.0482228	WRKY	WRKY75	PREDICTED: probable WRKY transcription factor 75 [Pyrus x bretschneideri]	-	-	-	-	-	-	-
GWHGAAYT054739	3.30028	1.31717e-09	4.28535e-08	WRKY	WRKY71	PREDICTED: probable WRKY transcription factor 71 [Pyrus x bretschneideri]	-	-	-	-	-	-	-
GWHGAAYT030349	3.18272	6.86342e-13	3.34946e-11	WRKY	WRKY40	PREDICTED: probable WRKY transcription factor 40 [Pyrus x bretschneideri]	-	-	-	-	GO:0043231//intracellular membrane-bounded organelle	GO:0001071//nucleic acid binding transcription factor activity;GO:0003677//DNA binding	GO:0000160//phosphorelay signal transduction system;GO:0006605//protein targeting;GO:0009617//response to bacterium;GO:0009642//response to light intensity;GO:0009694//jasmonic acid metabolic process;GO:0009696//salicylic acid metabolic process;GO:0009755//hormone-mediated signaling pathway;GO:0009863//salicylic acid mediated signaling pathway;GO:0010468//regulation of gene expression;GO:0034645/…
GWHGAAYT005260	2.96249	1.78573e-14	1.03336e-12	WRKY	WRKY28	PREDICTED: probable WRKY transcription factor 71 [Pyrus x bretschneideri]	-	-	-	-	-	-	-
GWHGAAYT006583	2.88454	8.01733e-24	1.09189e-21	WRKY	WRKY24	PREDICTED: probable WRKY transcription factor 26 isoform X2 [Pyrus x bretschneideri]	Organismal Systems;Environmental Information Processing	Environmental adaptation;Signal transduction	ko04626//Plant-pathogen interaction;ko04016//MAPK signaling pathway - plant	K13424;K13424	-	GO:0003677//DNA binding	GO:0010468//regulation of gene expression
GWHGAAYT029258	2.88237	0.00794016	0.048651	WRKY	WRKY71	PREDICTED: probable WRKY transcription factor 71 [Pyrus x bretschneideri]	-	-	-	-	-	-	-
GWHGAAYT043685	2.79903	5.80042e-09	1.70867e-07	WRKY	WRKY28	PREDICTED: probable WRKY transcription factor 71 [Malus domestica]	-	-	-	-	-	-	-
GWHGAAYT018124	2.51792	0.00430026	0.0294678	WRKY	--	PREDICTED: probable WRKY transcription factor 53 [Malus domestica]	-	-	-	-	-	-	-
GWHGAAYT018125	2.29944	0.00546822	0.0358761	WRKY	WRKY46	PREDICTED: probable WRKY transcription factor 53 [Malus domestica]	-	-	-	-	-	-	-
GWHGAAYT055801	2.13612	2.78752e-12	1.27334e-10	WRKY	WRKY40	PREDICTED: probable WRKY transcription factor 40 [Pyrus x bretschneideri]	-	-	-	-	GO:0043231//intracellular membrane-bounded organelle	GO:0001071//nucleic acid binding transcription factor activity;GO:0003677//DNA binding	GO:0000160//phosphorelay signal transduction system;GO:0006605//protein targeting;GO:0009617//response to bacterium;GO:0009642//response to light intensity;GO:0009694//jasmonic acid metabolic process;GO:0009696//salicylic acid metabolic process;GO:0009755//hormone-mediated signaling pathway;GO:0009863//salicylic acid mediated signaling pathway;GO:0010468//regulation of gene expression;GO:0034645/…
GWHGAAYT019842	1.90828	0.00289224	0.0211931	WRKY	WRKY40	PREDICTED: probable WRKY transcription factor 40 isoform X2 [Pyrus x bretschneideri]	-	-	-	-	-	-	-
GWHGAAYT036456	1.80735	0.00340864	0.0242784	WRKY	WRKY6	PREDICTED: probable WRKY transcription factor 31 [Pyrus x bretschneideri]	-	-	-	-	-	-	-
GWHGAAYT005871	1.61151	1.35462e-06	2.60437e-05	WRKY	WRKY6	PREDICTED: probable WRKY transcription factor 31 [Pyrus x bretschneideri]	-	-	-	-	-	-	-
GWHGAAYT034658	1.41754	1.35002e-06	2.59723e-05	WRKY	WRKY24	PREDICTED: probable WRKY transcription factor 26 [Pyrus x bretschneideri]	Organismal Systems;Environmental Information Processing	Environmental adaptation;Signal transduction	ko04626//Plant-pathogen interaction;ko04016//MAPK signaling pathway - plant	K13424;K13424	-	GO:0003677//DNA binding	GO:0010468//regulation of gene expression
GWHGAAYT045785	1.35783	2.22974e-05	0.000324338	WRKY	WRKY53	PREDICTED: probable WRKY transcription factor 53 [Pyrus x bretschneideri]	-	-	-	-	-	-	-
GWHGAAYT037488	1.27464	3.341e-06	5.92537e-05	WRKY	WRKY69	PREDICTED: probable WRKY transcription factor 65 [Pyrus x bretschneideri]	-	-	-	-	-	GO:0003677//DNA binding	GO:0010468//regulation of gene expression
GWHGAAYT014366	1.23056	0.00416437	0.0286776	WRKY	WRKY48	PREDICTED: probable WRKY transcription factor 48 isoform X1 [Pyrus x bretschneideri]	-	-	-	-	-	GO:0003677//DNA binding	GO:0010468//regulation of gene expression
GWHGAAYT051129	1.21629	0.000702312	0.00651804	WRKY	WRKY40	PREDICTED: probable WRKY transcription factor 40 isoform X1 [Pyrus x bretschneideri]	-	-	-	-	-	-	-
GWHGAAYT044234	1.20877	6.27879e-11	2.48445e-09	WRKY	WRKY6	PREDICTED: probable WRKY transcription factor 31 [Pyrus x bretschneideri]	-	-	-	-	-	-	-
GWHGAAYT039605	1.06133	3.38704e-09	1.03958e-07	WRKY	WRKY33	PREDICTED: probable WRKY transcription factor 33 [Pyrus x bretschneideri]	Organismal Systems;Environmental Information Processing	Environmental adaptation;Signal transduction	ko04626//Plant-pathogen interaction;ko04016//MAPK signaling pathway - plant	K13424;K13424	-	GO:0003677//DNA binding	GO:0010468//regulation of gene expression
GWHGAAYT012891	-1.5536	0.00292866	0.0214171	WRKY	WRKY46	PREDICTED: WRKY transcription factor SUSIBA2-like [Malus domestica]	Organismal Systems	Environmental adaptation	ko04626//Plant-pathogen interaction	K18835	-	-	-
GWHGAAYT050241	-3.94996	0.00386508	0.0269268	WRKY	WRKY27	PREDICTED: probable WRKY transcription factor 27 [Pyrus x bretschneideri]	Organismal Systems;Environmental Information Processing	Environmental adaptation;Signal transduction	ko04626//Plant-pathogen interaction;ko04016//MAPK signaling pathway - plant	K13425;K13425	-	-	-
