# Supplementary material for: Functional characterization of a terpene synthase responsible for (E)-β-ocimene biosynthesis identified in Pyrus betuleafolia transcriptome after herbivory
Source: Front Plant Sci. 2022 Nov 21;13:1077229. doi: 10.3389/fpls.2022.1077229 (PMC9720175; doi:10.3389/fpls.2022.1077229)
Supplement: Supplementary file 7 [file Table_7.xlsx]

## Sheet: 1
Table S7. Differentially expressed genes (DEGs) related to primary metabolism in Pyrus betuleafolia leaves after Spodoptera litura infestation.
id	log2(fc)	PValue	FDR	Symbol	Description	KEGG_A_class	KEGG_B_class	Pathway	K_ID	GO Component	GO Function	GO Process
amino acid metabolism
GWHGAAYT006720	4.26187	4.70148e-15	2.94784e-13	AS1	PREDICTED: asparagine synthetase [glutamine-hydrolyzing] [Pyrus x bretschneideri]	Metabolism;Metabolism;Metabolism	Global and overview maps;Global and overview maps;Amino acid metabolism	ko01100//Metabolic pathways;ko01110//Biosynthesis of secondary metabolites;ko00250//Alanine, aspartate and glutamate metabolism	K01953;K01953;K01953	-	-	-
GWHGAAYT005906	4.17309	5.22543e-12	2.31827e-10	ACO2	1-aminocyclopropane-1-carboxylate oxidase 1 [Pyrus x bretschneideri]	Metabolism;Metabolism;Metabolism	Global and overview maps;Global and overview maps;Amino acid metabolism	ko01100//Metabolic pathways;ko01110//Biosynthesis of secondary metabolites;ko00270//Cysteine and methionine metabolism	K05933;K05933;K05933	-	-	-
GWHGAAYT000716	4.04682	2.77482e-07	6.14596e-06	ACS1	1-aminocyclopropane-1-carboxylic acid synthase [Pyrus pyrifolia]	Metabolism;Metabolism;Environmental Information Processing;Metabolism	Global and overview maps;Global and overview maps;Signal transduction;Amino acid metabolism	ko01100//Metabolic pathways;ko01110//Biosynthesis of secondary metabolites;ko04016//MAPK signaling pathway - plant;ko00270//Cysteine and methionine metabolism	K20772;K20772;K20772;K20772	-	-	-
GWHGAAYT034745	3.7396	2.68183e-21	2.98581e-19	AS1	PREDICTED: asparagine synthetase [glutamine-hydrolyzing]-like [Pyrus x bretschneideri]	Metabolism;Metabolism;Metabolism	Global and overview maps;Global and overview maps;Amino acid metabolism	ko01100//Metabolic pathways;ko01110//Biosynthesis of secondary metabolites;ko00250//Alanine, aspartate and glutamate metabolism	K01953;K01953;K01953	-	-	-
GWHGAAYT005593	3.66128	5.53893e-37	1.72538e-34	PPO	polyphenol oxidase [Pyrus pyrifolia]	Metabolism;Metabolism;Metabolism;Metabolism	Global and overview maps;Global and overview maps;Amino acid metabolism;Biosynthesis of other secondary metabolites	ko01100//Metabolic pathways;ko01110//Biosynthesis of secondary metabolites;ko00350//Tyrosine metabolism;ko00950//Isoquinoline alkaloid biosynthesis	K00422;K00422;K00422;K00422	-	-	-
GWHGAAYT030612	3.56333	3.34834e-05	0.000468431	TRPA1	PREDICTED: tryptophan synthase alpha chain-like [Pyrus x bretschneideri]	Metabolism;Metabolism;Metabolism;Metabolism;Metabolism	Global and overview maps;Global and overview maps;Global and overview maps;Amino acid metabolism;Amino acid metabolism	ko01100//Metabolic pathways;ko01110//Biosynthesis of secondary metabolites;ko01230//Biosynthesis of amino acids;ko00260//Glycine, serine and threonine metabolism;ko00400//Phenylalanine, tyrosine and tryptophan biosynthesis	K01695;K01695;K01695;K01695;K01695	-	-	-
GWHGAAYT045618	3.53343	0.00451552	0.0306772	ACS1	PREDICTED: 1-aminocyclopropane-1-carboxylate synthase-like [Pyrus x bretschneideri]	Metabolism;Metabolism;Environmental Information Processing;Metabolism	Global and overview maps;Global and overview maps;Signal transduction;Amino acid metabolism	ko01100//Metabolic pathways;ko01110//Biosynthesis of secondary metabolites;ko04016//MAPK signaling pathway - plant;ko00270//Cysteine and methionine metabolism	K20772;K20772;K20772;K20772	-	GO:0043168//anion binding	GO:0008152//metabolic process
GWHGAAYT009223	3.44855	9.47731e-13	4.5344e-11	At5g53970	PREDICTED: probable aminotransferase TAT2 [Pyrus x bretschneideri]	Metabolism;Metabolism;Metabolism;Metabolism;Metabolism;Metabolism;Metabolism;Metabolism;Metabolism;Metabolism	Global and overview maps;Global and overview maps;Global and overview maps;Amino acid metabolism;Amino acid metabolism;Amino acid metabolism;Amino acid metabolism;Metabolism of cofactors and vitamins;Biosynthesis of other secondary metabolites;Biosynthesis of other secondary metabolites	ko01100//Metabolic pathways;ko01110//Biosynthesis of secondary metabolites;ko01230//Biosynthesis of amino acids;ko00270//Cysteine and methionine metabolism;ko00400//Phenylalanine, tyrosine and tryptophan biosynthesis;ko00350//Tyrosine metabolism;ko00360//Phenylalanine metabolism;ko00130//Ubiquinone and other terpenoid-quinone biosynthesis;ko00950//Isoquinoline alkaloid biosynthesis;ko00960//Tropa…	K00815;K00815;K00815;K00815;K00815;K00815;K00815;K00815;K00815;K00815	-	-	-
GWHGAAYT018257	3.0478	1.79455e-07	4.12783e-06	MGL	PREDICTED: methionine gamma-lyase-like [Malus domestica]	Metabolism;Metabolism	Amino acid metabolism;Metabolism of other amino acids	ko00270//Cysteine and methionine metabolism;ko00450//Selenocompound metabolism	K01761;K01761	GO:0044444//cytoplasmic part	GO:0016765//transferase activity, transferring alkyl or aryl (other than methyl) groups;GO:0016846//carbon-sulfur lyase activity;GO:0043168//anion binding	GO:0009087//methionine catabolic process;GO:0051260//protein homooligomerization
GWHGAAYT055198	2.96813	1.98899e-06	3.68839e-05	MGL	PREDICTED: methionine gamma-lyase-like [Malus domestica]	Metabolism;Metabolism	Amino acid metabolism;Metabolism of other amino acids	ko00270//Cysteine and methionine metabolism;ko00450//Selenocompound metabolism	K01761;K01761	GO:0044444//cytoplasmic part	GO:0016765//transferase activity, transferring alkyl or aryl (other than methyl) groups;GO:0016846//carbon-sulfur lyase activity;GO:0043168//anion binding	GO:0009087//methionine catabolic process;GO:0051260//protein homooligomerization
GWHGAAYT045931	2.70143	2.44316e-36	7.29981e-34	MGL	PREDICTED: methionine gamma-lyase-like [Pyrus x bretschneideri]	Metabolism;Metabolism	Amino acid metabolism;Metabolism of other amino acids	ko00270//Cysteine and methionine metabolism;ko00450//Selenocompound metabolism	K01761;K01761	GO:0044444//cytoplasmic part	GO:0016765//transferase activity, transferring alkyl or aryl (other than methyl) groups;GO:0016846//carbon-sulfur lyase activity;GO:0043168//anion binding	GO:0009087//methionine catabolic process;GO:0051260//protein homooligomerization
GWHGAAYT040580	2.68845	4.02061e-25	5.88638e-23	SDC	PREDICTED: serine decarboxylase-like [Pyrus x bretschneideri]	Metabolism;Metabolism;Metabolism	Global and overview maps;Global and overview maps;Amino acid metabolism	ko01100//Metabolic pathways;ko01110//Biosynthesis of secondary metabolites;ko00340//Histidine metabolism	K01590;K01590;K01590	GO:0016020//membrane;GO:0044444//cytoplasmic part	GO:0016831//carboxy-lyase activity;GO:0043168//anion binding	GO:0034308//primary alcohol metabolic process;GO:0043436//oxoacid metabolic process
GWHGAAYT047328	2.56598	0.00197368	0.0154275	PAO1	PREDICTED: polyamine oxidase 1 [Pyrus x bretschneideri]	Metabolism;Metabolism;Metabolism	Global and overview maps;Amino acid metabolism;Metabolism of other amino acids	ko01100//Metabolic pathways;ko00330//Arginine and proline metabolism;ko00410//beta-Alanine metabolism	K13366;K13366;K13366	-	GO:0016647//oxidoreductase activity, acting on the CH-NH group of donors, oxygen as acceptor	GO:0044710//single-organism metabolic process
GWHGAAYT049651	2.5597	1.83792e-05	0.000272349	ASA1	PREDICTED: anthranilate synthase alpha subunit 1, chloroplastic [Pyrus x bretschneideri]	Metabolism;Metabolism;Metabolism;Metabolism	Global and overview maps;Global and overview maps;Global and overview maps;Amino acid metabolism	ko01100//Metabolic pathways;ko01110//Biosynthesis of secondary metabolites;ko01230//Biosynthesis of amino acids;ko00400//Phenylalanine, tyrosine and tryptophan biosynthesis	K01657;K01657;K01657;K01657	-	GO:0016833//oxo-acid-lyase activity	GO:0008152//metabolic process
GWHGAAYT029328	2.3847	1.31649e-05	0.000202403	PGDH2	PREDICTED: D-3-phosphoglycerate dehydrogenase 2, chloroplastic-like [Pyrus x bretschneideri]	Metabolism;Metabolism;Metabolism;Metabolism	Global and overview maps;Global and overview maps;Global and overview maps;Amino acid metabolism	ko01100//Metabolic pathways;ko01200//Carbon metabolism;ko01230//Biosynthesis of amino acids;ko00260//Glycine, serine and threonine metabolism	K00058;K00058;K00058;K00058	-	GO:0000166//nucleotide binding;GO:0016614//oxidoreductase activity, acting on CH-OH group of donors;GO:0031406//carboxylic acid binding	GO:0006563//L-serine metabolic process
GWHGAAYT015195	2.32953	9.77353e-08	2.36707e-06	IIL1	PREDICTED: 3-isopropylmalate dehydratase large subunit-like [Pyrus x bretschneideri]	Metabolism;Metabolism;Metabolism;Metabolism;Metabolism;Metabolism;Metabolism	Global and overview maps;Global and overview maps;Global and overview maps;Global and overview maps;Amino acid metabolism;Biosynthesis of other secondary metabolites;Carbohydrate metabolism	ko01100//Metabolic pathways;ko01110//Biosynthesis of secondary metabolites;ko01230//Biosynthesis of amino acids;ko01210//2-Oxocarboxylic acid metabolism;ko00290//Valine, leucine and isoleucine biosynthesis;ko00966//Glucosinolate biosynthesis;ko00660//C5-Branched dibasic acid metabolism	K01703;K01703;K01703;K01703;K01703;K01703;K01703	-	GO:0016835//carbon-oxygen lyase activity;GO:0051536//iron-sulfur cluster binding	GO:0006520//cellular amino acid metabolic process
GWHGAAYT020690	2.26769	4.02244e-27	6.69211e-25	At5g09300	PREDICTED: 2-oxoisovalerate dehydrogenase subunit alpha 2, mitochondrial [Pyrus x bretschneideri]	Metabolism;Metabolism;Metabolism;Metabolism	Global and overview maps;Global and overview maps;Amino acid metabolism;Carbohydrate metabolism	ko01100//Metabolic pathways;ko01110//Biosynthesis of secondary metabolites;ko00280//Valine, leucine and isoleucine degradation;ko00640//Propanoate metabolism	K00166;K00166;K00166;K00166	GO:0044429//mitochondrial part	GO:0016903//oxidoreductase activity, acting on the aldehyde or oxo group of donors;GO:0043169//cation binding	GO:0044710//single-organism metabolic process
GWHGAAYT009501	2.23166	4.81558e-33	1.15578e-30	MCCA	PREDICTED: methylcrotonoyl-CoA carboxylase subunit alpha, mitochondrial [Pyrus x bretschneideri]	Metabolism;Metabolism	Global and overview maps;Amino acid metabolism	ko01100//Metabolic pathways;ko00280//Valine, leucine and isoleucine degradation	K01968;K01968	-	GO:0004672//protein kinase activity;GO:0016879//ligase activity, forming carbon-nitrogen bonds;GO:0032550//purine ribonucleoside binding;GO:0043169//cation binding	GO:0006464//cellular protein modification process
GWHGAAYT043989	2.15958	3.42824e-07	7.44675e-06	PPO	polyphenol oxidase IV [Pyrus x bretschneideri]	Metabolism;Metabolism;Metabolism;Metabolism	Global and overview maps;Global and overview maps;Amino acid metabolism;Biosynthesis of other secondary metabolites	ko01100//Metabolic pathways;ko01110//Biosynthesis of secondary metabolites;ko00350//Tyrosine metabolism;ko00950//Isoquinoline alkaloid biosynthesis	K00422;K00422;K00422;K00422	-	-	-
GWHGAAYT040031	2.092	1.79549e-11	7.57546e-10	EMB3004	PREDICTED: bifunctional 3-dehydroquinate dehydratase/shikimate dehydrogenase, chloroplastic-like isoform X1 [Pyrus x bretschneideri]	Metabolism;Metabolism;Metabolism;Metabolism	Global and overview maps;Global and overview maps;Global and overview maps;Amino acid metabolism	ko01100//Metabolic pathways;ko01110//Biosynthesis of secondary metabolites;ko01230//Biosynthesis of amino acids;ko00400//Phenylalanine, tyrosine and tryptophan biosynthesis	K13832;K13832;K13832;K13832	-	-	-
GWHGAAYT049560	1.98678	8.95374e-07	1.79326e-05	P5CSA	PREDICTED: delta-1-pyrroline-5-carboxylate synthase-like [Pyrus x bretschneideri]	Metabolism;Metabolism;Metabolism;Metabolism	Global and overview maps;Global and overview maps;Global and overview maps;Amino acid metabolism	ko01100//Metabolic pathways;ko01110//Biosynthesis of secondary metabolites;ko01230//Biosynthesis of amino acids;ko00330//Arginine and proline metabolism	K12657;K12657;K12657;K12657	GO:0044424//intracellular part	GO:0016620//oxidoreductase activity, acting on the aldehyde or oxo group of donors, NAD or NADP as acceptor;GO:0016774//phosphotransferase activity, carboxyl group as acceptor	GO:0006560//proline metabolic process;GO:0006796//phosphate-containing compound metabolic process
GWHGAAYT035209	1.9308	1.12863e-07	2.69995e-06	IVD	PREDICTED: isovaleryl-CoA dehydrogenase, mitochondrial [Pyrus x bretschneideri]	Metabolism;Metabolism	Global and overview maps;Amino acid metabolism	ko01100//Metabolic pathways;ko00280//Valine, leucine and isoleucine degradation	K00253;K00253	-	GO:0000166//nucleotide binding;GO:0003995//acyl-CoA dehydrogenase activity	GO:0044710//single-organism metabolic process
GWHGAAYT014908	1.89817	2.94114e-10	1.06848e-08	HMT3	PREDICTED: homocysteine S-methyltransferase 3 [Pyrus x bretschneideri]	Metabolism;Metabolism;Metabolism	Global and overview maps;Global and overview maps;Amino acid metabolism	ko01100//Metabolic pathways;ko01110//Biosynthesis of secondary metabolites;ko00270//Cysteine and methionine metabolism	K00547;K00547;K00547	-	GO:0008172//S-methyltransferase activity;GO:0043169//cation binding	GO:0000097//sulfur amino acid biosynthetic process
GWHGAAYT029224	1.79381	1.81522e-11	7.6477e-10	HPD	PREDICTED: LOW QUALITY PROTEIN: 4-hydroxyphenylpyruvate dioxygenase-like [Pyrus x bretschneideri]	Metabolism;Metabolism;Metabolism;Metabolism	Global and overview maps;Amino acid metabolism;Amino acid metabolism;Metabolism of cofactors and vitamins	ko01100//Metabolic pathways;ko00350//Tyrosine metabolism;ko00360//Phenylalanine metabolism;ko00130//Ubiquinone and other terpenoid-quinone biosynthesis	K00457;K00457;K00457;K00457	-	GO:0016491//oxidoreductase activity;GO:0043169//cation binding	GO:0006520//cellular amino acid metabolic process
GWHGAAYT020044	1.78507	2.45121e-17	1.93984e-15	BCAT1	PREDICTED: branched-chain-amino-acid aminotransferase 2, chloroplastic-like [Pyrus x bretschneideri]	Metabolism;Metabolism;Metabolism;Metabolism;Metabolism;Metabolism;Metabolism;Metabolism;Metabolism	Global and overview maps;Global and overview maps;Global and overview maps;Global and overview maps;Amino acid metabolism;Amino acid metabolism;Metabolism of cofactors and vitamins;Amino acid metabolism;Biosynthesis of other secondary metabolites	ko01100//Metabolic pathways;ko01110//Biosynthesis of secondary metabolites;ko01230//Biosynthesis of amino acids;ko01210//2-Oxocarboxylic acid metabolism;ko00270//Cysteine and methionine metabolism;ko00280//Valine, leucine and isoleucine degradation;ko00770//Pantothenate and CoA biosynthesis;ko00290//Valine, leucine and isoleucine biosynthesis;ko00966//Glucosinolate biosynthesis	K00826;K00826;K00826;K00826;K00826;K00826;K00826;K00826;K00826	-	GO:0004084//branched-chain-amino-acid transaminase activity	GO:0006520//cellular amino acid metabolic process
GWHGAAYT030820	1.76323	2.62067e-15	1.69395e-13	ASP1	PREDICTED: aspartate aminotransferase, mitochondrial-like [Pyrus x bretschneideri]	Metabolism;Metabolism;Metabolism;Metabolism;Metabolism;Metabolism;Metabolism;Metabolism;Metabolism;Metabolism;Metabolism;Metabolism;Metabolism;Metabolism;Metabolism	Global and overview maps;Global and overview maps;Global and overview maps;Global and overview maps;Global and overview maps;Amino acid metabolism;Energy metabolism;Amino acid metabolism;Amino acid metabolism;Amino acid metabolism;Amino acid metabolism;Amino acid metabolism;Amino acid metabolism;Biosynthesis of other secondary metabolites;Biosynthesis of other secondary metabolites	ko01100//Metabolic pathways;ko01110//Biosynthesis of secondary metabolites;ko01200//Carbon metabolism;ko01230//Biosynthesis of amino acids;ko01210//2-Oxocarboxylic acid metabolism;ko00270//Cysteine and methionine metabolism;ko00710//Carbon fixation in photosynthetic organisms;ko00330//Arginine and proline metabolism;ko00400//Phenylalanine, tyrosine and tryptophan biosynthesis;ko00350//Tyrosine me…	K14455;K14455;K14455;K14455;K14455;K14455;K14455;K14455;K14455;K14455;K14455;K14455;K14455;K14455;K14455	GO:0044429//mitochondrial part	GO:0043168//anion binding;GO:0046914//transition metal ion binding;GO:0070546//L-phenylalanine aminotransferase activity	GO:0006221//pyrimidine nucleotide biosynthetic process;GO:0009064//glutamine family amino acid metabolic process;GO:0009066//aspartate family amino acid metabolic process;GO:0043648//dicarboxylic acid metabolic process
GWHGAAYT041525	1.75976	1.64828e-21	1.86344e-19	MCCB	PREDICTED: methylcrotonoyl-CoA carboxylase beta chain, mitochondrial [Pyrus x bretschneideri]	Metabolism;Metabolism	Global and overview maps;Amino acid metabolism	ko01100//Metabolic pathways;ko00280//Valine, leucine and isoleucine degradation	K01969;K01969	-	-	-
GWHGAAYT049655	1.68238	0.0030534	0.0221687	ASA1	PREDICTED: anthranilate synthase alpha subunit 1, chloroplastic [Pyrus x bretschneideri]	Metabolism;Metabolism;Metabolism;Metabolism	Global and overview maps;Global and overview maps;Global and overview maps;Amino acid metabolism	ko01100//Metabolic pathways;ko01110//Biosynthesis of secondary metabolites;ko01230//Biosynthesis of amino acids;ko00400//Phenylalanine, tyrosine and tryptophan biosynthesis	K01657;K01657;K01657;K01657	-	GO:0016833//oxo-acid-lyase activity	GO:0008152//metabolic process
GWHGAAYT040083	1.65535	0.000146083	0.00169719	CYSK	PREDICTED: 4-coumarate--CoA ligase-like 9 [Malus domestica]	Metabolism;Metabolism;Metabolism;Metabolism;Metabolism;Metabolism	Global and overview maps;Global and overview maps;Global and overview maps;Global and overview maps;Amino acid metabolism;Energy metabolism	ko01100//Metabolic pathways;ko01110//Biosynthesis of secondary metabolites;ko01200//Carbon metabolism;ko01230//Biosynthesis of amino acids;ko00270//Cysteine and methionine metabolism;ko00920//Sulfur metabolism	K01738;K01738;K01738;K01738;K01738;K01738	-	GO:0003824//catalytic activity	GO:0000097//sulfur amino acid biosynthetic process;GO:0006563//L-serine metabolic process
GWHGAAYT005591	1.64003	7.1389e-13	3.47811e-11	PPO	polyphenol oxidase V [Pyrus x bretschneideri]	Metabolism;Metabolism;Metabolism;Metabolism	Global and overview maps;Global and overview maps;Amino acid metabolism;Biosynthesis of other secondary metabolites	ko01100//Metabolic pathways;ko01110//Biosynthesis of secondary metabolites;ko00350//Tyrosine metabolism;ko00950//Isoquinoline alkaloid biosynthesis	K00422;K00422;K00422;K00422	-	-	-
GWHGAAYT012025	1.60735	0.000455087	0.00450182	AGT3	PREDICTED: alanine--glyoxylate aminotransferase 2 homolog 2, mitochondrial-like [Pyrus x bretschneideri]	Metabolism;Metabolism;Metabolism;Metabolism;Metabolism;Metabolism	Global and overview maps;Global and overview maps;Amino acid metabolism;Amino acid metabolism;Amino acid metabolism;Amino acid metabolism	ko01100//Metabolic pathways;ko01110//Biosynthesis of secondary metabolites;ko00270//Cysteine and methionine metabolism;ko00260//Glycine, serine and threonine metabolism;ko00250//Alanine, aspartate and glutamate metabolism;ko00280//Valine, leucine and isoleucine degradation	K00827;K00827;K00827;K00827;K00827;K00827	-	GO:0016769//transferase activity, transferring nitrogenous groups;GO:0043168//anion binding	-
GWHGAAYT035664	1.57405	0.00247672	0.0186429	CPA	PREDICTED: N-carbamoylputrescine amidase isoform X3 [Pyrus x bretschneideri]	Metabolism;Metabolism	Global and overview maps;Amino acid metabolism	ko01100//Metabolic pathways;ko00330//Arginine and proline metabolism	K12251;K12251	-	-	-
GWHGAAYT000106	1.55438	0.000282578	0.00297739	EMB3004	PREDICTED: bifunctional 3-dehydroquinate dehydratase/shikimate dehydrogenase, chloroplastic-like [Malus domestica]	Metabolism;Metabolism;Metabolism;Metabolism	Global and overview maps;Global and overview maps;Global and overview maps;Amino acid metabolism	ko01100//Metabolic pathways;ko01110//Biosynthesis of secondary metabolites;ko01230//Biosynthesis of amino acids;ko00400//Phenylalanine, tyrosine and tryptophan biosynthesis	K13832;K13832;K13832;K13832	-	-	-
GWHGAAYT031269	1.49465	4.72966e-06	8.18494e-05	TYRAAT1	PREDICTED: arogenate dehydrogenase 1, chloroplastic [Pyrus x bretschneideri]	Metabolism;Metabolism;Metabolism;Metabolism	Global and overview maps;Global and overview maps;Global and overview maps;Amino acid metabolism	ko01100//Metabolic pathways;ko01110//Biosynthesis of secondary metabolites;ko01230//Biosynthesis of amino acids;ko00400//Phenylalanine, tyrosine and tryptophan biosynthesis	K15227;K15227;K15227;K15227	GO:0009536//plastid	GO:0016628//oxidoreductase activity, acting on the CH-CH group of donors, NAD or NADP as acceptor	GO:0006566//threonine metabolic process;GO:0006570//tyrosine metabolic process;GO:0008652//cellular amino acid biosynthetic process
GWHGAAYT003791	1.48066	6.14926e-06	0.000103362	At4g34880	Amidase family protein [Theobroma cacao]	Metabolism;Metabolism;Metabolism	Amino acid metabolism;Amino acid metabolism;Amino acid metabolism	ko00330//Arginine and proline metabolism;ko00360//Phenylalanine metabolism;ko00380//Tryptophan metabolism	K01426;K01426;K01426	-	GO:0016879//ligase activity, forming carbon-nitrogen bonds	-
GWHGAAYT003789	1.37041	0.000407519	0.0040837	At4g34880	PREDICTED: protodermal factor 1 [Malus domestica]	Metabolism;Metabolism;Metabolism	Amino acid metabolism;Amino acid metabolism;Amino acid metabolism	ko00330//Arginine and proline metabolism;ko00360//Phenylalanine metabolism;ko00380//Tryptophan metabolism	K01426;K01426;K01426	-	-	-
GWHGAAYT034225	1.36016	2.53746e-06	4.60342e-05	BCDH	PREDICTED: 2-oxoisovalerate dehydrogenase subunit beta 1, mitochondrial isoform X1 [Pyrus x bretschneideri]	Metabolism;Metabolism;Metabolism;Metabolism	Global and overview maps;Global and overview maps;Amino acid metabolism;Carbohydrate metabolism	ko01100//Metabolic pathways;ko01110//Biosynthesis of secondary metabolites;ko00280//Valine, leucine and isoleucine degradation;ko00640//Propanoate metabolism	K00167;K00167;K00167;K00167	-	-	-
GWHGAAYT046552	1.31306	1.44556e-12	6.79412e-11	ALDH10A8	betaine-aldehyde dehydrogenase [Pyrus betulifolia]	Metabolism;Metabolism	Global and overview maps;Amino acid metabolism	ko01100//Metabolic pathways;ko00260//Glycine, serine and threonine metabolism	K00130;K00130	-	-	-
GWHGAAYT054550	1.30042	8.5925e-05	0.00107154	AAT1	Thiolase_N domain-containing protein/Thiolase_C domain-containing protein/ABC1 domain-containing protein [Cephalotus follicularis]	Metabolism;Metabolism;Metabolism;Metabolism;Metabolism;Metabolism;Metabolism;Metabolism;Metabolism;Metabolism;Metabolism;Metabolism;Metabolism;Metabolism	Global and overview maps;Global and overview maps;Global and overview maps;Carbohydrate metabolism;Carbohydrate metabolism;Global and overview maps;Amino acid metabolism;Metabolism of terpenoids and polyketides;Amino acid metabolism;Lipid metabolism;Amino acid metabolism;Carbohydrate metabolism;Carbohydrate metabolism;Lipid metabolism	ko01100//Metabolic pathways;ko01110//Biosynthesis of secondary metabolites;ko01200//Carbon metabolism;ko00630//Glyoxylate and dicarboxylate metabolism;ko00620//Pyruvate metabolism;ko01212//Fatty acid metabolism;ko00380//Tryptophan metabolism;ko00900//Terpenoid backbone biosynthesis;ko00280//Valine, leucine and isoleucine degradation;ko00071//Fatty acid degradation;ko00310//Lysine degradation;ko00…	K00626;K00626;K00626;K00626;K00626;K00626;K00626;K00626;K00626;K00626;K00626;K00626;K00626;K00626	-	-	-
GWHGAAYT041786	1.25283	0.00318211	0.0229553	BCAT6	PREDICTED: branched-chain-amino-acid aminotransferase 6-like [Prunus mume]	Metabolism;Metabolism;Metabolism;Metabolism;Metabolism;Metabolism;Metabolism;Metabolism;Metabolism	Global and overview maps;Global and overview maps;Global and overview maps;Global and overview maps;Amino acid metabolism;Amino acid metabolism;Metabolism of cofactors and vitamins;Amino acid metabolism;Biosynthesis of other secondary metabolites	ko01100//Metabolic pathways;ko01110//Biosynthesis of secondary metabolites;ko01230//Biosynthesis of amino acids;ko01210//2-Oxocarboxylic acid metabolism;ko00270//Cysteine and methionine metabolism;ko00280//Valine, leucine and isoleucine degradation;ko00770//Pantothenate and CoA biosynthesis;ko00290//Valine, leucine and isoleucine biosynthesis;ko00966//Glucosinolate biosynthesis	K00826;K00826;K00826;K00826;K00826;K00826;K00826;K00826;K00826	-	-	-
GWHGAAYT020766	1.24168	4.53185e-05	0.000611507	ASHH3	PREDICTED: histone-lysine N-methyltransferase ASHH3 isoform X2 [Malus domestica]	Metabolism	Amino acid metabolism	ko00310//Lysine degradation	K11423	-	-	-
GWHGAAYT024804	1.2246	0.000942421	0.00833184	HMT1	PREDICTED: homocysteine S-methyltransferase 1 [Pyrus x bretschneideri]	Metabolism;Metabolism;Metabolism	Global and overview maps;Global and overview maps;Amino acid metabolism	ko01100//Metabolic pathways;ko01110//Biosynthesis of secondary metabolites;ko00270//Cysteine and methionine metabolism	K00547;K00547;K00547	-	GO:0008172//S-methyltransferase activity;GO:0043169//cation binding	GO:0000097//sulfur amino acid biosynthetic process
GWHGAAYT006034	1.19882	1.1479e-06	2.24077e-05	At5g47720	PREDICTED: acetyl-CoA acetyltransferase, cytosolic 1 isoform X1 [Pyrus x bretschneideri]	Metabolism;Metabolism;Metabolism;Metabolism;Metabolism;Metabolism;Metabolism;Metabolism;Metabolism;Metabolism;Metabolism;Metabolism;Metabolism;Metabolism	Global and overview maps;Global and overview maps;Global and overview maps;Carbohydrate metabolism;Carbohydrate metabolism;Global and overview maps;Amino acid metabolism;Metabolism of terpenoids and polyketides;Amino acid metabolism;Lipid metabolism;Amino acid metabolism;Carbohydrate metabolism;Carbohydrate metabolism;Lipid metabolism	ko01100//Metabolic pathways;ko01110//Biosynthesis of secondary metabolites;ko01200//Carbon metabolism;ko00630//Glyoxylate and dicarboxylate metabolism;ko00620//Pyruvate metabolism;ko01212//Fatty acid metabolism;ko00380//Tryptophan metabolism;ko00900//Terpenoid backbone biosynthesis;ko00280//Valine, leucine and isoleucine degradation;ko00071//Fatty acid degradation;ko00310//Lysine degradation;ko00…	K00626;K00626;K00626;K00626;K00626;K00626;K00626;K00626;K00626;K00626;K00626;K00626;K00626;K00626	-	GO:0003988//acetyl-CoA C-acyltransferase activity	-
GWHGAAYT011709	1.19637	5.79521e-05	0.000754176	P5CSB	PREDICTED: delta-1-pyrroline-5-carboxylate synthase-like isoform X2 [Pyrus x bretschneideri]	Metabolism;Metabolism;Metabolism;Metabolism	Global and overview maps;Global and overview maps;Global and overview maps;Amino acid metabolism	ko01100//Metabolic pathways;ko01110//Biosynthesis of secondary metabolites;ko01230//Biosynthesis of amino acids;ko00330//Arginine and proline metabolism	K12657;K12657;K12657;K12657	GO:0044424//intracellular part	GO:0016620//oxidoreductase activity, acting on the aldehyde or oxo group of donors, NAD or NADP as acceptor;GO:0016774//phosphotransferase activity, carboxyl group as acceptor	GO:0006560//proline metabolic process;GO:0006796//phosphate-containing compound metabolic process
GWHGAAYT043531	1.17371	0.000900916	0.00803036	At4g20930	PREDICTED: probable 3-hydroxyisobutyrate dehydrogenase, mitochondrial isoform X1 [Pyrus x bretschneideri]	Metabolism;Metabolism	Global and overview maps;Amino acid metabolism	ko01100//Metabolic pathways;ko00280//Valine, leucine and isoleucine degradation	K00020;K00020	GO:0043231//intracellular membrane-bounded organelle	GO:0000166//nucleotide binding;GO:0016616//oxidoreductase activity, acting on the CH-OH group of donors, NAD or NADP as acceptor;GO:0048037//cofactor binding	GO:0006573//valine metabolic process;GO:0006739//NADP metabolic process;GO:0009063//cellular amino acid catabolic process
GWHGAAYT031679	1.14662	9.45052e-07	1.88245e-05	SAT5	PREDICTED: serine acetyltransferase 5-like [Malus domestica]	Metabolism;Metabolism;Metabolism;Metabolism;Metabolism;Metabolism	Global and overview maps;Global and overview maps;Global and overview maps;Global and overview maps;Amino acid metabolism;Energy metabolism	ko01100//Metabolic pathways;ko01110//Biosynthesis of secondary metabolites;ko01200//Carbon metabolism;ko01230//Biosynthesis of amino acids;ko00270//Cysteine and methionine metabolism;ko00920//Sulfur metabolism	K00640;K00640;K00640;K00640;K00640;K00640	-	-	-
GWHGAAYT058715	1.13439	5.66296e-08	1.41241e-06	HGO	PREDICTED: homogentisate 1,2-dioxygenase [Pyrus x bretschneideri]	Metabolism;Metabolism	Global and overview maps;Amino acid metabolism	ko01100//Metabolic pathways;ko00350//Tyrosine metabolism	K00451;K00451	GO:0044444//cytoplasmic part	GO:0016491//oxidoreductase activity;GO:0043169//cation binding	GO:0006558//L-phenylalanine metabolic process;GO:0006570//tyrosine metabolic process;GO:0006625//protein targeting to peroxisome;GO:0006787//porphyrin-containing compound catabolic process;GO:0009062//fatty acid catabolic process;GO:0009746//response to hexose;GO:0019336//phenol-containing compound catabolic process;GO:0034285//response to disaccharide
GWHGAAYT037568	1.07899	7.10632e-06	0.000116965	DHAD	PREDICTED: dihydroxy-acid dehydratase, chloroplastic-like [Pyrus x bretschneideri]	Metabolism;Metabolism;Metabolism;Metabolism;Metabolism;Metabolism	Global and overview maps;Global and overview maps;Global and overview maps;Global and overview maps;Metabolism of cofactors and vitamins;Amino acid metabolism	ko01100//Metabolic pathways;ko01110//Biosynthesis of secondary metabolites;ko01230//Biosynthesis of amino acids;ko01210//2-Oxocarboxylic acid metabolism;ko00770//Pantothenate and CoA biosynthesis;ko00290//Valine, leucine and isoleucine biosynthesis	K01687;K01687;K01687;K01687;K01687;K01687	-	GO:0016836//hydro-lyase activity	GO:0008652//cellular amino acid biosynthetic process
GWHGAAYT002532	1.03116	0.000379046	0.00385109	SDC	PREDICTED: serine decarboxylase-like [Pyrus x bretschneideri]	Metabolism;Metabolism;Metabolism	Global and overview maps;Global and overview maps;Amino acid metabolism	ko01100//Metabolic pathways;ko01110//Biosynthesis of secondary metabolites;ko00340//Histidine metabolism	K01590;K01590;K01590	GO:0016020//membrane;GO:0044444//cytoplasmic part	GO:0016831//carboxy-lyase activity;GO:0043168//anion binding	GO:0034308//primary alcohol metabolic process;GO:0043436//oxoacid metabolic process
GWHGAAYT018660	1.01031	0.00271972	0.020161	maoII	amine oxidase 4 [Malus domestica]	Metabolism;Metabolism;Metabolism;Metabolism;Metabolism;Metabolism;Metabolism;Metabolism	Global and overview maps;Global and overview maps;Amino acid metabolism;Amino acid metabolism;Amino acid metabolism;Metabolism of other amino acids;Biosynthesis of other secondary metabolites;Biosynthesis of other secondary metabolites	ko01100//Metabolic pathways;ko01110//Biosynthesis of secondary metabolites;ko00260//Glycine, serine and threonine metabolism;ko00350//Tyrosine metabolism;ko00360//Phenylalanine metabolism;ko00410//beta-Alanine metabolism;ko00950//Isoquinoline alkaloid biosynthesis;ko00960//Tropane, piperidine and pyridine alkaloid biosynthesis	K00276;K00276;K00276;K00276;K00276;K00276;K00276;K00276	-	GO:0016641//oxidoreductase activity, acting on the CH-NH2 group of donors, oxygen as acceptor;GO:0048037//cofactor binding	GO:0044710//single-organism metabolic process;GO:1901564//organonitrogen compound metabolic process
GWHGAAYT022393	1.00183	3.48119e-07	7.54499e-06	BCAT2	PREDICTED: branched-chain-amino-acid aminotransferase 5, chloroplastic-like isoform X2 [Pyrus x bretschneideri]	Metabolism;Metabolism;Metabolism;Metabolism;Metabolism;Metabolism;Metabolism;Metabolism;Metabolism	Global and overview maps;Global and overview maps;Global and overview maps;Global and overview maps;Amino acid metabolism;Amino acid metabolism;Metabolism of cofactors and vitamins;Amino acid metabolism;Biosynthesis of other secondary metabolites	ko01100//Metabolic pathways;ko01110//Biosynthesis of secondary metabolites;ko01230//Biosynthesis of amino acids;ko01210//2-Oxocarboxylic acid metabolism;ko00270//Cysteine and methionine metabolism;ko00280//Valine, leucine and isoleucine degradation;ko00770//Pantothenate and CoA biosynthesis;ko00290//Valine, leucine and isoleucine biosynthesis;ko00966//Glucosinolate biosynthesis	K00826;K00826;K00826;K00826;K00826;K00826;K00826;K00826;K00826	-	GO:0004084//branched-chain-amino-acid transaminase activity	GO:0006520//cellular amino acid metabolic process
GWHGAAYT009909	-1.01787	0.000338219	0.00349079	GDH1	PREDICTED: glutamate dehydrogenase 1 [Pyrus x bretschneideri]	Metabolism;Metabolism;Metabolism;Metabolism;Metabolism	Global and overview maps;Global and overview maps;Amino acid metabolism;Amino acid metabolism;Energy metabolism	ko01100//Metabolic pathways;ko01200//Carbon metabolism;ko00250//Alanine, aspartate and glutamate metabolism;ko00220//Arginine biosynthesis;ko00910//Nitrogen metabolism	K00261;K00261;K00261;K00261;K00261	-	GO:0016638//oxidoreductase activity, acting on the CH-NH2 group of donors	GO:0044710//single-organism metabolic process
GWHGAAYT020366	-1.03141	0.00553286	0.036219	YUC6	PREDICTED: indole-3-pyruvate monooxygenase YUCCA6-like [Pyrus x bretschneideri]	Metabolism;Metabolism	Global and overview maps;Amino acid metabolism	ko01100//Metabolic pathways;ko00380//Tryptophan metabolism	K11816;K11816	-	GO:0000166//nucleotide binding;GO:0016709//oxidoreductase activity, acting on paired donors, with incorporation or reduction of molecular oxygen, NAD(P)H as one donor, and incorporation of one atom of oxygen	GO:0044710//single-organism metabolic process
GWHGAAYT025793	-1.06209	1.9723e-17	1.56932e-15	LPD	PREDICTED: dihydrolipoyl dehydrogenase, mitochondrial [Malus domestica]	Metabolism;Metabolism;Metabolism;Metabolism;Metabolism;Metabolism;Metabolism;Metabolism;Metabolism;Metabolism	Global and overview maps;Global and overview maps;Global and overview maps;Carbohydrate metabolism;Carbohydrate metabolism;Carbohydrate metabolism;Carbohydrate metabolism;Amino acid metabolism;Amino acid metabolism;Carbohydrate metabolism	ko01100//Metabolic pathways;ko01110//Biosynthesis of secondary metabolites;ko01200//Carbon metabolism;ko00630//Glyoxylate and dicarboxylate metabolism;ko00020//Citrate cycle (TCA cycle);ko00010//Glycolysis / Gluconeogenesis;ko00620//Pyruvate metabolism;ko00260//Glycine, serine and threonine metabolism;ko00280//Valine, leucine and isoleucine degradation;ko00640//Propanoate metabolism	K00382;K00382;K00382;K00382;K00382;K00382;K00382;K00382;K00382;K00382	-	GO:0000166//nucleotide binding;GO:0016651//oxidoreductase activity, acting on NAD(P)H;GO:0016723//oxidoreductase activity, oxidizing metal ions, NAD or NADP as acceptor;GO:0046914//transition metal ion binding	GO:0019725//cellular homeostasis;GO:0044710//single-organism metabolic process;GO:0061687//detoxification of inorganic compound
GWHGAAYT042044	-1.06406	2.79246e-08	7.38626e-07	HPR-A	glycerate dehydrogenase [Pyrus x bretschneideri]	Metabolism;Metabolism;Metabolism;Metabolism;Metabolism	Global and overview maps;Global and overview maps;Global and overview maps;Carbohydrate metabolism;Amino acid metabolism	ko01100//Metabolic pathways;ko01110//Biosynthesis of secondary metabolites;ko01200//Carbon metabolism;ko00630//Glyoxylate and dicarboxylate metabolism;ko00260//Glycine, serine and threonine metabolism	K15893;K15893;K15893;K15893;K15893	-	-	-
GWHGAAYT042045	-1.06474	1.21584e-07	2.88501e-06	HPR	PREDICTED: glycerate dehydrogenase HPR, peroxisomal-like [Pyrus x bretschneideri]	Metabolism;Metabolism;Metabolism;Metabolism;Metabolism	Global and overview maps;Global and overview maps;Global and overview maps;Carbohydrate metabolism;Amino acid metabolism	ko01100//Metabolic pathways;ko01110//Biosynthesis of secondary metabolites;ko01200//Carbon metabolism;ko00630//Glyoxylate and dicarboxylate metabolism;ko00260//Glycine, serine and threonine metabolism	K15893;K15893;K15893;K15893;K15893	-	-	-
GWHGAAYT051789	-1.12574	0.00220719	0.0169407	YUC6	PREDICTED: indole-3-pyruvate monooxygenase YUCCA6-like [Malus domestica]	Metabolism;Metabolism	Global and overview maps;Amino acid metabolism	ko01100//Metabolic pathways;ko00380//Tryptophan metabolism	K11816;K11816	-	GO:0000166//nucleotide binding;GO:0016709//oxidoreductase activity, acting on paired donors, with incorporation or reduction of molecular oxygen, NAD(P)H as one donor, and incorporation of one atom of oxygen	GO:0044710//single-organism metabolic process
GWHGAAYT025373	-1.14112	8.70792e-08	2.11951e-06	GGAT2	PREDICTED: glutamate--glyoxylate aminotransferase 2 [Pyrus x bretschneideri]	Metabolism;Metabolism;Metabolism;Metabolism;Metabolism;Metabolism;Metabolism;Metabolism;Metabolism;Metabolism	Global and overview maps;Global and overview maps;Global and overview maps;Global and overview maps;Carbohydrate metabolism;Global and overview maps;Amino acid metabolism;Energy metabolism;Amino acid metabolism;Amino acid metabolism	ko01100//Metabolic pathways;ko01110//Biosynthesis of secondary metabolites;ko01200//Carbon metabolism;ko01230//Biosynthesis of amino acids;ko00630//Glyoxylate and dicarboxylate metabolism;ko01210//2-Oxocarboxylic acid metabolism;ko00260//Glycine, serine and threonine metabolism;ko00710//Carbon fixation in photosynthetic organisms;ko00250//Alanine, aspartate and glutamate metabolism;ko00220//Argin…	K14272;K14272;K14272;K14272;K14272;K14272;K14272;K14272;K14272;K14272	-	GO:0016769//transferase activity, transferring nitrogenous groups;GO:0043168//anion binding	GO:0008152//metabolic process
GWHGAAYT002922	-1.14496	5.29793e-09	1.56538e-07	ASE2	PREDICTED: amidophosphoribosyltransferase, chloroplastic-like [Pyrus x bretschneideri]	Metabolism;Metabolism;Metabolism;Metabolism	Global and overview maps;Global and overview maps;Nucleotide metabolism;Amino acid metabolism	ko01100//Metabolic pathways;ko01110//Biosynthesis of secondary metabolites;ko00230//Purine metabolism;ko00250//Alanine, aspartate and glutamate metabolism	K00764;K00764;K00764;K00764	-	GO:0016740//transferase activity;GO:0043169//cation binding;GO:0051540//metal cluster binding	GO:0006144//purine nucleobase metabolic process;GO:0006188//IMP biosynthetic process
GWHGAAYT048476	-1.19959	1.88274e-09	5.98572e-08	EPSPS-1	PREDICTED: 3-phosphoshikimate 1-carboxyvinyltransferase 2 [Malus domestica]	Metabolism;Metabolism;Metabolism;Metabolism	Global and overview maps;Global and overview maps;Global and overview maps;Amino acid metabolism	ko01100//Metabolic pathways;ko01110//Biosynthesis of secondary metabolites;ko01230//Biosynthesis of amino acids;ko00400//Phenylalanine, tyrosine and tryptophan biosynthesis	K00800;K00800;K00800;K00800	-	GO:0016765//transferase activity, transferring alkyl or aryl (other than methyl) groups	GO:0008652//cellular amino acid biosynthetic process;GO:0043650//dicarboxylic acid biosynthetic process
GWHGAAYT000389	-1.26445	6.54148e-05	0.000842309	SHM1	PREDICTED: serine hydroxymethyltransferase, mitochondrial [Pyrus x bretschneideri]	Metabolism;Metabolism;Metabolism;Metabolism;Metabolism;Metabolism;Metabolism;Metabolism	Global and overview maps;Global and overview maps;Global and overview maps;Global and overview maps;Carbohydrate metabolism;Amino acid metabolism;Metabolism of other amino acids;Metabolism of cofactors and vitamins	ko01100//Metabolic pathways;ko01110//Biosynthesis of secondary metabolites;ko01200//Carbon metabolism;ko01230//Biosynthesis of amino acids;ko00630//Glyoxylate and dicarboxylate metabolism;ko00260//Glycine, serine and threonine metabolism;ko00460//Cyanoamino acid metabolism;ko00670//One carbon pool by folate	K00600;K00600;K00600;K00600;K00600;K00600;K00600;K00600	-	GO:0016742//hydroxymethyl-, formyl- and related transferase activity;GO:0043168//anion binding	GO:0006730//one-carbon metabolic process;GO:0009069//serine family amino acid metabolic process
GWHGAAYT002453	-1.36762	0.00391374	0.0272205	ADH	PREDICTED: alcohol dehydrogenase-like [Pyrus x bretschneideri]	Metabolism;Metabolism;Metabolism;Metabolism;Metabolism;Metabolism	Global and overview maps;Global and overview maps;Carbohydrate metabolism;Amino acid metabolism;Lipid metabolism;Lipid metabolism	ko01100//Metabolic pathways;ko01110//Biosynthesis of secondary metabolites;ko00010//Glycolysis / Gluconeogenesis;ko00350//Tyrosine metabolism;ko00592//alpha-Linolenic acid metabolism;ko00071//Fatty acid degradation	K18857;K18857;K18857;K18857;K18857;K18857	-	-	-
GWHGAAYT019417	-1.48487	1.13544e-07	2.71403e-06	GAD	glutamate decarboxylase [Malus domestica]	Metabolism;Metabolism;Metabolism;Metabolism;Metabolism;Metabolism	Global and overview maps;Global and overview maps;Amino acid metabolism;Metabolism of other amino acids;Carbohydrate metabolism;Metabolism of other amino acids	ko01100//Metabolic pathways;ko01110//Biosynthesis of secondary metabolites;ko00250//Alanine, aspartate and glutamate metabolism;ko00410//beta-Alanine metabolism;ko00650//Butanoate metabolism;ko00430//Taurine and hypotaurine metabolism	K01580;K01580;K01580;K01580;K01580;K01580	-	GO:0016831//carboxy-lyase activity;GO:0043168//anion binding	GO:0009064//glutamine family amino acid metabolic process
GWHGAAYT014691	-1.53269	1.25281e-22	1.53488e-20	P4H4	Hpt domain-containing protein/2OG-FeII_Oxy_3 domain-containing protein [Cephalotus follicularis]	Metabolism;Metabolism	Global and overview maps;Amino acid metabolism	ko01100//Metabolic pathways;ko00330//Arginine and proline metabolism	K00472;K00472	-	GO:0016705//oxidoreductase activity, acting on paired donors, with incorporation or reduction of molecular oxygen;GO:0043167//ion binding	GO:0008152//metabolic process
GWHGAAYT026125	-1.53523	1.31869e-06	2.54029e-05	GLN2	PREDICTED: glutamine synthetase leaf isozyme, chloroplastic [Pyrus x bretschneideri]	Metabolism;Metabolism;Metabolism;Metabolism;Metabolism;Metabolism	Global and overview maps;Global and overview maps;Carbohydrate metabolism;Amino acid metabolism;Amino acid metabolism;Energy metabolism	ko01100//Metabolic pathways;ko01230//Biosynthesis of amino acids;ko00630//Glyoxylate and dicarboxylate metabolism;ko00250//Alanine, aspartate and glutamate metabolism;ko00220//Arginine biosynthesis;ko00910//Nitrogen metabolism	K01915;K01915;K01915;K01915;K01915;K01915	-	GO:0016211//ammonia ligase activity;GO:0032550//purine ribonucleoside binding	GO:0006541//glutamine metabolic process
GWHGAAYT014733	-1.54332	4.61434e-07	9.78366e-06	GLN2	PREDICTED: glutamine synthetase leaf isozyme, chloroplastic-like [Pyrus x bretschneideri]	Metabolism;Metabolism;Metabolism;Metabolism;Metabolism;Metabolism	Global and overview maps;Global and overview maps;Carbohydrate metabolism;Amino acid metabolism;Amino acid metabolism;Energy metabolism	ko01100//Metabolic pathways;ko01230//Biosynthesis of amino acids;ko00630//Glyoxylate and dicarboxylate metabolism;ko00250//Alanine, aspartate and glutamate metabolism;ko00220//Arginine biosynthesis;ko00910//Nitrogen metabolism	K01915;K01915;K01915;K01915;K01915;K01915	-	GO:0016211//ammonia ligase activity;GO:0032550//purine ribonucleoside binding	GO:0006541//glutamine metabolic process
GWHGAAYT011340	-1.54998	2.60605e-06	4.71909e-05	PAL1	phenylalanine ammonia-lyase 1 [Pyrus x bretschneideri]	Metabolism;Metabolism;Metabolism;Metabolism	Global and overview maps;Global and overview maps;Biosynthesis of other secondary metabolites;Amino acid metabolism	ko01100//Metabolic pathways;ko01110//Biosynthesis of secondary metabolites;ko00940//Phenylpropanoid biosynthesis;ko00360//Phenylalanine metabolism	K10775;K10775;K10775;K10775	-	-	-
GWHGAAYT044647	-1.58844	0.00344765	0.0244847	CMT2	PREDICTED: DNA (cytosine-5)-methyltransferase CMT2-like [Pyrus x bretschneideri]	Metabolism;Metabolism	Global and overview maps;Amino acid metabolism	ko01100//Metabolic pathways;ko00270//Cysteine and methionine metabolism	K00558;K00558	-	-	-
GWHGAAYT015506	-1.77458	6.49337e-06	0.000108647	4CL2	PREDICTED: 4-coumarate--CoA ligase 2-like [Pyrus x bretschneideri]	Metabolism;Metabolism;Metabolism;Metabolism;Metabolism	Global and overview maps;Global and overview maps;Biosynthesis of other secondary metabolites;Amino acid metabolism;Metabolism of cofactors and vitamins	ko01100//Metabolic pathways;ko01110//Biosynthesis of secondary metabolites;ko00940//Phenylpropanoid biosynthesis;ko00360//Phenylalanine metabolism;ko00130//Ubiquinone and other terpenoid-quinone biosynthesis	K01904;K01904;K01904;K01904;K01904	-	GO:0016703//oxidoreductase activity, acting on single donors with incorporation of molecular oxygen, incorporation of one atom of oxygen (internal monooxygenases or internal mixed function oxidases)	GO:0044710//single-organism metabolic process
GWHGAAYT038899	-2.00359	1.22943e-05	0.000190673	PAL1	phenylalanine ammonia-lyase 1 precursor [Pyrus x bretschneideri]	Metabolism;Metabolism;Metabolism;Metabolism	Global and overview maps;Global and overview maps;Biosynthesis of other secondary metabolites;Amino acid metabolism	ko01100//Metabolic pathways;ko01110//Biosynthesis of secondary metabolites;ko00940//Phenylpropanoid biosynthesis;ko00360//Phenylalanine metabolism	K10775;K10775;K10775;K10775	-	-	-
GWHGAAYT001125	-2.04631	4.14017e-06	7.2505e-05	EMB1144	PREDICTED: chorismate synthase, chloroplastic-like [Malus domestica]	Metabolism;Metabolism;Metabolism;Metabolism	Global and overview maps;Global and overview maps;Global and overview maps;Amino acid metabolism	ko01100//Metabolic pathways;ko01110//Biosynthesis of secondary metabolites;ko01230//Biosynthesis of amino acids;ko00400//Phenylalanine, tyrosine and tryptophan biosynthesis	K01736;K01736;K01736;K01736	-	GO:0003824//catalytic activity	GO:0008652//cellular amino acid biosynthetic process
GWHGAAYT056312	-2.1455	9.7136e-34	2.43097e-31	GLN1	glutamine synthetase cytosolic isozyme-like [Pyrus x bretschneideri]	Metabolism;Metabolism;Metabolism;Metabolism;Metabolism;Metabolism	Global and overview maps;Global and overview maps;Carbohydrate metabolism;Amino acid metabolism;Amino acid metabolism;Energy metabolism	ko01100//Metabolic pathways;ko01230//Biosynthesis of amino acids;ko00630//Glyoxylate and dicarboxylate metabolism;ko00250//Alanine, aspartate and glutamate metabolism;ko00220//Arginine biosynthesis;ko00910//Nitrogen metabolism	K01915;K01915;K01915;K01915;K01915;K01915	-	GO:0016211//ammonia ligase activity;GO:0032550//purine ribonucleoside binding	GO:0006541//glutamine metabolic process
MSTRG.15763	-2.20355	0.00079346	0.00722595	--	hypothetical protein PRUPE_1G539100 [Prunus persica]	Metabolism;Metabolism;Metabolism;Metabolism;Metabolism;Metabolism;Metabolism;Metabolism	Global and overview maps;Global and overview maps;Global and overview maps;Global and overview maps;Carbohydrate metabolism;Amino acid metabolism;Metabolism of other amino acids;Metabolism of cofactors and vitamins	ko01100//Metabolic pathways;ko01110//Biosynthesis of secondary metabolites;ko01200//Carbon metabolism;ko01230//Biosynthesis of amino acids;ko00630//Glyoxylate and dicarboxylate metabolism;ko00260//Glycine, serine and threonine metabolism;ko00460//Cyanoamino acid metabolism;ko00670//One carbon pool by folate	K00600;K00600;K00600;K00600;K00600;K00600;K00600;K00600	-	-	-
GWHGAAYT008255	-2.49054	2.32158e-31	4.82115e-29	HMGCL	PREDICTED: hydroxymethylglutaryl-CoA lyase, mitochondrial-like [Pyrus x bretschneideri]	Metabolism;Cellular Processes;Metabolism;Metabolism;Metabolism	Global and overview maps;Transport and catabolism;Amino acid metabolism;Carbohydrate metabolism;Lipid metabolism	ko01100//Metabolic pathways;ko04146//Peroxisome;ko00280//Valine, leucine and isoleucine degradation;ko00650//Butanoate metabolism;ko00072//Synthesis and degradation of ketone bodies	K01640;K01640;K01640;K01640;K01640	GO:0044429//mitochondrial part	GO:0016833//oxo-acid-lyase activity;GO:0043169//cation binding	-
GWHGAAYT020009	-2.51483	2.07852e-29	3.97785e-27	GDCSP	PREDICTED: glycine dehydrogenase (decarboxylating), mitochondrial isoform X1 [Pyrus x bretschneideri]	Metabolism;Metabolism;Metabolism;Metabolism;Metabolism	Global and overview maps;Global and overview maps;Global and overview maps;Carbohydrate metabolism;Amino acid metabolism	ko01100//Metabolic pathways;ko01110//Biosynthesis of secondary metabolites;ko01200//Carbon metabolism;ko00630//Glyoxylate and dicarboxylate metabolism;ko00260//Glycine, serine and threonine metabolism	K00281;K00281;K00281;K00281;K00281	-	GO:0016642//oxidoreductase activity, acting on the CH-NH2 group of donors, disulfide as acceptor;GO:0043168//anion binding	GO:0006544//glycine metabolic process
GWHGAAYT054094	-2.72492	3.48986e-20	3.49954e-18	POX1	PREDICTED: proline dehydrogenase 1, mitochondrial-like [Pyrus x bretschneideri]	Metabolism;Metabolism;Metabolism	Global and overview maps;Global and overview maps;Amino acid metabolism	ko01100//Metabolic pathways;ko01110//Biosynthesis of secondary metabolites;ko00330//Arginine and proline metabolism	K00318;K00318;K00318	-	-	GO:0006560//proline metabolic process
GWHGAAYT024951	-2.72796	2.27011e-49	1.41428e-46	SAMDC	S-adenosylmethionine decarboxylase [Pyrus betulifolia]	Metabolism;Metabolism;Metabolism	Global and overview maps;Amino acid metabolism;Amino acid metabolism	ko01100//Metabolic pathways;ko00270//Cysteine and methionine metabolism;ko00330//Arginine and proline metabolism	K01611;K01611;K01611	-	GO:0016830//carbon-carbon lyase activity	GO:0006596//polyamine biosynthetic process;GO:0044272//sulfur compound biosynthetic process
GWHGAAYT013454	-2.75979	3.36306e-23	4.35725e-21	SAMDC	PREDICTED: S-adenosylmethionine decarboxylase proenzyme [Pyrus x bretschneideri]	Metabolism;Metabolism;Metabolism	Global and overview maps;Amino acid metabolism;Amino acid metabolism	ko01100//Metabolic pathways;ko00270//Cysteine and methionine metabolism;ko00330//Arginine and proline metabolism	K01611;K01611;K01611	-	GO:0016830//carbon-carbon lyase activity	GO:0006596//polyamine biosynthetic process;GO:0044272//sulfur compound biosynthetic process
GWHGAAYT051166	-2.76484	7.40275e-27	1.19757e-24	GDCSP	glycine dehydrogenase (decarboxylating), mitochondrial [Pyrus x bretschneideri]	Metabolism;Metabolism;Metabolism;Metabolism;Metabolism	Global and overview maps;Global and overview maps;Global and overview maps;Carbohydrate metabolism;Amino acid metabolism	ko01100//Metabolic pathways;ko01110//Biosynthesis of secondary metabolites;ko01200//Carbon metabolism;ko00630//Glyoxylate and dicarboxylate metabolism;ko00260//Glycine, serine and threonine metabolism	K00281;K00281;K00281;K00281;K00281	-	GO:0016642//oxidoreductase activity, acting on the CH-NH2 group of donors, disulfide as acceptor;GO:0043168//anion binding	GO:0006544//glycine metabolic process
GWHGAAYT057852	-2.81454	0.00791251	0.0485382	DAP	PREDICTED: LL-diaminopimelate aminotransferase, chloroplastic-like [Pyrus x bretschneideri]	Metabolism;Metabolism;Metabolism;Metabolism	Global and overview maps;Global and overview maps;Global and overview maps;Amino acid metabolism	ko01100//Metabolic pathways;ko01110//Biosynthesis of secondary metabolites;ko01230//Biosynthesis of amino acids;ko00300//Lysine biosynthesis	K10206;K10206;K10206;K10206	GO:0009532//plastid stroma	GO:0008483//transaminase activity;GO:0043168//anion binding;GO:0046914//transition metal ion binding	GO:0009085//lysine biosynthetic process;GO:0009692//ethylene metabolic process;GO:0009863//salicylic acid mediated signaling pathway
GWHGAAYT024952	-3.05368	0.00379258	0.0265101	--	S-adenosylmethionine decarboxylase uORF [Daucus carota]	Metabolism;Metabolism;Metabolism	Global and overview maps;Amino acid metabolism;Amino acid metabolism	ko01100//Metabolic pathways;ko00270//Cysteine and methionine metabolism;ko00330//Arginine and proline metabolism	K01611;K01611;K01611	-	-	-
GWHGAAYT000657	-3.73453	0.000758928	0.00695747	CAS2	PREDICTED: L-3-cyanoalanine synthase 2, mitochondrial [Pyrus x bretschneideri]	Metabolism;Metabolism;Metabolism;Metabolism;Metabolism;Metabolism;Metabolism	Global and overview maps;Global and overview maps;Global and overview maps;Global and overview maps;Amino acid metabolism;Metabolism of other amino acids;Energy metabolism	ko01100//Metabolic pathways;ko01110//Biosynthesis of secondary metabolites;ko01200//Carbon metabolism;ko01230//Biosynthesis of amino acids;ko00270//Cysteine and methionine metabolism;ko00460//Cyanoamino acid metabolism;ko00920//Sulfur metabolism	K13034;K13034;K13034;K13034;K13034;K13034;K13034	GO:0009536//plastid	GO:0016846//carbon-sulfur lyase activity;GO:0046914//transition metal ion binding	GO:0000097//sulfur amino acid biosynthetic process;GO:0006090//pyruvate metabolic process;GO:0006563//L-serine metabolic process;GO:0006970//response to osmotic stress;GO:0006996//organelle organization;GO:0008104//protein localization;GO:0009683//indoleacetic acid metabolic process;GO:0009746//response to hexose;GO:0010038//response to metal ion;GO:0019499//cyanide metabolic process;GO:0019758//…
GWHGAAYT037343	-3.862	2.7661e-23	3.61581e-21	YUC10	PREDICTED: probable indole-3-pyruvate monooxygenase YUCCA10 [Malus domestica]	Metabolism;Metabolism	Global and overview maps;Amino acid metabolism	ko01100//Metabolic pathways;ko00380//Tryptophan metabolism	K11816;K11816	-	GO:0000166//nucleotide binding;GO:0016709//oxidoreductase activity, acting on paired donors, with incorporation or reduction of molecular oxygen, NAD(P)H as one donor, and incorporation of one atom of oxygen	GO:0009653//anatomical structure morphogenesis;GO:0009850//auxin metabolic process;GO:0044710//single-organism metabolic process
GWHGAAYT017027	-5.30195	3.94518e-46	2.17864e-43	4CLL6	PREDICTED: 4-coumarate--CoA ligase-like 6 [Pyrus x bretschneideri]	Metabolism;Metabolism;Metabolism;Metabolism;Metabolism	Global and overview maps;Global and overview maps;Biosynthesis of other secondary metabolites;Amino acid metabolism;Metabolism of cofactors and vitamins	ko01100//Metabolic pathways;ko01110//Biosynthesis of secondary metabolites;ko00940//Phenylpropanoid biosynthesis;ko00360//Phenylalanine metabolism;ko00130//Ubiquinone and other terpenoid-quinone biosynthesis	K01904;K01904;K01904;K01904;K01904	GO:0042579//microbody	GO:0003824//catalytic activity;GO:0032550//purine ribonucleoside binding	GO:0009608//response to symbiont;GO:0044248//cellular catabolic process
carbohydrate metabolism
GWHGAAYT041729	10.8271	0.00572887	0.037244	--	PREDICTED: probable beta-D-xylosidase 5 isoform X2 [Prunus mume]	Metabolism;Metabolism	Global and overview maps;Carbohydrate metabolism	ko01100//Metabolic pathways;ko00520//Amino sugar and nucleotide sugar metabolism	K15920;K15920	-	-	-
GWHGAAYT050261	7.56986	0.00687419	0.0432124	RE2	Stress-antifung domain-containing protein/RVT_2 domain-containing protein, partial [Cephalotus follicularis]	Metabolism;Metabolism	Global and overview maps;Carbohydrate metabolism	ko01100//Metabolic pathways;ko00520//Amino sugar and nucleotide sugar metabolism	K01183;K01183	-	-	-
GWHGAAYT037465	6.60363	9.98852e-06	0.00015904	PME41	PREDICTED: probable pectinesterase/pectinesterase inhibitor 41 [Pyrus x bretschneideri]	Metabolism;Metabolism	Global and overview maps;Carbohydrate metabolism	ko01100//Metabolic pathways;ko00040//Pentose and glucuronate interconversions	K01051;K01051	-	GO:0016788//hydrolase activity, acting on ester bonds	GO:0008152//metabolic process
GWHGAAYT002075	6.18322	6.97871e-09	2.02521e-07	SE2	PREDICTED: acidic endochitinase SE2-like [Pyrus x bretschneideri]	Metabolism;Metabolism	Global and overview maps;Carbohydrate metabolism	ko01100//Metabolic pathways;ko00520//Amino sugar and nucleotide sugar metabolism	K01183;K01183	-	-	-
GWHGAAYT050950	5.82564	0.000276927	0.00292839	IP5P11	PREDICTED: LOW QUALITY PROTEIN: type IV inositol polyphosphate 5-phosphatase 11 [Pyrus x bretschneideri]	Metabolism;Metabolism;Environmental Information Processing	Global and overview maps;Carbohydrate metabolism;Signal transduction	ko01100//Metabolic pathways;ko00562//Inositol phosphate metabolism;ko04070//Phosphatidylinositol signaling system	K01106;K01106;K01106	-	GO:0034593//phosphatidylinositol bisphosphate phosphatase activity;GO:0034594//phosphatidylinositol trisphosphate phosphatase activity;GO:0046030//inositol trisphosphate phosphatase activity;GO:0052743//inositol tetrakisphosphate phosphatase activity	GO:0006661//phosphatidylinositol biosynthetic process
GWHGAAYT051264	5.51683	8.06827e-07	1.62929e-05	At3g43860	PREDICTED: endoglucanase 16-like [Pyrus x bretschneideri]	Metabolism;Metabolism	Global and overview maps;Carbohydrate metabolism	ko01100//Metabolic pathways;ko00500//Starch and sucrose metabolism	K01179;K01179	-	GO:0004553//hydrolase activity, hydrolyzing O-glycosyl compounds	GO:0030243//cellulose metabolic process
GWHGAAYT001885	4.71211	0.000256114	0.00273397	SDH	PREDICTED: sorbitol dehydrogenase-like [Pyrus x bretschneideri]	Metabolism;Metabolism;Metabolism	Global and overview maps;Carbohydrate metabolism;Carbohydrate metabolism	ko01100//Metabolic pathways;ko00040//Pentose and glucuronate interconversions;ko00051//Fructose and mannose metabolism	K00008;K00008;K00008	-	-	-
GWHGAAYT052816	4.34759	2.66104e-06	4.80679e-05	PME20	pectin methylesterase 3 [Pyrus x bretschneideri]	Metabolism;Metabolism	Global and overview maps;Carbohydrate metabolism	ko01100//Metabolic pathways;ko00040//Pentose and glucuronate interconversions	K01051;K01051	-	-	-
GWHGAAYT006413	4.21378	0.00150588	0.0123477	RFS1	PREDICTED: probable galactinol--sucrose galactosyltransferase 1 [Pyrus x bretschneideri]	Metabolism	Carbohydrate metabolism	ko00052//Galactose metabolism	K06617	-	GO:0008378//galactosyltransferase activity	-
GWHGAAYT038250	3.52682	9.21973e-28	1.61654e-25	UGE1	PREDICTED: bifunctional UDP-glucose 4-epimerase and UDP-xylose 4-epimerase 1 [Pyrus x bretschneideri]	Metabolism;Metabolism;Metabolism	Global and overview maps;Carbohydrate metabolism;Carbohydrate metabolism	ko01100//Metabolic pathways;ko00520//Amino sugar and nucleotide sugar metabolism;ko00052//Galactose metabolism	K01784;K01784;K01784	-	GO:0016857//racemase and epimerase activity, acting on carbohydrates and derivatives;GO:0048037//cofactor binding	GO:0019318//hexose metabolic process
GWHGAAYT030988	3.47859	0.000391583	0.00395923	At1g48100	PREDICTED: polygalacturonase At1g48100 [Pyrus x bretschneideri]	Metabolism;Metabolism	Global and overview maps;Carbohydrate metabolism	ko01100//Metabolic pathways;ko00040//Pentose and glucuronate interconversions	K01213;K01213	-	GO:0016787//hydrolase activity	GO:0044238//primary metabolic process;GO:0045229//external encapsulating structure organization
GWHGAAYT013563	3.21536	6.15289e-05	0.000796476	BGLU40	PREDICTED: beta-glucosidase 40 [Pyrus x bretschneideri]	Metabolism;Metabolism;Metabolism;Metabolism;Metabolism	Global and overview maps;Global and overview maps;Biosynthesis of other secondary metabolites;Carbohydrate metabolism;Metabolism of other amino acids	ko01100//Metabolic pathways;ko01110//Biosynthesis of secondary metabolites;ko00940//Phenylpropanoid biosynthesis;ko00500//Starch and sucrose metabolism;ko00460//Cyanoamino acid metabolism	K01188;K01188;K01188;K01188;K01188	-	-	GO:0044238//primary metabolic process
GWHGAAYT056972	3.16782	4.64516e-05	0.000623636	EP3	PREDICTED: endochitinase EP3-like [Pyrus x bretschneideri]	Metabolism;Metabolism	Global and overview maps;Carbohydrate metabolism	ko01100//Metabolic pathways;ko00520//Amino sugar and nucleotide sugar metabolism	K01183;K01183	-	-	-
GWHGAAYT014337	3.11134	0.00118748	0.0100843	GOLS2	PREDICTED: galactinol synthase 2 [Pyrus x bretschneideri]	Metabolism	Carbohydrate metabolism	ko00052//Galactose metabolism	K18819	-	GO:0016740//transferase activity	-
GWHGAAYT011698	3.10121	2.5709e-14	1.46742e-12	AKR4C10	PREDICTED: aldo-keto reductase family 4 member C10-like [Pyrus x bretschneideri]	Metabolism;Metabolism;Metabolism;Metabolism;Metabolism	Global and overview maps;Global and overview maps;Carbohydrate metabolism;Carbohydrate metabolism;Lipid metabolism	ko01100//Metabolic pathways;ko01110//Biosynthesis of secondary metabolites;ko00010//Glycolysis / Gluconeogenesis;ko00040//Pentose and glucuronate interconversions;ko00561//Glycerolipid metabolism	K00002;K00002;K00002;K00002;K00002	-	GO:0003824//catalytic activity	GO:0044710//single-organism metabolic process
GWHGAAYT055915	2.97084	5.74605e-25	8.28818e-23	TPS7	PREDICTED: probable alpha,alpha-trehalose-phosphate synthase [UDP-forming] 7 isoform X1 [Pyrus x bretschneideri]	Metabolism;Metabolism	Global and overview maps;Carbohydrate metabolism	ko01100//Metabolic pathways;ko00500//Starch and sucrose metabolism	K16055;K16055	GO:0044444//cytoplasmic part	GO:0016740//transferase activity	GO:0005991//trehalose metabolic process;GO:0006006//glucose metabolic process
GWHGAAYT037988	2.96836	3.57533e-06	6.31419e-05	EP3	PREDICTED: endochitinase EP3-like [Pyrus x bretschneideri]	Metabolism;Metabolism	Global and overview maps;Carbohydrate metabolism	ko01100//Metabolic pathways;ko00520//Amino sugar and nucleotide sugar metabolism	K01183;K01183	-	-	-
GWHGAAYT021325	2.9573	0.00465945	0.0315307	MIOX2	PREDICTED: inositol oxygenase 2 [Pyrus x bretschneideri]	Metabolism;Metabolism	Carbohydrate metabolism;Carbohydrate metabolism	ko00053//Ascorbate and aldarate metabolism;ko00562//Inositol phosphate metabolism	K00469;K00469	GO:0044424//intracellular part	GO:0016701//oxidoreductase activity, acting on single donors with incorporation of molecular oxygen	GO:0006020//inositol metabolic process
GWHGAAYT028070	2.86454	2.76365e-07	6.12584e-06	RFS5	PREDICTED: probable galactinol--sucrose galactosyltransferase 5 [Pyrus x bretschneideri]	Metabolism	Carbohydrate metabolism	ko00052//Galactose metabolism	K06617	-	GO:0008378//galactosyltransferase activity	-
GWHGAAYT036644	2.84962	7.61781e-05	0.00096478	BGLU25	beta-glucosidase 25 isoform X1 [Cajanus cajan]	Metabolism;Metabolism;Metabolism;Metabolism;Metabolism	Global and overview maps;Global and overview maps;Biosynthesis of other secondary metabolites;Carbohydrate metabolism;Metabolism of other amino acids	ko01100//Metabolic pathways;ko01110//Biosynthesis of secondary metabolites;ko00940//Phenylpropanoid biosynthesis;ko00500//Starch and sucrose metabolism;ko00460//Cyanoamino acid metabolism	K01188;K01188;K01188;K01188;K01188	GO:0005618//cell wall	GO:0015926//glucosidase activity	GO:0044238//primary metabolic process
GWHGAAYT032597	2.83794	0.00162889	0.0131906	RE1	Retrovirus-related Pol polyprotein from transposon TNT 1-94 [Cajanus cajan]	Metabolism;Metabolism;Metabolism;Metabolism;Metabolism	Global and overview maps;Carbohydrate metabolism;Carbohydrate metabolism;Carbohydrate metabolism;Carbohydrate metabolism	ko01100//Metabolic pathways;ko00520//Amino sugar and nucleotide sugar metabolism;ko00040//Pentose and glucuronate interconversions;ko00052//Galactose metabolism;ko00053//Ascorbate and aldarate metabolism	K12447;K12447;K12447;K12447;K12447	-	-	-
GWHGAAYT037991	2.59593	0.00189949	0.0149715	EP3	PREDICTED: endochitinase EP3-like [Pyrus x bretschneideri]	Metabolism;Metabolism	Global and overview maps;Carbohydrate metabolism	ko01100//Metabolic pathways;ko00520//Amino sugar and nucleotide sugar metabolism	K01183;K01183	-	-	-
GWHGAAYT057627	2.48039	4.02905e-32	8.93748e-30	TPS7	PREDICTED: probable alpha,alpha-trehalose-phosphate synthase [UDP-forming] 7 isoform X1 [Pyrus x bretschneideri]	Metabolism;Metabolism	Global and overview maps;Carbohydrate metabolism	ko01100//Metabolic pathways;ko00500//Starch and sucrose metabolism	K16055;K16055	GO:0044444//cytoplasmic part	GO:0016740//transferase activity	GO:0005991//trehalose metabolic process;GO:0006006//glucose metabolic process
GWHGAAYT043622	2.44254	8.70736e-10	2.9105e-08	GLO1	PREDICTED: peroxisomal (S)-2-hydroxy-acid oxidase GLO1-like isoform X1 [Malus domestica]	Metabolism;Metabolism;Metabolism;Metabolism;Cellular Processes	Global and overview maps;Global and overview maps;Global and overview maps;Carbohydrate metabolism;Transport and catabolism	ko01100//Metabolic pathways;ko01110//Biosynthesis of secondary metabolites;ko01200//Carbon metabolism;ko00630//Glyoxylate and dicarboxylate metabolism;ko04146//Peroxisome	K11517;K11517;K11517;K11517;K11517	-	GO:0003824//catalytic activity;GO:0032553//ribonucleotide binding	GO:0044710//single-organism metabolic process
GWHGAAYT046517	2.41935	9.99584e-24	1.34879e-21	TPS9	PREDICTED: probable alpha,alpha-trehalose-phosphate synthase [UDP-forming] 10 [Malus domestica]	Metabolism;Metabolism	Global and overview maps;Carbohydrate metabolism	ko01100//Metabolic pathways;ko00500//Starch and sucrose metabolism	K16055;K16055	-	GO:0019203//carbohydrate phosphatase activity;GO:0035251//UDP-glucosyltransferase activity	GO:0005991//trehalose metabolic process;GO:0006796//phosphate-containing compound metabolic process
GWHGAAYT018776	2.41561	2.422e-12	1.11332e-10	TPS9	PREDICTED: probable alpha,alpha-trehalose-phosphate synthase [UDP-forming] 9 [Malus domestica]	Metabolism;Metabolism	Global and overview maps;Carbohydrate metabolism	ko01100//Metabolic pathways;ko00500//Starch and sucrose metabolism	K16055;K16055	-	GO:0019203//carbohydrate phosphatase activity;GO:0035251//UDP-glucosyltransferase activity	GO:0005991//trehalose metabolic process;GO:0006796//phosphate-containing compound metabolic process
GWHGAAYT056970	2.38645	1.01681e-13	5.45295e-12	EP3	class IV chitinase [Pyrus x bretschneideri x Pyrus pyrifolia]	Metabolism;Metabolism	Global and overview maps;Carbohydrate metabolism	ko01100//Metabolic pathways;ko00520//Amino sugar and nucleotide sugar metabolism	K01183;K01183	-	GO:0097367//carbohydrate derivative binding	GO:0006026//aminoglycan catabolic process;GO:0044036//cell wall macromolecule metabolic process;GO:0044238//primary metabolic process
GWHGAAYT015195	2.32953	9.77353e-08	2.36707e-06	IIL1	PREDICTED: 3-isopropylmalate dehydratase large subunit-like [Pyrus x bretschneideri]	Metabolism;Metabolism;Metabolism;Metabolism;Metabolism;Metabolism;Metabolism	Global and overview maps;Global and overview maps;Global and overview maps;Global and overview maps;Amino acid metabolism;Biosynthesis of other secondary metabolites;Carbohydrate metabolism	ko01100//Metabolic pathways;ko01110//Biosynthesis of secondary metabolites;ko01230//Biosynthesis of amino acids;ko01210//2-Oxocarboxylic acid metabolism;ko00290//Valine, leucine and isoleucine biosynthesis;ko00966//Glucosinolate biosynthesis;ko00660//C5-Branched dibasic acid metabolism	K01703;K01703;K01703;K01703;K01703;K01703;K01703	-	GO:0016835//carbon-oxygen lyase activity;GO:0051536//iron-sulfur cluster binding	GO:0006520//cellular amino acid metabolic process
GWHGAAYT055193	2.31793	5.8906e-06	9.95283e-05	CWINV1	beta-fructofuranosidase, insoluble isoenzyme CWINV1-like precursor [Malus domestica]	Metabolism;Metabolism;Metabolism	Global and overview maps;Carbohydrate metabolism;Carbohydrate metabolism	ko01100//Metabolic pathways;ko00500//Starch and sucrose metabolism;ko00052//Galactose metabolism	K01193;K01193;K01193	-	GO:0003824//catalytic activity	GO:0044238//primary metabolic process
GWHGAAYT020690	2.26769	4.02244e-27	6.69211e-25	At5g09300	PREDICTED: 2-oxoisovalerate dehydrogenase subunit alpha 2, mitochondrial [Pyrus x bretschneideri]	Metabolism;Metabolism;Metabolism;Metabolism	Global and overview maps;Global and overview maps;Amino acid metabolism;Carbohydrate metabolism	ko01100//Metabolic pathways;ko01110//Biosynthesis of secondary metabolites;ko00280//Valine, leucine and isoleucine degradation;ko00640//Propanoate metabolism	K00166;K00166;K00166;K00166	GO:0044429//mitochondrial part	GO:0016903//oxidoreductase activity, acting on the aldehyde or oxo group of donors;GO:0043169//cation binding	GO:0044710//single-organism metabolic process
GWHGAAYT037993	2.23919	1.78949e-07	4.12583e-06	EP3	class IV chitinase [Pyrus x bretschneideri x Pyrus pyrifolia]	Metabolism;Metabolism	Global and overview maps;Carbohydrate metabolism	ko01100//Metabolic pathways;ko00520//Amino sugar and nucleotide sugar metabolism	K01183;K01183	-	GO:0097367//carbohydrate derivative binding	GO:0006026//aminoglycan catabolic process;GO:0044036//cell wall macromolecule metabolic process;GO:0044238//primary metabolic process
GWHGAAYT004618	2.23009	1.48091e-06	2.81758e-05	GAUT6	PREDICTED: probable galacturonosyltransferase 6 isoform X1 [Pyrus x bretschneideri]	Metabolism	Carbohydrate metabolism	ko00520//Amino sugar and nucleotide sugar metabolism	K13648	-	-	-
GWHGAAYT050088	2.14699	0.000874848	0.00784577	SDH	PREDICTED: sorbitol dehydrogenase-like [Pyrus x bretschneideri]	Metabolism;Metabolism;Metabolism	Global and overview maps;Carbohydrate metabolism;Carbohydrate metabolism	ko01100//Metabolic pathways;ko00040//Pentose and glucuronate interconversions;ko00051//Fructose and mannose metabolism	K00008;K00008;K00008	-	-	-
GWHGAAYT052943	2.10027	9.53626e-10	3.1623e-08	ITPK3	PREDICTED: inositol-tetrakisphosphate 1-kinase 3-like isoform X1 [Pyrus x bretschneideri]	Metabolism;Metabolism;Environmental Information Processing	Global and overview maps;Carbohydrate metabolism;Signal transduction	ko01100//Metabolic pathways;ko00562//Inositol phosphate metabolism;ko04070//Phosphatidylinositol signaling system	K00913;K00913;K00913	GO:0043231//intracellular membrane-bounded organelle	GO:0032550//purine ribonucleoside binding;GO:0046872//metal ion binding;GO:0051765//inositol tetrakisphosphate kinase activity;GO:0051766//inositol trisphosphate kinase activity	GO:0001101//response to acid chemical;GO:0009694//jasmonic acid metabolic process;GO:0043647//inositol phosphate metabolic process;GO:0051707//response to other organism
GWHGAAYT031303	2.0726	7.20598e-13	3.50496e-11	RFS6	PREDICTED: probable galactinol--sucrose galactosyltransferase 6 isoform X2 [Pyrus x bretschneideri]	Metabolism	Carbohydrate metabolism	ko00052//Galactose metabolism	K06617	-	-	-
GWHGAAYT051841	2.06819	1.16198e-16	8.57026e-15	ARA1	PREDICTED: L-arabinokinase-like isoform X2 [Pyrus x bretschneideri]	Metabolism;Metabolism	Global and overview maps;Carbohydrate metabolism	ko01100//Metabolic pathways;ko00520//Amino sugar and nucleotide sugar metabolism	K12446;K12446	GO:0044424//intracellular part	GO:0016772//transferase activity, transferring phosphorus-containing groups;GO:0032550//purine ribonucleoside binding	GO:0006796//phosphate-containing compound metabolic process
GWHGAAYT013803	2.02694	0.00459582	0.0311794	TPS10	PREDICTED: probable alpha,alpha-trehalose-phosphate synthase [UDP-forming] 9 [Pyrus x bretschneideri]	Metabolism;Metabolism	Global and overview maps;Carbohydrate metabolism	ko01100//Metabolic pathways;ko00500//Starch and sucrose metabolism	K16055;K16055	-	-	GO:0005991//trehalose metabolic process
GWHGAAYT001752	2.02665	0.00246915	0.0186003	INV*DC4	PREDICTED: beta-fructofuranosidase, soluble isoenzyme I-like [Pyrus x bretschneideri]	Metabolism;Metabolism;Metabolism	Global and overview maps;Carbohydrate metabolism;Carbohydrate metabolism	ko01100//Metabolic pathways;ko00500//Starch and sucrose metabolism;ko00052//Galactose metabolism	K01193;K01193;K01193	-	GO:0004564//beta-fructofuranosidase activity	GO:0044238//primary metabolic process
GWHGAAYT009391	1.98126	3.39003e-11	1.37866e-09	TPS1	PREDICTED: alpha,alpha-trehalose-phosphate synthase [UDP-forming] 1 isoform X1 [Pyrus x bretschneideri]	Metabolism;Metabolism	Global and overview maps;Carbohydrate metabolism	ko01100//Metabolic pathways;ko00500//Starch and sucrose metabolism	K16055;K16055	-	GO:0019203//carbohydrate phosphatase activity;GO:0035251//UDP-glucosyltransferase activity	GO:0005991//trehalose metabolic process;GO:0006796//phosphate-containing compound metabolic process
GWHGAAYT053550	1.96857	8.11557e-06	0.000131798	At4g24780	PREDICTED: pectate lyase-like [Pyrus x bretschneideri]	Metabolism	Carbohydrate metabolism	ko00040//Pentose and glucuronate interconversions	K01728	-	GO:0016837//carbon-oxygen lyase activity, acting on polysaccharides;GO:0043169//cation binding	GO:0000272//polysaccharide catabolic process
GWHGAAYT031301	1.90862	6.38673e-09	1.86823e-07	RFS6	PREDICTED: probable galactinol--sucrose galactosyltransferase 6 isoform X1 [Pyrus x bretschneideri]	Metabolism	Carbohydrate metabolism	ko00052//Galactose metabolism	K06617	-	GO:0004557//alpha-galactosidase activity	-
GWHGAAYT042040	1.88904	0.000733026	0.00675811	BGLU12	PREDICTED: cyanogenic beta-glucosidase-like [Pyrus x bretschneideri]	Metabolism;Metabolism;Metabolism;Metabolism;Metabolism	Global and overview maps;Global and overview maps;Biosynthesis of other secondary metabolites;Carbohydrate metabolism;Metabolism of other amino acids	ko01100//Metabolic pathways;ko01110//Biosynthesis of secondary metabolites;ko00940//Phenylpropanoid biosynthesis;ko00500//Starch and sucrose metabolism;ko00460//Cyanoamino acid metabolism	K01188;K01188;K01188;K01188;K01188	-	-	-
GWHGAAYT013802	1.8885	2.13208e-05	0.000312303	TPS9	PREDICTED: probable alpha,alpha-trehalose-phosphate synthase [UDP-forming] 9 [Pyrus x bretschneideri]	Metabolism;Metabolism	Global and overview maps;Carbohydrate metabolism	ko01100//Metabolic pathways;ko00500//Starch and sucrose metabolism	K16055;K16055	-	-	GO:0005991//trehalose metabolic process
GWHGAAYT009745	1.77827	2.25213e-29	4.28212e-27	SUS3	sucrose synthase 1 [Pyrus pyrifolia]	Metabolism;Metabolism	Global and overview maps;Carbohydrate metabolism	ko01100//Metabolic pathways;ko00500//Starch and sucrose metabolism	K00695;K00695	-	GO:0035251//UDP-glucosyltransferase activity	GO:0003006//developmental process involved in reproduction;GO:0006073//cellular glucan metabolic process;GO:0006950//response to stress;GO:0009247//glycolipid biosynthetic process
GWHGAAYT053682	1.77141	1.22706e-10	4.66617e-09	FDH1	PREDICTED: formate dehydrogenase 1, mitochondrial-like [Pyrus x bretschneideri]	Metabolism;Metabolism;Metabolism	Global and overview maps;Global and overview maps;Carbohydrate metabolism	ko01100//Metabolic pathways;ko01200//Carbon metabolism;ko00630//Glyoxylate and dicarboxylate metabolism	K00122;K00122;K00122	GO:0009536//plastid	GO:0000166//nucleotide binding;GO:0016614//oxidoreductase activity, acting on CH-OH group of donors;GO:0016620//oxidoreductase activity, acting on the aldehyde or oxo group of donors, NAD or NADP as acceptor	GO:0044710//single-organism metabolic process
GWHGAAYT031302	1.73697	4.59519e-12	2.04797e-10	RFS6	PREDICTED: probable galactinol--sucrose galactosyltransferase 6 isoform X1 [Pyrus x bretschneideri]	Metabolism	Carbohydrate metabolism	ko00052//Galactose metabolism	K06617	-	GO:0008378//galactosyltransferase activity	GO:0044238//primary metabolic process
GWHGAAYT016495	1.71816	0.000276471	0.00292462	BACOVA_02659	PREDICTED: beta-glucosidase BoGH3B-like [Malus domestica]	Metabolism;Metabolism;Metabolism;Metabolism;Metabolism	Global and overview maps;Global and overview maps;Biosynthesis of other secondary metabolites;Carbohydrate metabolism;Metabolism of other amino acids	ko01100//Metabolic pathways;ko01110//Biosynthesis of secondary metabolites;ko00940//Phenylpropanoid biosynthesis;ko00500//Starch and sucrose metabolism;ko00460//Cyanoamino acid metabolism	K05349;K05349;K05349;K05349;K05349	-	-	-
GWHGAAYT025243	1.71169	2.02223e-14	1.16332e-12	TPS10	PREDICTED: probable alpha,alpha-trehalose-phosphate synthase [UDP-forming] 9 [Malus domestica]	Metabolism;Metabolism	Global and overview maps;Carbohydrate metabolism	ko01100//Metabolic pathways;ko00500//Starch and sucrose metabolism	K16055;K16055	-	-	GO:0005991//trehalose metabolic process
GWHGAAYT005334	1.69914	3.82311e-11	1.54833e-09	TPS7	PREDICTED: probable alpha,alpha-trehalose-phosphate synthase [UDP-forming] 7 [Malus domestica]	Metabolism;Metabolism	Global and overview maps;Carbohydrate metabolism	ko01100//Metabolic pathways;ko00500//Starch and sucrose metabolism	K16055;K16055	-	GO:0019203//carbohydrate phosphatase activity;GO:0035251//UDP-glucosyltransferase activity	GO:0005991//trehalose metabolic process;GO:0006796//phosphate-containing compound metabolic process
GWHGAAYT024566	1.68181	1.31541e-37	4.2796e-35	TPS6	PREDICTED: alpha,alpha-trehalose-phosphate synthase [UDP-forming] 6 [Pyrus x bretschneideri]	Metabolism;Metabolism	Global and overview maps;Carbohydrate metabolism	ko01100//Metabolic pathways;ko00500//Starch and sucrose metabolism	K16055;K16055	-	GO:0019203//carbohydrate phosphatase activity;GO:0035251//UDP-glucosyltransferase activity	GO:0005991//trehalose metabolic process;GO:0006796//phosphate-containing compound metabolic process
GWHGAAYT015923	1.67485	1.13345e-12	5.38774e-11	GAE1	PREDICTED: UDP-glucuronate 4-epimerase 1 [Pyrus x bretschneideri]	Metabolism;Metabolism	Global and overview maps;Carbohydrate metabolism	ko01100//Metabolic pathways;ko00520//Amino sugar and nucleotide sugar metabolism	K08679;K08679	GO:0000139//Golgi membrane;GO:0031224//intrinsic component of membrane;GO:0031984//organelle subcompartment	GO:0016857//racemase and epimerase activity, acting on carbohydrates and derivatives;GO:0048037//cofactor binding	GO:0044238//primary metabolic process
GWHGAAYT046356	1.6699	2.31359e-05	0.000335368	At4g24780	probable pectate lyase 18 precursor [Pyrus x bretschneideri]	Metabolism	Carbohydrate metabolism	ko00040//Pentose and glucuronate interconversions	K01728	-	GO:0016837//carbon-oxygen lyase activity, acting on polysaccharides;GO:0043169//cation binding	GO:0000272//polysaccharide catabolic process
GWHGAAYT045835	1.65313	1.6746e-13	8.77172e-12	UGE5	PREDICTED: UDP-glucose 4-epimerase GEPI48-like [Pyrus x bretschneideri]	Metabolism;Metabolism;Metabolism	Global and overview maps;Carbohydrate metabolism;Carbohydrate metabolism	ko01100//Metabolic pathways;ko00520//Amino sugar and nucleotide sugar metabolism;ko00052//Galactose metabolism	K01784;K01784;K01784	-	GO:0016857//racemase and epimerase activity, acting on carbohydrates and derivatives;GO:0048037//cofactor binding	GO:0019318//hexose metabolic process
GWHGAAYT001884	1.54027	1.67816e-12	7.83702e-11	SDH	PREDICTED: sorbitol dehydrogenase-like isoform X1 [Pyrus x bretschneideri]	Metabolism;Metabolism;Metabolism	Global and overview maps;Carbohydrate metabolism;Carbohydrate metabolism	ko01100//Metabolic pathways;ko00040//Pentose and glucuronate interconversions;ko00051//Fructose and mannose metabolism	K00008;K00008;K00008	-	-	-
GWHGAAYT007634	1.47897	3.98081e-07	8.52648e-06	AXS2	PREDICTED: UDP-D-apiose/UDP-D-xylose synthase 2-like isoform X1 [Pyrus x bretschneideri]	Metabolism;Metabolism	Global and overview maps;Carbohydrate metabolism	ko01100//Metabolic pathways;ko00520//Amino sugar and nucleotide sugar metabolism	K12449;K12449	-	GO:0048037//cofactor binding	-
GWHGAAYT001881	1.44601	0.00134746	0.0112183	SDH	PREDICTED: sorbitol dehydrogenase-like [Malus domestica]	Metabolism;Metabolism;Metabolism	Global and overview maps;Carbohydrate metabolism;Carbohydrate metabolism	ko01100//Metabolic pathways;ko00040//Pentose and glucuronate interconversions;ko00051//Fructose and mannose metabolism	K00008;K00008;K00008	-	-	-
GWHGAAYT001489	1.3808	1.38079e-07	3.23188e-06	PLC2	PREDICTED: phosphoinositide phospholipase C 2-like [Pyrus x bretschneideri]	Metabolism;Metabolism;Environmental Information Processing	Global and overview maps;Carbohydrate metabolism;Signal transduction	ko01100//Metabolic pathways;ko00562//Inositol phosphate metabolism;ko04070//Phosphatidylinositol signaling system	K05857;K05857;K05857	-	GO:0042578//phosphoric ester hydrolase activity;GO:0060089//molecular transducer activity	GO:0006629//lipid metabolic process;GO:0007165//signal transduction
GWHGAAYT034046	1.36084	1.83263e-07	4.20873e-06	CIT	citrate synthase 1 [Pyrus betulifolia]	Metabolism;Metabolism;Metabolism;Metabolism;Metabolism;Metabolism;Metabolism	Global and overview maps;Global and overview maps;Global and overview maps;Global and overview maps;Carbohydrate metabolism;Carbohydrate metabolism;Global and overview maps	ko01100//Metabolic pathways;ko01110//Biosynthesis of secondary metabolites;ko01200//Carbon metabolism;ko01230//Biosynthesis of amino acids;ko00630//Glyoxylate and dicarboxylate metabolism;ko00020//Citrate cycle (TCA cycle);ko01210//2-Oxocarboxylic acid metabolism	K01647;K01647;K01647;K01647;K01647;K01647;K01647	-	GO:0016746//transferase activity, transferring acyl groups	GO:0005975//carbohydrate metabolic process;GO:0006101//citrate metabolic process
GWHGAAYT034225	1.36016	2.53746e-06	4.60342e-05	BCDH	PREDICTED: 2-oxoisovalerate dehydrogenase subunit beta 1, mitochondrial isoform X1 [Pyrus x bretschneideri]	Metabolism;Metabolism;Metabolism;Metabolism	Global and overview maps;Global and overview maps;Amino acid metabolism;Carbohydrate metabolism	ko01100//Metabolic pathways;ko01110//Biosynthesis of secondary metabolites;ko00280//Valine, leucine and isoleucine degradation;ko00640//Propanoate metabolism	K00167;K00167;K00167;K00167	-	-	-
GWHGAAYT020402	1.3598	2.92794e-06	5.2372e-05	ARA1	PREDICTED: L-arabinokinase-like [Lupinus angustifolius]	Metabolism;Metabolism	Global and overview maps;Carbohydrate metabolism	ko01100//Metabolic pathways;ko00520//Amino sugar and nucleotide sugar metabolism	K12446;K12446	-	-	-
GWHGAAYT001529	1.35541	3.43752e-09	1.05177e-07	mipp1	PREDICTED: multiple inositol polyphosphate phosphatase 1 isoform X1 [Pyrus x bretschneideri]	Metabolism;Metabolism;Metabolism	Global and overview maps;Carbohydrate metabolism;Carbohydrate metabolism	ko01100//Metabolic pathways;ko00010//Glycolysis / Gluconeogenesis;ko00562//Inositol phosphate metabolism	K03103;K03103;K03103	-	GO:0004446//inositol-hexakisphosphate phosphatase activity	GO:0006796//phosphate-containing compound metabolic process
GWHGAAYT005202	1.33356	0.000594912	0.00566307	GLO1	PREDICTED: peroxisomal (S)-2-hydroxy-acid oxidase GLO1 isoform X2 [Pyrus x bretschneideri]	Metabolism;Metabolism;Metabolism;Metabolism;Cellular Processes	Global and overview maps;Global and overview maps;Global and overview maps;Carbohydrate metabolism;Transport and catabolism	ko01100//Metabolic pathways;ko01110//Biosynthesis of secondary metabolites;ko01200//Carbon metabolism;ko00630//Glyoxylate and dicarboxylate metabolism;ko04146//Peroxisome	K11517;K11517;K11517;K11517;K11517	-	GO:0003824//catalytic activity;GO:0032553//ribonucleotide binding	GO:0044710//single-organism metabolic process
GWHGAAYT054550	1.30042	8.5925e-05	0.00107154	AAT1	Thiolase_N domain-containing protein/Thiolase_C domain-containing protein/ABC1 domain-containing protein [Cephalotus follicularis]	Metabolism;Metabolism;Metabolism;Metabolism;Metabolism;Metabolism;Metabolism;Metabolism;Metabolism;Metabolism;Metabolism;Metabolism;Metabolism;Metabolism	Global and overview maps;Global and overview maps;Global and overview maps;Carbohydrate metabolism;Carbohydrate metabolism;Global and overview maps;Amino acid metabolism;Metabolism of terpenoids and polyketides;Amino acid metabolism;Lipid metabolism;Amino acid metabolism;Carbohydrate metabolism;Carbohydrate metabolism;Lipid metabolism	ko01100//Metabolic pathways;ko01110//Biosynthesis of secondary metabolites;ko01200//Carbon metabolism;ko00630//Glyoxylate and dicarboxylate metabolism;ko00620//Pyruvate metabolism;ko01212//Fatty acid metabolism;ko00380//Tryptophan metabolism;ko00900//Terpenoid backbone biosynthesis;ko00280//Valine, leucine and isoleucine degradation;ko00071//Fatty acid degradation;ko00310//Lysine degradation;ko00…	K00626;K00626;K00626;K00626;K00626;K00626;K00626;K00626;K00626;K00626;K00626;K00626;K00626;K00626	-	-	-
GWHGAAYT026105	1.2942	0.000102392	0.00125131	PPD	PREDICTED: pyruvate, phosphate dikinase, chloroplastic-like isoform X3 [Pyrus x bretschneideri]	Metabolism;Metabolism;Metabolism;Metabolism	Global and overview maps;Global and overview maps;Carbohydrate metabolism;Energy metabolism	ko01100//Metabolic pathways;ko01200//Carbon metabolism;ko00620//Pyruvate metabolism;ko00710//Carbon fixation in photosynthetic organisms	K01006;K01006;K01006;K01006	-	GO:0016781//phosphotransferase activity, paired acceptors;GO:0032550//purine ribonucleoside binding;GO:0043169//cation binding	GO:0006796//phosphate-containing compound metabolic process;GO:0032787//monocarboxylic acid metabolic process
GWHGAAYT050087	1.29124	2.16171e-11	8.99107e-10	SDH	PREDICTED: sorbitol dehydrogenase-like [Pyrus x bretschneideri]	Metabolism;Metabolism;Metabolism	Global and overview maps;Carbohydrate metabolism;Carbohydrate metabolism	ko01100//Metabolic pathways;ko00040//Pentose and glucuronate interconversions;ko00051//Fructose and mannose metabolism	K00008;K00008;K00008	-	-	-
GWHGAAYT025313	1.29112	1.04887e-07	2.51736e-06	ACLA-1	PREDICTED: ATP-citrate synthase alpha chain protein 1 [Malus domestica]	Metabolism;Metabolism;Metabolism	Global and overview maps;Global and overview maps;Carbohydrate metabolism	ko01100//Metabolic pathways;ko01110//Biosynthesis of secondary metabolites;ko00020//Citrate cycle (TCA cycle)	K01648;K01648;K01648	-	GO:0003824//catalytic activity	-
GWHGAAYT014703	1.27195	0.000224696	0.00245497	PPD	PREDICTED: pyruvate, phosphate dikinase, chloroplastic-like [Pyrus x bretschneideri]	Metabolism;Metabolism;Metabolism;Metabolism	Global and overview maps;Global and overview maps;Carbohydrate metabolism;Energy metabolism	ko01100//Metabolic pathways;ko01200//Carbon metabolism;ko00620//Pyruvate metabolism;ko00710//Carbon fixation in photosynthetic organisms	K01006;K01006;K01006;K01006	-	GO:0016781//phosphotransferase activity, paired acceptors;GO:0032550//purine ribonucleoside binding;GO:0043169//cation binding	GO:0006796//phosphate-containing compound metabolic process;GO:0032787//monocarboxylic acid metabolic process
GWHGAAYT031609	1.25252	4.19099e-05	0.000568658	HXK1	PREDICTED: hexokinase-1-like [Malus domestica]	Metabolism;Metabolism;Metabolism;Metabolism;Metabolism;Metabolism;Metabolism;Metabolism	Global and overview maps;Global and overview maps;Global and overview maps;Carbohydrate metabolism;Carbohydrate metabolism;Carbohydrate metabolism;Carbohydrate metabolism;Carbohydrate metabolism	ko01100//Metabolic pathways;ko01110//Biosynthesis of secondary metabolites;ko01200//Carbon metabolism;ko00500//Starch and sucrose metabolism;ko00520//Amino sugar and nucleotide sugar metabolism;ko00010//Glycolysis / Gluconeogenesis;ko00052//Galactose metabolism;ko00051//Fructose and mannose metabolism	K00844;K00844;K00844;K00844;K00844;K00844;K00844;K00844	-	GO:0016773//phosphotransferase activity, alcohol group as acceptor;GO:0032550//purine ribonucleoside binding	GO:0006090//pyruvate metabolic process;GO:0016310//phosphorylation;GO:0044238//primary metabolic process
GWHGAAYT001488	1.23826	1.11667e-05	0.000174572	PLC6	PREDICTED: phosphoinositide phospholipase C 6-like [Pyrus x bretschneideri]	Metabolism;Metabolism;Environmental Information Processing	Global and overview maps;Carbohydrate metabolism;Signal transduction	ko01100//Metabolic pathways;ko00562//Inositol phosphate metabolism;ko04070//Phosphatidylinositol signaling system	K05857;K05857;K05857	-	GO:0016787//hydrolase activity	GO:0006629//lipid metabolic process;GO:0007165//signal transduction
GWHGAAYT025857	1.22504	1.81468e-15	1.19406e-13	ACLB-2	PREDICTED: ATP-citrate synthase beta chain protein 2 [Malus domestica]	Metabolism;Metabolism;Metabolism	Global and overview maps;Global and overview maps;Carbohydrate metabolism	ko01100//Metabolic pathways;ko01110//Biosynthesis of secondary metabolites;ko00020//Citrate cycle (TCA cycle)	K01648;K01648;K01648	-	GO:0004774//succinate-CoA ligase activity;GO:0046912//transferase activity, transferring acyl groups, acyl groups converted into alkyl on transfer	GO:0005975//carbohydrate metabolic process
GWHGAAYT006034	1.19882	1.1479e-06	2.24077e-05	At5g47720	PREDICTED: acetyl-CoA acetyltransferase, cytosolic 1 isoform X1 [Pyrus x bretschneideri]	Metabolism;Metabolism;Metabolism;Metabolism;Metabolism;Metabolism;Metabolism;Metabolism;Metabolism;Metabolism;Metabolism;Metabolism;Metabolism;Metabolism	Global and overview maps;Global and overview maps;Global and overview maps;Carbohydrate metabolism;Carbohydrate metabolism;Global and overview maps;Amino acid metabolism;Metabolism of terpenoids and polyketides;Amino acid metabolism;Lipid metabolism;Amino acid metabolism;Carbohydrate metabolism;Carbohydrate metabolism;Lipid metabolism	ko01100//Metabolic pathways;ko01110//Biosynthesis of secondary metabolites;ko01200//Carbon metabolism;ko00630//Glyoxylate and dicarboxylate metabolism;ko00620//Pyruvate metabolism;ko01212//Fatty acid metabolism;ko00380//Tryptophan metabolism;ko00900//Terpenoid backbone biosynthesis;ko00280//Valine, leucine and isoleucine degradation;ko00071//Fatty acid degradation;ko00310//Lysine degradation;ko00…	K00626;K00626;K00626;K00626;K00626;K00626;K00626;K00626;K00626;K00626;K00626;K00626;K00626;K00626	-	GO:0003988//acetyl-CoA C-acyltransferase activity	-
GWHGAAYT057920	1.1699	1.28477e-11	5.48389e-10	FBA6	PREDICTED: fructose-bisphosphate aldolase, cytoplasmic isozyme [Pyrus x bretschneideri]	Metabolism;Metabolism;Metabolism;Metabolism;Metabolism;Metabolism;Metabolism;Metabolism	Global and overview maps;Global and overview maps;Global and overview maps;Global and overview maps;Carbohydrate metabolism;Energy metabolism;Carbohydrate metabolism;Carbohydrate metabolism	ko01100//Metabolic pathways;ko01110//Biosynthesis of secondary metabolites;ko01200//Carbon metabolism;ko01230//Biosynthesis of amino acids;ko00010//Glycolysis / Gluconeogenesis;ko00710//Carbon fixation in photosynthetic organisms;ko00051//Fructose and mannose metabolism;ko00030//Pentose phosphate pathway	K01623;K01623;K01623;K01623;K01623;K01623;K01623;K01623	-	GO:0016832//aldehyde-lyase activity	GO:0006090//pyruvate metabolic process
GWHGAAYT047123	1.1351	5.1544e-06	8.84678e-05	Tkfc	Dak1 domain-containing protein/Dak2 domain-containing protein [Cephalotus follicularis]	Metabolism;Metabolism;Metabolism;Metabolism	Global and overview maps;Global and overview maps;Lipid metabolism;Carbohydrate metabolism	ko01100//Metabolic pathways;ko01200//Carbon metabolism;ko00561//Glycerolipid metabolism;ko00051//Fructose and mannose metabolism	K00863;K00863;K00863;K00863	-	GO:0016772//transferase activity, transferring phosphorus-containing groups;GO:0032550//purine ribonucleoside binding	GO:0006796//phosphate-containing compound metabolic process;GO:0019400//alditol metabolic process
GWHGAAYT014417	1.13471	1.42207e-05	0.000216309	AAE7	PREDICTED: acetate/butyrate--CoA ligase AAE7, peroxisomal-like [Pyrus x bretschneideri]	Metabolism;Metabolism;Metabolism;Metabolism;Metabolism;Metabolism	Global and overview maps;Global and overview maps;Global and overview maps;Carbohydrate metabolism;Carbohydrate metabolism;Carbohydrate metabolism	ko01100//Metabolic pathways;ko01110//Biosynthesis of secondary metabolites;ko01200//Carbon metabolism;ko00630//Glyoxylate and dicarboxylate metabolism;ko00010//Glycolysis / Gluconeogenesis;ko00620//Pyruvate metabolism	K01913;K01913;K01913;K01913;K01913;K01913	GO:0042579//microbody	GO:0016405//CoA-ligase activity;GO:0016878//acid-thiol ligase activity	GO:0044262//cellular carbohydrate metabolic process;GO:0046459//short-chain fatty acid metabolic process
GWHGAAYT005056	1.12984	5.02968e-06	8.64745e-05	MUR4	PREDICTED: UDP-arabinose 4-epimerase 1 isoform X1 [Pyrus x bretschneideri]	Metabolism;Metabolism	Global and overview maps;Carbohydrate metabolism	ko01100//Metabolic pathways;ko00520//Amino sugar and nucleotide sugar metabolism	K12448;K12448	-	GO:0016857//racemase and epimerase activity, acting on carbohydrates and derivatives;GO:0048037//cofactor binding	GO:0019318//hexose metabolic process
GWHGAAYT052802	1.11949	5.41833e-14	2.99913e-12	PGI1	PREDICTED: glucose-6-phosphate isomerase 1, chloroplastic-like [Malus domestica]	Metabolism;Metabolism;Metabolism;Metabolism;Metabolism;Metabolism;Metabolism	Global and overview maps;Global and overview maps;Global and overview maps;Carbohydrate metabolism;Carbohydrate metabolism;Carbohydrate metabolism;Carbohydrate metabolism	ko01100//Metabolic pathways;ko01110//Biosynthesis of secondary metabolites;ko01200//Carbon metabolism;ko00500//Starch and sucrose metabolism;ko00520//Amino sugar and nucleotide sugar metabolism;ko00010//Glycolysis / Gluconeogenesis;ko00030//Pentose phosphate pathway	K01810;K01810;K01810;K01810;K01810;K01810;K01810	-	-	-
GWHGAAYT053453	1.079	0.00375274	0.0262817	Os09g0505700	PREDICTED: ribulose-phosphate 3-epimerase, cytoplasmic isoform [Malus domestica]	Metabolism;Metabolism;Metabolism;Metabolism;Metabolism;Metabolism;Metabolism	Global and overview maps;Global and overview maps;Global and overview maps;Global and overview maps;Carbohydrate metabolism;Energy metabolism;Carbohydrate metabolism	ko01100//Metabolic pathways;ko01110//Biosynthesis of secondary metabolites;ko01200//Carbon metabolism;ko01230//Biosynthesis of amino acids;ko00040//Pentose and glucuronate interconversions;ko00710//Carbon fixation in photosynthetic organisms;ko00030//Pentose phosphate pathway	K01783;K01783;K01783;K01783;K01783;K01783;K01783	-	-	-
GWHGAAYT028012	1.07026	0.00155866	0.0127022	GLCAK1	PREDICTED: glucuronokinase 1 isoform X2 [Malus domestica]	Metabolism;Metabolism;Metabolism;Metabolism	Global and overview maps;Carbohydrate metabolism;Carbohydrate metabolism;Carbohydrate metabolism	ko01100//Metabolic pathways;ko00520//Amino sugar and nucleotide sugar metabolism;ko00040//Pentose and glucuronate interconversions;ko00053//Ascorbate and aldarate metabolism	K16190;K16190;K16190;K16190	GO:0044424//intracellular part	GO:0016772//transferase activity, transferring phosphorus-containing groups;GO:0032550//purine ribonucleoside binding	GO:0006796//phosphate-containing compound metabolic process
GWHGAAYT000430	1.03029	0.00470493	0.0317797	PCKA	phosphoenolpyruvate carboxykinase [Malus domestica]	Metabolism;Metabolism;Metabolism;Metabolism;Metabolism;Metabolism;Metabolism	Global and overview maps;Global and overview maps;Global and overview maps;Carbohydrate metabolism;Carbohydrate metabolism;Carbohydrate metabolism;Energy metabolism	ko01100//Metabolic pathways;ko01110//Biosynthesis of secondary metabolites;ko01200//Carbon metabolism;ko00020//Citrate cycle (TCA cycle);ko00010//Glycolysis / Gluconeogenesis;ko00620//Pyruvate metabolism;ko00710//Carbon fixation in photosynthetic organisms	K01610;K01610;K01610;K01610;K01610;K01610;K01610	-	GO:0000166//nucleotide binding;GO:0004611//phosphoenolpyruvate carboxykinase activity;GO:0032550//purine ribonucleoside binding	GO:0006006//glucose metabolic process
GWHGAAYT026106	-1.01881	2.4354e-07	5.45608e-06	PPD	PREDICTED: pyruvate, phosphate dikinase, chloroplastic-like [Malus domestica]	Metabolism;Metabolism;Metabolism;Metabolism	Global and overview maps;Global and overview maps;Carbohydrate metabolism;Energy metabolism	ko01100//Metabolic pathways;ko01200//Carbon metabolism;ko00620//Pyruvate metabolism;ko00710//Carbon fixation in photosynthetic organisms	K01006;K01006;K01006;K01006	-	GO:0016781//phosphotransferase activity, paired acceptors;GO:0032550//purine ribonucleoside binding;GO:0043169//cation binding	GO:0006796//phosphate-containing compound metabolic process;GO:0032787//monocarboxylic acid metabolic process
GWHGAAYT039401	-1.02609	8.39142e-15	5.05575e-13	CFBP1	PREDICTED: fructose-1,6-bisphosphatase, chloroplastic-like [Pyrus x bretschneideri]	Metabolism;Metabolism;Metabolism;Metabolism;Metabolism;Metabolism;Metabolism	Global and overview maps;Global and overview maps;Global and overview maps;Carbohydrate metabolism;Energy metabolism;Carbohydrate metabolism;Carbohydrate metabolism	ko01100//Metabolic pathways;ko01110//Biosynthesis of secondary metabolites;ko01200//Carbon metabolism;ko00010//Glycolysis / Gluconeogenesis;ko00710//Carbon fixation in photosynthetic organisms;ko00051//Fructose and mannose metabolism;ko00030//Pentose phosphate pathway	K03841;K03841;K03841;K03841;K03841;K03841;K03841	GO:0005576//extracellular region;GO:0009526//plastid envelope;GO:0009532//plastid stroma	GO:0016628//oxidoreductase activity, acting on the CH-CH group of donors, NAD or NADP as acceptor;GO:0043169//cation binding;GO:0050308//sugar-phosphatase activity	GO:0005982//starch metabolic process;GO:0005984//disaccharide metabolic process;GO:0006739//NADP metabolic process;GO:0006779//porphyrin-containing compound biosynthetic process;GO:0006873//cellular ion homeostasis;GO:0009617//response to bacterium;GO:0009639//response to red or far red light;GO:0009658//chloroplast organization;GO:0009668//plastid membrane organization;GO:0009767//photosynthetic…
GWHGAAYT012692	-1.03122	1.60046e-08	4.40028e-07	OsI_032456	PREDICTED: GDP-mannose 3,5-epimerase 2 [Pyrus x bretschneideri]	Metabolism;Metabolism;Metabolism;Metabolism	Global and overview maps;Global and overview maps;Carbohydrate metabolism;Carbohydrate metabolism	ko01100//Metabolic pathways;ko01110//Biosynthesis of secondary metabolites;ko00520//Amino sugar and nucleotide sugar metabolism;ko00053//Ascorbate and aldarate metabolism	K10046;K10046;K10046;K10046	GO:0043234//protein complex;GO:0044444//cytoplasmic part	GO:0000166//nucleotide binding;GO:0016857//racemase and epimerase activity, acting on carbohydrates and derivatives;GO:0048037//cofactor binding	GO:0006355//regulation of transcription, DNA-templated;GO:0019852//L-ascorbic acid metabolic process
GWHGAAYT032310	-1.04731	0.000108386	0.00131306	MAN7	PREDICTED: mannan endo-1,4-beta-mannosidase 7 [Pyrus x bretschneideri]	Metabolism	Carbohydrate metabolism	ko00051//Fructose and mannose metabolism	K19355	-	GO:0016787//hydrolase activity	GO:0044238//primary metabolic process
GWHGAAYT024697	-1.06029	0.0014501	0.0119338	RPI2	PREDICTED: probable ribose-5-phosphate isomerase 2 [Pyrus x bretschneideri]	Metabolism;Metabolism;Metabolism;Metabolism;Metabolism;Metabolism	Global and overview maps;Global and overview maps;Global and overview maps;Global and overview maps;Energy metabolism;Carbohydrate metabolism	ko01100//Metabolic pathways;ko01110//Biosynthesis of secondary metabolites;ko01200//Carbon metabolism;ko01230//Biosynthesis of amino acids;ko00710//Carbon fixation in photosynthetic organisms;ko00030//Pentose phosphate pathway	K01807;K01807;K01807;K01807;K01807;K01807	-	GO:0003824//catalytic activity	GO:0019682//glyceraldehyde-3-phosphate metabolic process
GWHGAAYT025793	-1.06209	1.9723e-17	1.56932e-15	LPD	PREDICTED: dihydrolipoyl dehydrogenase, mitochondrial [Malus domestica]	Metabolism;Metabolism;Metabolism;Metabolism;Metabolism;Metabolism;Metabolism;Metabolism;Metabolism;Metabolism	Global and overview maps;Global and overview maps;Global and overview maps;Carbohydrate metabolism;Carbohydrate metabolism;Carbohydrate metabolism;Carbohydrate metabolism;Amino acid metabolism;Amino acid metabolism;Carbohydrate metabolism	ko01100//Metabolic pathways;ko01110//Biosynthesis of secondary metabolites;ko01200//Carbon metabolism;ko00630//Glyoxylate and dicarboxylate metabolism;ko00020//Citrate cycle (TCA cycle);ko00010//Glycolysis / Gluconeogenesis;ko00620//Pyruvate metabolism;ko00260//Glycine, serine and threonine metabolism;ko00280//Valine, leucine and isoleucine degradation;ko00640//Propanoate metabolism	K00382;K00382;K00382;K00382;K00382;K00382;K00382;K00382;K00382;K00382	-	GO:0000166//nucleotide binding;GO:0016651//oxidoreductase activity, acting on NAD(P)H;GO:0016723//oxidoreductase activity, oxidizing metal ions, NAD or NADP as acceptor;GO:0046914//transition metal ion binding	GO:0019725//cellular homeostasis;GO:0044710//single-organism metabolic process;GO:0061687//detoxification of inorganic compound
GWHGAAYT042044	-1.06406	2.79246e-08	7.38626e-07	HPR-A	glycerate dehydrogenase [Pyrus x bretschneideri]	Metabolism;Metabolism;Metabolism;Metabolism;Metabolism	Global and overview maps;Global and overview maps;Global and overview maps;Carbohydrate metabolism;Amino acid metabolism	ko01100//Metabolic pathways;ko01110//Biosynthesis of secondary metabolites;ko01200//Carbon metabolism;ko00630//Glyoxylate and dicarboxylate metabolism;ko00260//Glycine, serine and threonine metabolism	K15893;K15893;K15893;K15893;K15893	-	-	-
GWHGAAYT042045	-1.06474	1.21584e-07	2.88501e-06	HPR	PREDICTED: glycerate dehydrogenase HPR, peroxisomal-like [Pyrus x bretschneideri]	Metabolism;Metabolism;Metabolism;Metabolism;Metabolism	Global and overview maps;Global and overview maps;Global and overview maps;Carbohydrate metabolism;Amino acid metabolism	ko01100//Metabolic pathways;ko01110//Biosynthesis of secondary metabolites;ko01200//Carbon metabolism;ko00630//Glyoxylate and dicarboxylate metabolism;ko00260//Glycine, serine and threonine metabolism	K15893;K15893;K15893;K15893;K15893	-	-	-
GWHGAAYT054782	-1.11158	0.000538156	0.00520402	RHM1	PREDICTED: trifunctional UDP-glucose 4,6-dehydratase/UDP-4-keto-6-deoxy-D-glucose 3,5-epimerase/UDP-4-keto-L-rhamnose-reductase RHM1-like [Pyrus x bretschneideri]	Metabolism	Carbohydrate metabolism	ko00520//Amino sugar and nucleotide sugar metabolism	K12450	-	GO:0016836//hydro-lyase activity;GO:0048037//cofactor binding	GO:0009117//nucleotide metabolic process
GWHGAAYT046190	-1.11886	0.00187213	0.0148037	NADP-ME4	NADP-dependent malic enzyme [Pyrus pyrifolia]	Metabolism;Metabolism;Metabolism;Metabolism	Global and overview maps;Global and overview maps;Carbohydrate metabolism;Energy metabolism	ko01100//Metabolic pathways;ko01200//Carbon metabolism;ko00620//Pyruvate metabolism;ko00710//Carbon fixation in photosynthetic organisms	K00029;K00029;K00029;K00029	-	GO:0000166//nucleotide binding;GO:0004470//malic enzyme activity;GO:0043169//cation binding	GO:0043648//dicarboxylic acid metabolic process
GWHGAAYT013160	-1.13252	1.66736e-05	0.000249728	PME6	PREDICTED: pectinesterase [Malus domestica]	Metabolism;Metabolism	Global and overview maps;Carbohydrate metabolism	ko01100//Metabolic pathways;ko00040//Pentose and glucuronate interconversions	K01051;K01051	GO:0030312//external encapsulating structure	GO:0052689//carboxylic ester hydrolase activity	GO:0000272//polysaccharide catabolic process;GO:0009892//negative regulation of metabolic process;GO:0071555//cell wall organization
GWHGAAYT005845	-1.13287	1.78158e-13	9.28226e-12	SS3	PREDICTED: starch synthase 3, chloroplastic/amyloplastic-like [Pyrus x bretschneideri]	Metabolism;Metabolism;Metabolism	Global and overview maps;Global and overview maps;Carbohydrate metabolism	ko01100//Metabolic pathways;ko01110//Biosynthesis of secondary metabolites;ko00500//Starch and sucrose metabolism	K00703;K00703;K00703	-	-	-
GWHGAAYT055381	-1.13519	3.90482e-12	1.75364e-10	MODA	PREDICTED: NADP-dependent malic enzyme [Pyrus x bretschneideri]	Metabolism;Metabolism;Metabolism;Metabolism	Global and overview maps;Global and overview maps;Carbohydrate metabolism;Energy metabolism	ko01100//Metabolic pathways;ko01200//Carbon metabolism;ko00620//Pyruvate metabolism;ko00710//Carbon fixation in photosynthetic organisms	K00029;K00029;K00029;K00029	GO:0009536//plastid	GO:0000166//nucleotide binding;GO:0004470//malic enzyme activity;GO:0046914//transition metal ion binding;GO:0046983//protein dimerization activity	GO:0006006//glucose metabolic process;GO:0006631//fatty acid metabolic process;GO:0006996//organelle organization;GO:0043648//dicarboxylic acid metabolic process;GO:0051260//protein homooligomerization;GO:0051603//proteolysis involved in cellular protein catabolic process
GWHGAAYT054994	-1.13837	0.0027892	0.0205927	FAB1B	PREDICTED: 1-phosphatidylinositol-3-phosphate 5-kinase FAB1B-like isoform X2 [Pyrus x bretschneideri]	Metabolism;Cellular Processes;Metabolism;Environmental Information Processing	Global and overview maps;Transport and catabolism;Carbohydrate metabolism;Signal transduction	ko01100//Metabolic pathways;ko04145//Phagosome;ko00562//Inositol phosphate metabolism;ko04070//Phosphatidylinositol signaling system	K00921;K00921;K00921;K00921	GO:0031090//organelle membrane;GO:0043231//intracellular membrane-bounded organelle	GO:0016307//phosphatidylinositol phosphate kinase activity;GO:0036094//small molecule binding;GO:0043169//cation binding	GO:0006996//organelle organization;GO:0010118//stomatal movement;GO:0019538//protein metabolic process;GO:0046488//phosphatidylinositol metabolic process;GO:0048229//gametophyte development
GWHGAAYT025373	-1.14112	8.70792e-08	2.11951e-06	GGAT2	PREDICTED: glutamate--glyoxylate aminotransferase 2 [Pyrus x bretschneideri]	Metabolism;Metabolism;Metabolism;Metabolism;Metabolism;Metabolism;Metabolism;Metabolism;Metabolism;Metabolism	Global and overview maps;Global and overview maps;Global and overview maps;Global and overview maps;Carbohydrate metabolism;Global and overview maps;Amino acid metabolism;Energy metabolism;Amino acid metabolism;Amino acid metabolism	ko01100//Metabolic pathways;ko01110//Biosynthesis of secondary metabolites;ko01200//Carbon metabolism;ko01230//Biosynthesis of amino acids;ko00630//Glyoxylate and dicarboxylate metabolism;ko01210//2-Oxocarboxylic acid metabolism;ko00260//Glycine, serine and threonine metabolism;ko00710//Carbon fixation in photosynthetic organisms;ko00250//Alanine, aspartate and glutamate metabolism;ko00220//Argin…	K14272;K14272;K14272;K14272;K14272;K14272;K14272;K14272;K14272;K14272	-	GO:0016769//transferase activity, transferring nitrogenous groups;GO:0043168//anion binding	GO:0008152//metabolic process
GWHGAAYT004660	-1.15314	6.7551e-14	3.71797e-12	GLO1	PREDICTED: peroxisomal (S)-2-hydroxy-acid oxidase [Pyrus x bretschneideri]	Metabolism;Metabolism;Metabolism;Metabolism;Cellular Processes	Global and overview maps;Global and overview maps;Global and overview maps;Carbohydrate metabolism;Transport and catabolism	ko01100//Metabolic pathways;ko01110//Biosynthesis of secondary metabolites;ko01200//Carbon metabolism;ko00630//Glyoxylate and dicarboxylate metabolism;ko04146//Peroxisome	K11517;K11517;K11517;K11517;K11517	-	GO:0003824//catalytic activity;GO:0032553//ribonucleotide binding	GO:0044710//single-organism metabolic process
GWHGAAYT055382	-1.15886	1.89187e-16	1.37118e-14	NADP-ME4	PREDICTED: NADP-dependent malic enzyme-like [Pyrus x bretschneideri]	Metabolism;Metabolism;Metabolism;Metabolism	Global and overview maps;Global and overview maps;Carbohydrate metabolism;Energy metabolism	ko01100//Metabolic pathways;ko01200//Carbon metabolism;ko00620//Pyruvate metabolism;ko00710//Carbon fixation in photosynthetic organisms	K00029;K00029;K00029;K00029	-	-	-
GWHGAAYT044220	-1.1929	1.0736e-05	0.000168648	At1g11820	PREDICTED: glucan endo-1,3-beta-glucosidase 1-like [Pyrus x bretschneideri]	Metabolism	Carbohydrate metabolism	ko00500//Starch and sucrose metabolism	K19891	GO:0031224//intrinsic component of membrane	GO:0008422//beta-glucosidase activity	GO:0006950//response to stress;GO:0044238//primary metabolic process
GWHGAAYT010533	-1.19871	0.0022069	0.0169407	RFS2	PREDICTED: probable galactinol--sucrose galactosyltransferase 2 [Pyrus x bretschneideri]	Metabolism	Carbohydrate metabolism	ko00052//Galactose metabolism	K06617	-	-	-
GWHGAAYT043161	-1.23856	4.61394e-05	0.000620867	PGK1	PREDICTED: phosphoglycerate kinase, chloroplastic-like [Malus domestica]	Metabolism;Metabolism;Metabolism;Metabolism;Metabolism;Metabolism	Global and overview maps;Global and overview maps;Global and overview maps;Global and overview maps;Carbohydrate metabolism;Energy metabolism	ko01100//Metabolic pathways;ko01110//Biosynthesis of secondary metabolites;ko01200//Carbon metabolism;ko01230//Biosynthesis of amino acids;ko00010//Glycolysis / Gluconeogenesis;ko00710//Carbon fixation in photosynthetic organisms	K00927;K00927;K00927;K00927;K00927;K00927	-	GO:0016772//transferase activity, transferring phosphorus-containing groups;GO:0032550//purine ribonucleoside binding	GO:0006090//pyruvate metabolic process;GO:0006796//phosphate-containing compound metabolic process
GWHGAAYT000389	-1.26445	6.54148e-05	0.000842309	SHM1	PREDICTED: serine hydroxymethyltransferase, mitochondrial [Pyrus x bretschneideri]	Metabolism;Metabolism;Metabolism;Metabolism;Metabolism;Metabolism;Metabolism;Metabolism	Global and overview maps;Global and overview maps;Global and overview maps;Global and overview maps;Carbohydrate metabolism;Amino acid metabolism;Metabolism of other amino acids;Metabolism of cofactors and vitamins	ko01100//Metabolic pathways;ko01110//Biosynthesis of secondary metabolites;ko01200//Carbon metabolism;ko01230//Biosynthesis of amino acids;ko00630//Glyoxylate and dicarboxylate metabolism;ko00260//Glycine, serine and threonine metabolism;ko00460//Cyanoamino acid metabolism;ko00670//One carbon pool by folate	K00600;K00600;K00600;K00600;K00600;K00600;K00600;K00600	-	GO:0016742//hydroxymethyl-, formyl- and related transferase activity;GO:0043168//anion binding	GO:0006730//one-carbon metabolic process;GO:0009069//serine family amino acid metabolic process
GWHGAAYT052571	-1.27397	1.63018e-31	3.5358e-29	ACC1	PREDICTED: acetyl-CoA carboxylase 1-like [Pyrus x bretschneideri]	Metabolism;Metabolism;Metabolism;Metabolism;Metabolism;Metabolism	Global and overview maps;Global and overview maps;Carbohydrate metabolism;Global and overview maps;Lipid metabolism;Carbohydrate metabolism	ko01100//Metabolic pathways;ko01110//Biosynthesis of secondary metabolites;ko00620//Pyruvate metabolism;ko01212//Fatty acid metabolism;ko00061//Fatty acid biosynthesis;ko00640//Propanoate metabolism	K11262;K11262;K11262;K11262;K11262;K11262	-	GO:0016421//CoA carboxylase activity;GO:0016879//ligase activity, forming carbon-nitrogen bonds;GO:0032550//purine ribonucleoside binding;GO:0043169//cation binding	GO:0006631//fatty acid metabolic process
GWHGAAYT054581	-1.27509	6.83259e-17	5.14306e-15	AGPP	glucose-1-phosphate adenylyltransferase small subunit, chloroplastic/amyloplastic [Malus domestica]	Metabolism;Metabolism;Metabolism;Metabolism	Global and overview maps;Global and overview maps;Carbohydrate metabolism;Carbohydrate metabolism	ko01100//Metabolic pathways;ko01110//Biosynthesis of secondary metabolites;ko00500//Starch and sucrose metabolism;ko00520//Amino sugar and nucleotide sugar metabolism	K00975;K00975;K00975;K00975	-	-	-
GWHGAAYT024798	-1.2788	2.44256e-05	0.000351799	RBCS	PREDICTED: ribulose bisphosphate carboxylase small chain, chloroplastic-like [Pyrus x bretschneideri]	Metabolism;Metabolism;Metabolism;Metabolism	Global and overview maps;Global and overview maps;Carbohydrate metabolism;Energy metabolism	ko01100//Metabolic pathways;ko01200//Carbon metabolism;ko00630//Glyoxylate and dicarboxylate metabolism;ko00710//Carbon fixation in photosynthetic organisms	K01602;K01602;K01602;K01602	-	-	-
GWHGAAYT037646	-1.31482	0.0011397	0.00975511	SPS2	PREDICTED: probable sucrose-phosphate synthase 2 [Malus domestica]	Metabolism;Metabolism	Global and overview maps;Carbohydrate metabolism	ko01100//Metabolic pathways;ko00500//Starch and sucrose metabolism	K00696;K00696	-	GO:0035251//UDP-glucosyltransferase activity	GO:0005985//sucrose metabolic process;GO:0006950//response to stress;GO:0009247//glycolipid biosynthetic process
GWHGAAYT042992	-1.31602	5.1544e-10	1.78822e-08	GLO1	PREDICTED: peroxisomal (S)-2-hydroxy-acid oxidase-like isoform X1 [Pyrus x bretschneideri]	Metabolism;Metabolism;Metabolism;Metabolism;Cellular Processes	Global and overview maps;Global and overview maps;Global and overview maps;Carbohydrate metabolism;Transport and catabolism	ko01100//Metabolic pathways;ko01110//Biosynthesis of secondary metabolites;ko01200//Carbon metabolism;ko00630//Glyoxylate and dicarboxylate metabolism;ko04146//Peroxisome	K11517;K11517;K11517;K11517;K11517	-	-	-
GWHGAAYT016642	-1.33835	1.24792e-09	4.07817e-08	SBEI	PREDICTED: 1,4-alpha-glucan-branching enzyme 1, chloroplastic/amyloplastic-like isoform X1 [Pyrus x bretschneideri]	Metabolism;Metabolism;Metabolism	Global and overview maps;Global and overview maps;Carbohydrate metabolism	ko01100//Metabolic pathways;ko01110//Biosynthesis of secondary metabolites;ko00500//Starch and sucrose metabolism	K00700;K00700;K00700	-	GO:0016758//transferase activity, transferring hexosyl groups;GO:0016798//hydrolase activity, acting on glycosyl bonds;GO:0043167//ion binding	GO:0005977//glycogen metabolic process
GWHGAAYT046296	-1.34895	2.81016e-07	6.21483e-06	GAPC	PREDICTED: glyceraldehyde-3-phosphate dehydrogenase, cytosolic-like [Pyrus x bretschneideri]	Metabolism;Metabolism;Metabolism;Metabolism;Metabolism;Metabolism	Global and overview maps;Global and overview maps;Global and overview maps;Global and overview maps;Carbohydrate metabolism;Energy metabolism	ko01100//Metabolic pathways;ko01110//Biosynthesis of secondary metabolites;ko01200//Carbon metabolism;ko01230//Biosynthesis of amino acids;ko00010//Glycolysis / Gluconeogenesis;ko00710//Carbon fixation in photosynthetic organisms	K00134;K00134;K00134;K00134;K00134;K00134	-	-	-
GWHGAAYT002453	-1.36762	0.00391374	0.0272205	ADH	PREDICTED: alcohol dehydrogenase-like [Pyrus x bretschneideri]	Metabolism;Metabolism;Metabolism;Metabolism;Metabolism;Metabolism	Global and overview maps;Global and overview maps;Carbohydrate metabolism;Amino acid metabolism;Lipid metabolism;Lipid metabolism	ko01100//Metabolic pathways;ko01110//Biosynthesis of secondary metabolites;ko00010//Glycolysis / Gluconeogenesis;ko00350//Tyrosine metabolism;ko00592//alpha-Linolenic acid metabolism;ko00071//Fatty acid degradation	K18857;K18857;K18857;K18857;K18857;K18857	-	-	-
GWHGAAYT040115	-1.39827	9.57754e-10	3.1724e-08	RPI3	PREDICTED: probable ribose-5-phosphate isomerase 3, chloroplastic [Malus domestica]	Metabolism;Metabolism;Metabolism;Metabolism;Metabolism;Metabolism	Global and overview maps;Global and overview maps;Global and overview maps;Global and overview maps;Energy metabolism;Carbohydrate metabolism	ko01100//Metabolic pathways;ko01110//Biosynthesis of secondary metabolites;ko01200//Carbon metabolism;ko01230//Biosynthesis of amino acids;ko00710//Carbon fixation in photosynthetic organisms;ko00030//Pentose phosphate pathway	K01807;K01807;K01807;K01807;K01807;K01807	-	GO:0003824//catalytic activity	GO:0019682//glyceraldehyde-3-phosphate metabolic process
GWHGAAYT022802	-1.47619	5.67968e-05	0.000740516	INPS1	PREDICTED: inositol-3-phosphate synthase-like [Pyrus x bretschneideri]	Metabolism;Metabolism	Global and overview maps;Carbohydrate metabolism	ko01100//Metabolic pathways;ko00562//Inositol phosphate metabolism	K01858;K01858	-	GO:0003824//catalytic activity	GO:0006020//inositol metabolic process;GO:0006644//phospholipid metabolic process
GWHGAAYT031170	-1.47968	2.19823e-14	1.26209e-12	GAPN	PREDICTED: NADP-dependent glyceraldehyde-3-phosphate dehydrogenase [Pyrus x bretschneideri]	Metabolism;Metabolism;Metabolism;Metabolism	Global and overview maps;Global and overview maps;Carbohydrate metabolism;Carbohydrate metabolism	ko01100//Metabolic pathways;ko01200//Carbon metabolism;ko00010//Glycolysis / Gluconeogenesis;ko00030//Pentose phosphate pathway	K00131;K00131;K00131;K00131	-	-	-
GWHGAAYT019417	-1.48487	1.13544e-07	2.71403e-06	GAD	glutamate decarboxylase [Malus domestica]	Metabolism;Metabolism;Metabolism;Metabolism;Metabolism;Metabolism	Global and overview maps;Global and overview maps;Amino acid metabolism;Metabolism of other amino acids;Carbohydrate metabolism;Metabolism of other amino acids	ko01100//Metabolic pathways;ko01110//Biosynthesis of secondary metabolites;ko00250//Alanine, aspartate and glutamate metabolism;ko00410//beta-Alanine metabolism;ko00650//Butanoate metabolism;ko00430//Taurine and hypotaurine metabolism	K01580;K01580;K01580;K01580;K01580;K01580	-	GO:0016831//carboxy-lyase activity;GO:0043168//anion binding	GO:0009064//glutamine family amino acid metabolic process
GWHGAAYT029059	-1.52288	1.27659e-09	4.16722e-08	AGPP	PREDICTED: glucose-1-phosphate adenylyltransferase small subunit, chloroplastic/amyloplastic [Malus domestica]	Metabolism;Metabolism;Metabolism;Metabolism	Global and overview maps;Global and overview maps;Carbohydrate metabolism;Carbohydrate metabolism	ko01100//Metabolic pathways;ko01110//Biosynthesis of secondary metabolites;ko00500//Starch and sucrose metabolism;ko00520//Amino sugar and nucleotide sugar metabolism	K00975;K00975;K00975;K00975	-	-	-
GWHGAAYT026125	-1.53523	1.31869e-06	2.54029e-05	GLN2	PREDICTED: glutamine synthetase leaf isozyme, chloroplastic [Pyrus x bretschneideri]	Metabolism;Metabolism;Metabolism;Metabolism;Metabolism;Metabolism	Global and overview maps;Global and overview maps;Carbohydrate metabolism;Amino acid metabolism;Amino acid metabolism;Energy metabolism	ko01100//Metabolic pathways;ko01230//Biosynthesis of amino acids;ko00630//Glyoxylate and dicarboxylate metabolism;ko00250//Alanine, aspartate and glutamate metabolism;ko00220//Arginine biosynthesis;ko00910//Nitrogen metabolism	K01915;K01915;K01915;K01915;K01915;K01915	-	GO:0016211//ammonia ligase activity;GO:0032550//purine ribonucleoside binding	GO:0006541//glutamine metabolic process
GWHGAAYT014733	-1.54332	4.61434e-07	9.78366e-06	GLN2	PREDICTED: glutamine synthetase leaf isozyme, chloroplastic-like [Pyrus x bretschneideri]	Metabolism;Metabolism;Metabolism;Metabolism;Metabolism;Metabolism	Global and overview maps;Global and overview maps;Carbohydrate metabolism;Amino acid metabolism;Amino acid metabolism;Energy metabolism	ko01100//Metabolic pathways;ko01230//Biosynthesis of amino acids;ko00630//Glyoxylate and dicarboxylate metabolism;ko00250//Alanine, aspartate and glutamate metabolism;ko00220//Arginine biosynthesis;ko00910//Nitrogen metabolism	K01915;K01915;K01915;K01915;K01915;K01915	-	GO:0016211//ammonia ligase activity;GO:0032550//purine ribonucleoside binding	GO:0006541//glutamine metabolic process
GWHGAAYT053841	-1.60909	3.14059e-20	3.182e-18	SS2	PREDICTED: granule-bound starch synthase 2, chloroplastic/amyloplastic-like [Pyrus x bretschneideri]	Metabolism;Metabolism;Metabolism	Global and overview maps;Global and overview maps;Carbohydrate metabolism	ko01100//Metabolic pathways;ko01110//Biosynthesis of secondary metabolites;ko00500//Starch and sucrose metabolism	K00703;K00703;K00703	GO:0009536//plastid	GO:0046527//glucosyltransferase activity	GO:0005982//starch metabolic process;GO:0009059//macromolecule biosynthetic process;GO:0009247//glycolipid biosynthetic process;GO:0032958//inositol phosphate biosynthetic process
GWHGAAYT008194	-1.61517	4.89446e-05	0.000651431	AAO	PREDICTED: L-ascorbate oxidase-like [Pyrus x bretschneideri]	Metabolism;Metabolism	Global and overview maps;Carbohydrate metabolism	ko01100//Metabolic pathways;ko00053//Ascorbate and aldarate metabolism	K00423;K00423	-	GO:0003824//catalytic activity;GO:0043169//cation binding	GO:0044710//single-organism metabolic process
GWHGAAYT036431	-1.62738	7.02811e-34	1.80518e-31	VTC2	PREDICTED: GDP-L-galactose phosphorylase 2 [Pyrus x bretschneideri]	Metabolism;Metabolism;Metabolism	Global and overview maps;Global and overview maps;Carbohydrate metabolism	ko01100//Metabolic pathways;ko01110//Biosynthesis of secondary metabolites;ko00053//Ascorbate and aldarate metabolism	K14190;K14190;K14190	-	GO:0004645//phosphorylase activity;GO:0016772//transferase activity, transferring phosphorus-containing groups	-
GWHGAAYT001693	-1.63807	2.0184e-12	9.35139e-11	PFK4	PREDICTED: ATP-dependent 6-phosphofructokinase 4, chloroplastic [Pyrus x bretschneideri]	Metabolism;Metabolism;Metabolism;Metabolism;Metabolism;Genetic Information Processing;Metabolism;Metabolism;Metabolism	Global and overview maps;Global and overview maps;Global and overview maps;Global and overview maps;Carbohydrate metabolism;Folding, sorting and degradation;Carbohydrate metabolism;Carbohydrate metabolism;Carbohydrate metabolism	ko01100//Metabolic pathways;ko01110//Biosynthesis of secondary metabolites;ko01200//Carbon metabolism;ko01230//Biosynthesis of amino acids;ko00010//Glycolysis / Gluconeogenesis;ko03018//RNA degradation;ko00052//Galactose metabolism;ko00051//Fructose and mannose metabolism;ko00030//Pentose phosphate pathway	K00850;K00850;K00850;K00850;K00850;K00850;K00850;K00850;K00850	GO:0009536//plastid;GO:0044445//cytosolic part	GO:0008443//phosphofructokinase activity;GO:0032550//purine ribonucleoside binding	GO:0006090//pyruvate metabolic process;GO:0016310//phosphorylation
GWHGAAYT030602	-1.70081	2.13118e-31	4.55496e-29	RBCS	PREDICTED: ribulose bisphosphate carboxylase small chain, chloroplastic [Pyrus x bretschneideri]	Metabolism;Metabolism;Metabolism;Metabolism	Global and overview maps;Global and overview maps;Carbohydrate metabolism;Energy metabolism	ko01100//Metabolic pathways;ko01200//Carbon metabolism;ko00630//Glyoxylate and dicarboxylate metabolism;ko00710//Carbon fixation in photosynthetic organisms	K01602;K01602;K01602;K01602	-	-	-
GWHGAAYT002951	-1.72402	3.83571e-31	7.85409e-29	FBA2	PREDICTED: fructose-bisphosphate aldolase 1, chloroplastic [Pyrus x bretschneideri]	Metabolism;Metabolism;Metabolism;Metabolism;Metabolism;Metabolism;Metabolism;Metabolism	Global and overview maps;Global and overview maps;Global and overview maps;Global and overview maps;Carbohydrate metabolism;Energy metabolism;Carbohydrate metabolism;Carbohydrate metabolism	ko01100//Metabolic pathways;ko01110//Biosynthesis of secondary metabolites;ko01200//Carbon metabolism;ko01230//Biosynthesis of amino acids;ko00010//Glycolysis / Gluconeogenesis;ko00710//Carbon fixation in photosynthetic organisms;ko00051//Fructose and mannose metabolism;ko00030//Pentose phosphate pathway	K01623;K01623;K01623;K01623;K01623;K01623;K01623;K01623	-	GO:0016832//aldehyde-lyase activity	GO:0006090//pyruvate metabolic process
GWHGAAYT038314	-1.74338	5.08253e-09	1.50935e-07	NRS/ER	PREDICTED: bifunctional dTDP-4-dehydrorhamnose 3,5-epimerase/dTDP-4-dehydrorhamnose reductase [Malus domestica]	Metabolism	Carbohydrate metabolism	ko00520//Amino sugar and nucleotide sugar metabolism	K12451	-	-	-
GWHGAAYT044218	-1.7872	7.48774e-13	3.62994e-11	GLX1	PREDICTED: putative lactoylglutathione lyase [Pyrus x bretschneideri]	Metabolism	Carbohydrate metabolism	ko00620//Pyruvate metabolism	K01759	-	-	-
GWHGAAYT056127	-1.79775	5.0086e-07	1.05088e-05	RBCS	PREDICTED: ribulose bisphosphate carboxylase small chain, chloroplastic-like isoform X1 [Pyrus x bretschneideri]	Metabolism;Metabolism;Metabolism;Metabolism	Global and overview maps;Global and overview maps;Carbohydrate metabolism;Energy metabolism	ko01100//Metabolic pathways;ko01200//Carbon metabolism;ko00630//Glyoxylate and dicarboxylate metabolism;ko00710//Carbon fixation in photosynthetic organisms	K01602;K01602;K01602;K01602	-	-	-
GWHGAAYT013143	-1.83399	5.01281e-05	0.000664464	At2g01630	PREDICTED: glucan endo-1,3-beta-glucosidase 3-like [Malus domestica]	Metabolism	Carbohydrate metabolism	ko00500//Starch and sucrose metabolism	K19891	-	GO:0016787//hydrolase activity	GO:0044238//primary metabolic process
GWHGAAYT011912	-1.93698	3.18808e-07	6.98207e-06	PDC4	PREDICTED: pyruvate decarboxylase 2 [Pyrus x bretschneideri]	Metabolism;Metabolism;Metabolism	Global and overview maps;Global and overview maps;Carbohydrate metabolism	ko01100//Metabolic pathways;ko01110//Biosynthesis of secondary metabolites;ko00010//Glycolysis / Gluconeogenesis	K01568;K01568;K01568	-	GO:0016830//carbon-carbon lyase activity;GO:0019842//vitamin binding	-
GWHGAAYT024532	-1.95801	2.81109e-06	5.05334e-05	AGAL1	PREDICTED: alpha-galactosidase 1-like isoform X1 [Pyrus x bretschneideri]	Metabolism;Metabolism;Metabolism;Metabolism;Metabolism	Global and overview maps;Lipid metabolism;Carbohydrate metabolism;Lipid metabolism;Glycan biosynthesis and metabolism	ko01100//Metabolic pathways;ko00561//Glycerolipid metabolism;ko00052//Galactose metabolism;ko00600//Sphingolipid metabolism;ko00603//Glycosphingolipid biosynthesis - globo and isoglobo series	K07407;K07407;K07407;K07407;K07407	GO:0005576//extracellular region;GO:0005618//cell wall	GO:0004557//alpha-galactosidase activity	GO:0044238//primary metabolic process;GO:0045229//external encapsulating structure organization;GO:0071704//organic substance metabolic process
GWHGAAYT002956	-1.9962	0.000324609	0.00336933	At4g39010	PREDICTED: endoglucanase 24-like [Pyrus x bretschneideri]	Metabolism;Metabolism	Global and overview maps;Carbohydrate metabolism	ko01100//Metabolic pathways;ko00500//Starch and sucrose metabolism	K01179;K01179	-	GO:0004553//hydrolase activity, hydrolyzing O-glycosyl compounds	GO:0030243//cellulose metabolic process
GWHGAAYT012548	-2.05472	1.02975e-05	0.00016316	RPI3	PREDICTED: probable ribose-5-phosphate isomerase 3, chloroplastic, partial [Malus domestica]	Metabolism;Metabolism;Metabolism;Metabolism;Metabolism;Metabolism	Global and overview maps;Global and overview maps;Global and overview maps;Global and overview maps;Energy metabolism;Carbohydrate metabolism	ko01100//Metabolic pathways;ko01110//Biosynthesis of secondary metabolites;ko01200//Carbon metabolism;ko01230//Biosynthesis of amino acids;ko00710//Carbon fixation in photosynthetic organisms;ko00030//Pentose phosphate pathway	K01807;K01807;K01807;K01807;K01807;K01807	-	GO:0003824//catalytic activity	GO:0019682//glyceraldehyde-3-phosphate metabolic process
GWHGAAYT012678	-2.0648	1.8624e-12	8.65603e-11	RPI3	PREDICTED: probable ribose-5-phosphate isomerase 3, chloroplastic, partial [Malus domestica]	Metabolism;Metabolism;Metabolism;Metabolism;Metabolism;Metabolism	Global and overview maps;Global and overview maps;Global and overview maps;Global and overview maps;Energy metabolism;Carbohydrate metabolism	ko01100//Metabolic pathways;ko01110//Biosynthesis of secondary metabolites;ko01200//Carbon metabolism;ko01230//Biosynthesis of amino acids;ko00710//Carbon fixation in photosynthetic organisms;ko00030//Pentose phosphate pathway	K01807;K01807;K01807;K01807;K01807;K01807	-	GO:0003824//catalytic activity	GO:0019682//glyceraldehyde-3-phosphate metabolic process
GWHGAAYT029047	-2.10579	0.00194726	0.0152495	AGPB1	glucose-1-phosphate adenylyltransferase small subunit, chloroplastic/amyloplastic [Malus domestica]	Metabolism;Metabolism;Metabolism;Metabolism	Global and overview maps;Global and overview maps;Carbohydrate metabolism;Carbohydrate metabolism	ko01100//Metabolic pathways;ko01110//Biosynthesis of secondary metabolites;ko00500//Starch and sucrose metabolism;ko00520//Amino sugar and nucleotide sugar metabolism	K00975;K00975;K00975;K00975	GO:0009536//plastid	GO:0070566//adenylyltransferase activity	GO:0005977//glycogen metabolic process;GO:0005982//starch metabolic process
GWHGAAYT056312	-2.1455	9.7136e-34	2.43097e-31	GLN1	glutamine synthetase cytosolic isozyme-like [Pyrus x bretschneideri]	Metabolism;Metabolism;Metabolism;Metabolism;Metabolism;Metabolism	Global and overview maps;Global and overview maps;Carbohydrate metabolism;Amino acid metabolism;Amino acid metabolism;Energy metabolism	ko01100//Metabolic pathways;ko01230//Biosynthesis of amino acids;ko00630//Glyoxylate and dicarboxylate metabolism;ko00250//Alanine, aspartate and glutamate metabolism;ko00220//Arginine biosynthesis;ko00910//Nitrogen metabolism	K01915;K01915;K01915;K01915;K01915;K01915	-	GO:0016211//ammonia ligase activity;GO:0032550//purine ribonucleoside binding	GO:0006541//glutamine metabolic process
GWHGAAYT034484	-2.1542	7.30183e-07	1.48476e-05	FBA5	PREDICTED: fructose-bisphosphate aldolase, cytoplasmic isozyme 1 [Malus domestica]	Metabolism;Metabolism;Metabolism;Metabolism;Metabolism;Metabolism;Metabolism;Metabolism	Global and overview maps;Global and overview maps;Global and overview maps;Global and overview maps;Carbohydrate metabolism;Energy metabolism;Carbohydrate metabolism;Carbohydrate metabolism	ko01100//Metabolic pathways;ko01110//Biosynthesis of secondary metabolites;ko01200//Carbon metabolism;ko01230//Biosynthesis of amino acids;ko00010//Glycolysis / Gluconeogenesis;ko00710//Carbon fixation in photosynthetic organisms;ko00051//Fructose and mannose metabolism;ko00030//Pentose phosphate pathway	K01623;K01623;K01623;K01623;K01623;K01623;K01623;K01623	-	GO:0016832//aldehyde-lyase activity	GO:0006090//pyruvate metabolic process
GWHGAAYT023642	-2.15455	2.12532e-07	4.82414e-06	ISA3	PREDICTED: isoamylase 3, chloroplastic isoform X1 [Pyrus x bretschneideri]	Metabolism;Metabolism;Metabolism	Global and overview maps;Global and overview maps;Carbohydrate metabolism	ko01100//Metabolic pathways;ko01110//Biosynthesis of secondary metabolites;ko00500//Starch and sucrose metabolism	K01214;K01214;K01214	-	-	-
MSTRG.15763	-2.20355	0.00079346	0.00722595	--	hypothetical protein PRUPE_1G539100 [Prunus persica]	Metabolism;Metabolism;Metabolism;Metabolism;Metabolism;Metabolism;Metabolism;Metabolism	Global and overview maps;Global and overview maps;Global and overview maps;Global and overview maps;Carbohydrate metabolism;Amino acid metabolism;Metabolism of other amino acids;Metabolism of cofactors and vitamins	ko01100//Metabolic pathways;ko01110//Biosynthesis of secondary metabolites;ko01200//Carbon metabolism;ko01230//Biosynthesis of amino acids;ko00630//Glyoxylate and dicarboxylate metabolism;ko00260//Glycine, serine and threonine metabolism;ko00460//Cyanoamino acid metabolism;ko00670//One carbon pool by folate	K00600;K00600;K00600;K00600;K00600;K00600;K00600;K00600	-	-	-
GWHGAAYT056126	-2.23562	1.02605e-12	4.88515e-11	RBCS	PREDICTED: ribulose bisphosphate carboxylase small chain, chloroplastic-like isoform X1 [Pyrus x bretschneideri]	Metabolism;Metabolism;Metabolism;Metabolism	Global and overview maps;Global and overview maps;Carbohydrate metabolism;Energy metabolism	ko01100//Metabolic pathways;ko01200//Carbon metabolism;ko00630//Glyoxylate and dicarboxylate metabolism;ko00710//Carbon fixation in photosynthetic organisms	K01602;K01602;K01602;K01602	-	-	-
GWHGAAYT026785	-2.26059	1.20005e-08	3.36256e-07	At3g07010	PREDICTED: probable pectate lyase 8 isoform X2 [Pyrus x bretschneideri]	Metabolism	Carbohydrate metabolism	ko00040//Pentose and glucuronate interconversions	K01728	-	GO:0016837//carbon-oxygen lyase activity, acting on polysaccharides;GO:0043169//cation binding	GO:0000272//polysaccharide catabolic process
GWHGAAYT053054	-2.45568	4.62012e-05	0.000621413	Xyl1	PREDICTED: beta-xylosidase/alpha-L-arabinofuranosidase 1-like, partial [Pyrus x bretschneideri]	Metabolism;Metabolism	Global and overview maps;Carbohydrate metabolism	ko01100//Metabolic pathways;ko00520//Amino sugar and nucleotide sugar metabolism	K15920;K15920	-	GO:0003824//catalytic activity	GO:0044238//primary metabolic process
GWHGAAYT058364	-2.46505	4.26016e-05	0.000577241	TPPJ	PREDICTED: probable trehalose-phosphate phosphatase J isoform X1 [Malus domestica]	Metabolism;Metabolism	Global and overview maps;Carbohydrate metabolism	ko01100//Metabolic pathways;ko00500//Starch and sucrose metabolism	K01087;K01087	-	GO:0019203//carbohydrate phosphatase activity	GO:0005991//trehalose metabolic process;GO:0006796//phosphate-containing compound metabolic process
GWHGAAYT013844	-2.47273	2.47074e-06	4.49631e-05	GOLS1	PREDICTED: galactinol synthase 1-like [Malus domestica]	Metabolism	Carbohydrate metabolism	ko00052//Galactose metabolism	K18819	-	GO:0016740//transferase activity	-
GWHGAAYT008255	-2.49054	2.32158e-31	4.82115e-29	HMGCL	PREDICTED: hydroxymethylglutaryl-CoA lyase, mitochondrial-like [Pyrus x bretschneideri]	Metabolism;Cellular Processes;Metabolism;Metabolism;Metabolism	Global and overview maps;Transport and catabolism;Amino acid metabolism;Carbohydrate metabolism;Lipid metabolism	ko01100//Metabolic pathways;ko04146//Peroxisome;ko00280//Valine, leucine and isoleucine degradation;ko00650//Butanoate metabolism;ko00072//Synthesis and degradation of ketone bodies	K01640;K01640;K01640;K01640;K01640	GO:0044429//mitochondrial part	GO:0016833//oxo-acid-lyase activity;GO:0043169//cation binding	-
GWHGAAYT020009	-2.51483	2.07852e-29	3.97785e-27	GDCSP	PREDICTED: glycine dehydrogenase (decarboxylating), mitochondrial isoform X1 [Pyrus x bretschneideri]	Metabolism;Metabolism;Metabolism;Metabolism;Metabolism	Global and overview maps;Global and overview maps;Global and overview maps;Carbohydrate metabolism;Amino acid metabolism	ko01100//Metabolic pathways;ko01110//Biosynthesis of secondary metabolites;ko01200//Carbon metabolism;ko00630//Glyoxylate and dicarboxylate metabolism;ko00260//Glycine, serine and threonine metabolism	K00281;K00281;K00281;K00281;K00281	-	GO:0016642//oxidoreductase activity, acting on the CH-NH2 group of donors, disulfide as acceptor;GO:0043168//anion binding	GO:0006544//glycine metabolic process
GWHGAAYT002373	-2.51749	1.88948e-21	2.12791e-19	SPS4	PREDICTED: probable sucrose-phosphate synthase 4 [Malus domestica]	Metabolism;Metabolism	Global and overview maps;Carbohydrate metabolism	ko01100//Metabolic pathways;ko00500//Starch and sucrose metabolism	K00696;K00696	GO:0016020//membrane	GO:0035251//UDP-glucosyltransferase activity	GO:0005985//sucrose metabolic process;GO:0006950//response to stress;GO:0009247//glycolipid biosynthetic process;GO:0048509//regulation of meristem development
GWHGAAYT039314	-2.61136	1.0338e-08	2.91906e-07	AKR4C9	PREDICTED: aldo-keto reductase family 4 member C9-like [Pyrus x bretschneideri]	Metabolism;Metabolism;Metabolism;Metabolism;Metabolism	Global and overview maps;Global and overview maps;Carbohydrate metabolism;Carbohydrate metabolism;Lipid metabolism	ko01100//Metabolic pathways;ko01110//Biosynthesis of secondary metabolites;ko00010//Glycolysis / Gluconeogenesis;ko00040//Pentose and glucuronate interconversions;ko00561//Glycerolipid metabolism	K00002;K00002;K00002;K00002;K00002	-	-	-
GWHGAAYT051166	-2.76484	7.40275e-27	1.19757e-24	GDCSP	glycine dehydrogenase (decarboxylating), mitochondrial [Pyrus x bretschneideri]	Metabolism;Metabolism;Metabolism;Metabolism;Metabolism	Global and overview maps;Global and overview maps;Global and overview maps;Carbohydrate metabolism;Amino acid metabolism	ko01100//Metabolic pathways;ko01110//Biosynthesis of secondary metabolites;ko01200//Carbon metabolism;ko00630//Glyoxylate and dicarboxylate metabolism;ko00260//Glycine, serine and threonine metabolism	K00281;K00281;K00281;K00281;K00281	-	GO:0016642//oxidoreductase activity, acting on the CH-NH2 group of donors, disulfide as acceptor;GO:0043168//anion binding	GO:0006544//glycine metabolic process
GWHGAAYT018586	-2.78176	8.67237e-20	8.52133e-18	At4g24780	PREDICTED: probable pectate lyase 18 [Pyrus x bretschneideri]	Metabolism	Carbohydrate metabolism	ko00040//Pentose and glucuronate interconversions	K01728	-	GO:0016837//carbon-oxygen lyase activity, acting on polysaccharides;GO:0043169//cation binding	GO:0000272//polysaccharide catabolic process
GWHGAAYT058402	-2.82408	3.2215e-15	2.05509e-13	INPS1	PREDICTED: inositol-3-phosphate synthase [Pyrus x bretschneideri]	Metabolism;Metabolism	Global and overview maps;Carbohydrate metabolism	ko01100//Metabolic pathways;ko00562//Inositol phosphate metabolism	K01858;K01858	-	GO:0003824//catalytic activity	GO:0006020//inositol metabolic process;GO:0006644//phospholipid metabolic process
GWHGAAYT000926	-2.9386	0.00229701	0.0174834	WAXY	PREDICTED: granule-bound starch synthase 1, chloroplastic/amyloplastic-like [Pyrus x bretschneideri]	Metabolism;Metabolism;Metabolism	Global and overview maps;Global and overview maps;Carbohydrate metabolism	ko01100//Metabolic pathways;ko01110//Biosynthesis of secondary metabolites;ko00500//Starch and sucrose metabolism	K13679;K13679;K13679	GO:0009536//plastid	GO:0046527//glucosyltransferase activity	GO:0005982//starch metabolic process;GO:0006950//response to stress;GO:0009247//glycolipid biosynthetic process;GO:0032958//inositol phosphate biosynthetic process
GWHGAAYT004380	-2.9419	0.000988638	0.00864645	At3g07010	PREDICTED: probable pectate lyase 8 [Pyrus x bretschneideri]	Metabolism	Carbohydrate metabolism	ko00040//Pentose and glucuronate interconversions	K01728	-	GO:0016837//carbon-oxygen lyase activity, acting on polysaccharides;GO:0043169//cation binding	GO:0000272//polysaccharide catabolic process
GWHGAAYT000213	-2.94347	1.53014e-12	7.16865e-11	INPS1	PREDICTED: inositol-3-phosphate synthase [Pyrus x bretschneideri]	Metabolism;Metabolism	Global and overview maps;Carbohydrate metabolism	ko01100//Metabolic pathways;ko00562//Inositol phosphate metabolism	K01858;K01858	-	GO:0003824//catalytic activity	GO:0006020//inositol metabolic process;GO:0006644//phospholipid metabolic process
GWHGAAYT023524	-3.05727	5.24122e-05	0.000690987	TPPD	PREDICTED: probable trehalose-phosphate phosphatase D [Pyrus x bretschneideri]	Metabolism;Metabolism	Global and overview maps;Carbohydrate metabolism	ko01100//Metabolic pathways;ko00500//Starch and sucrose metabolism	K01087;K01087	-	GO:0019203//carbohydrate phosphatase activity	GO:0005991//trehalose metabolic process;GO:0006796//phosphate-containing compound metabolic process
GWHGAAYT043997	-3.75234	0.000597123	0.00568228	AGAL2	PREDICTED: alpha-galactosidase-like isoform X2 [Pyrus x bretschneideri]	Metabolism;Metabolism;Metabolism;Metabolism;Metabolism	Global and overview maps;Lipid metabolism;Carbohydrate metabolism;Lipid metabolism;Glycan biosynthesis and metabolism	ko01100//Metabolic pathways;ko00561//Glycerolipid metabolism;ko00052//Galactose metabolism;ko00600//Sphingolipid metabolism;ko00603//Glycosphingolipid biosynthesis - globo and isoglobo series	K07407;K07407;K07407;K07407;K07407	-	GO:0004557//alpha-galactosidase activity	GO:0044238//primary metabolic process
GWHGAAYT037799	-3.83792	9.73124e-64	1.49969e-60	PME35	PREDICTED: probable pectinesterase/pectinesterase inhibitor 35 [Pyrus x bretschneideri]	Metabolism;Metabolism	Global and overview maps;Carbohydrate metabolism	ko01100//Metabolic pathways;ko00040//Pentose and glucuronate interconversions	K01051;K01051	-	GO:0016788//hydrolase activity, acting on ester bonds	GO:0008152//metabolic process
GWHGAAYT020882	-3.84142	1.97106e-61	2.62339e-58	GAPN	PREDICTED: NADP-dependent glyceraldehyde-3-phosphate dehydrogenase-like [Pyrus x bretschneideri]	Metabolism;Metabolism;Metabolism;Metabolism	Global and overview maps;Global and overview maps;Carbohydrate metabolism;Carbohydrate metabolism	ko01100//Metabolic pathways;ko01200//Carbon metabolism;ko00010//Glycolysis / Gluconeogenesis;ko00030//Pentose phosphate pathway	K00131;K00131;K00131;K00131	-	-	-
GWHGAAYT049147	-3.9335	1.2047e-49	7.83887e-47	WAXY	PREDICTED: granule-bound starch synthase 1, chloroplastic/amyloplastic-like [Pyrus x bretschneideri]	Metabolism;Metabolism;Metabolism	Global and overview maps;Global and overview maps;Carbohydrate metabolism	ko01100//Metabolic pathways;ko01110//Biosynthesis of secondary metabolites;ko00500//Starch and sucrose metabolism	K13679;K13679;K13679	-	-	-
GWHGAAYT049148	-3.97086	5.76364e-36	1.6385e-33	WAXY	PREDICTED: granule-bound starch synthase 1, chloroplastic/amyloplastic-like [Pyrus x bretschneideri]	Metabolism;Metabolism;Metabolism	Global and overview maps;Global and overview maps;Carbohydrate metabolism	ko01100//Metabolic pathways;ko01110//Biosynthesis of secondary metabolites;ko00500//Starch and sucrose metabolism	K13679;K13679;K13679	GO:0009536//plastid	GO:0046527//glucosyltransferase activity	GO:0005982//starch metabolic process;GO:0006950//response to stress;GO:0009247//glycolipid biosynthetic process;GO:0032958//inositol phosphate biosynthetic process
GWHGAAYT024611	-4.01308	1.37307e-05	0.0002094	CEL1	endoglucanase 8 [Pyrus x bretschneideri]	Metabolism;Metabolism	Global and overview maps;Carbohydrate metabolism	ko01100//Metabolic pathways;ko00500//Starch and sucrose metabolism	K01179;K01179	-	GO:0004553//hydrolase activity, hydrolyzing O-glycosyl compounds	GO:0030243//cellulose metabolic process
GWHGAAYT024613	-5.00398	2.17825e-13	1.11701e-11	PME6	PREDICTED: pectinesterase-like [Pyrus x bretschneideri]	Metabolism;Metabolism	Global and overview maps;Carbohydrate metabolism	ko01100//Metabolic pathways;ko00040//Pentose and glucuronate interconversions	K01051;K01051	GO:0030312//external encapsulating structure	GO:0052689//carboxylic ester hydrolase activity	GO:0000272//polysaccharide catabolic process;GO:0009892//negative regulation of metabolic process;GO:0071555//cell wall organization
GWHGAAYT024614	-5.94486	3.99265e-15	2.51958e-13	PME6	PREDICTED: pectinesterase-like [Pyrus x bretschneideri]	Metabolism;Metabolism	Global and overview maps;Carbohydrate metabolism	ko01100//Metabolic pathways;ko00040//Pentose and glucuronate interconversions	K01051;K01051	GO:0030312//external encapsulating structure	GO:0052689//carboxylic ester hydrolase activity	GO:0000272//polysaccharide catabolic process;GO:0009892//negative regulation of metabolic process;GO:0071555//cell wall organization
GWHGAAYT011245	-8.63178	0.000155156	0.00178792	At3g53190	PREDICTED: probable pectate lyase 12 [Pyrus x bretschneideri]	Metabolism	Carbohydrate metabolism	ko00040//Pentose and glucuronate interconversions	K01728	GO:0031224//intrinsic component of membrane	GO:0016837//carbon-oxygen lyase activity, acting on polysaccharides;GO:0043169//cation binding	GO:0000272//polysaccharide catabolic process
nucleotide metabolism
GWHGAAYT012851	3.35364	0.00118275	0.0100616	GIP	Retrovirus-related Pol polyprotein from transposon TNT 1-94 [Cajanus cajan]	Metabolism;Metabolism;Metabolism;Genetic Information Processing	Global and overview maps;Nucleotide metabolism;Nucleotide metabolism;Transcription	ko01100//Metabolic pathways;ko00230//Purine metabolism;ko00240//Pyrimidine metabolism;ko03020//RNA polymerase	K03006;K03006;K03006;K03006	-	-	-
GWHGAAYT010041	3.22092	6.26194e-33	1.47868e-30	URH1	PREDICTED: uridine nucleosidase 1-like isoform X1 [Pyrus x bretschneideri]	Metabolism;Metabolism	Nucleotide metabolism;Metabolism of cofactors and vitamins	ko00240//Pyrimidine metabolism;ko00760//Nicotinate and nicotinamide metabolism	K01240;K01240	GO:0044444//cytoplasmic part	GO:0008477//purine nucleosidase activity;GO:0050263//ribosylpyrimidine nucleosidase activity	GO:0042278//purine nucleoside metabolic process;GO:0046108//uridine metabolic process
GWHGAAYT006392	2.66604	7.69012e-16	5.21237e-14	UKL4	PREDICTED: uridine kinase-like protein 3 [Pyrus x bretschneideri]	Metabolism;Metabolism	Global and overview maps;Nucleotide metabolism	ko01100//Metabolic pathways;ko00240//Pyrimidine metabolism	K00876;K00876	-	GO:0019206//nucleoside kinase activity;GO:0032550//purine ribonucleoside binding	GO:0006222//UMP biosynthetic process;GO:0006241//CTP biosynthetic process
GWHGAAYT045786	2.53398	1.03422e-06	2.03106e-05	GIP	Retrovirus-related Pol polyprotein from transposon TNT 1-94, partial [Cajanus cajan]	Metabolism;Metabolism;Metabolism;Genetic Information Processing	Global and overview maps;Nucleotide metabolism;Nucleotide metabolism;Transcription	ko01100//Metabolic pathways;ko00230//Purine metabolism;ko00240//Pyrimidine metabolism;ko03020//RNA polymerase	K03006;K03006;K03006;K03006	-	-	-
GWHGAAYT017293	2.48099	5.46995e-16	3.80423e-14	GK-2	PREDICTED: guanylate kinase 2-like isoform X1 [Pyrus x bretschneideri]	Metabolism;Metabolism	Global and overview maps;Nucleotide metabolism	ko01100//Metabolic pathways;ko00230//Purine metabolism	K00942;K00942	-	GO:0016772//transferase activity, transferring phosphorus-containing groups	GO:0009117//nucleotide metabolic process
GWHGAAYT030937	1.91908	0.000630546	0.00596351	RE1	Integrase, catalytic core [Corchorus capsularis]	Metabolism;Metabolism;Metabolism;Genetic Information Processing	Global and overview maps;Nucleotide metabolism;Nucleotide metabolism;Transcription	ko01100//Metabolic pathways;ko00230//Purine metabolism;ko00240//Pyrimidine metabolism;ko03020//RNA polymerase	K03006;K03006;K03006;K03006	-	-	-
GWHGAAYT014750	1.41292	0.00321445	0.0231395	RNR2A	PREDICTED: ribonucleoside-diphosphate reductase small chain A-like [Pyrus x bretschneideri]	Metabolism;Metabolism;Metabolism;Metabolism	Global and overview maps;Nucleotide metabolism;Nucleotide metabolism;Metabolism of other amino acids	ko01100//Metabolic pathways;ko00230//Purine metabolism;ko00240//Pyrimidine metabolism;ko00480//Glutathione metabolism	K10808;K10808;K10808;K10808	-	-	-
GWHGAAYT049369	1.30047	0.00436744	0.0298331	Os04g0671100	PREDICTED: probable adenylate kinase 6, chloroplastic [Pyrus x bretschneideri]	Metabolism;Metabolism;Metabolism;Metabolism	Global and overview maps;Global and overview maps;Nucleotide metabolism;Metabolism of cofactors and vitamins	ko01100//Metabolic pathways;ko01110//Biosynthesis of secondary metabolites;ko00230//Purine metabolism;ko00730//Thiamine metabolism	K00939;K00939;K00939;K00939	-	GO:0019205//nucleobase-containing compound kinase activity;GO:0032550//purine ribonucleoside binding	GO:0009117//nucleotide metabolic process
GWHGAAYT021366	1.29992	0.000801913	0.00728765	CDA1	PREDICTED: cytidine deaminase 1-like [Pyrus x bretschneideri]	Metabolism;Metabolism	Global and overview maps;Nucleotide metabolism	ko01100//Metabolic pathways;ko00240//Pyrimidine metabolism	K01489;K01489	-	GO:0016814//hydrolase activity, acting on carbon-nitrogen (but not peptide) bonds, in cyclic amidines;GO:0046914//transition metal ion binding	GO:0006216//cytidine catabolic process
GWHGAAYT056227	1.00537	2.57689e-07	5.75545e-06	PYR5-6	PREDICTED: uridine 5'-monophosphate synthase-like [Pyrus x bretschneideri]	Metabolism;Metabolism	Global and overview maps;Nucleotide metabolism	ko01100//Metabolic pathways;ko00240//Pyrimidine metabolism	K13421;K13421	-	GO:0016763//transferase activity, transferring pentosyl groups;GO:0016831//carboxy-lyase activity	GO:0006222//UMP biosynthetic process;GO:0019856//pyrimidine nucleobase biosynthetic process
GWHGAAYT011396	-1.14262	1.54766e-12	7.23915e-11	UBQ10	polyprotein [Gossypium barbadense]	Metabolism;Metabolism;Metabolism;Genetic Information Processing	Global and overview maps;Nucleotide metabolism;Nucleotide metabolism;Transcription	ko01100//Metabolic pathways;ko00230//Purine metabolism;ko00240//Pyrimidine metabolism;ko03020//RNA polymerase	K03006;K03006;K03006;K03006	-	-	-
GWHGAAYT002922	-1.14496	5.29793e-09	1.56538e-07	ASE2	PREDICTED: amidophosphoribosyltransferase, chloroplastic-like [Pyrus x bretschneideri]	Metabolism;Metabolism;Metabolism;Metabolism	Global and overview maps;Global and overview maps;Nucleotide metabolism;Amino acid metabolism	ko01100//Metabolic pathways;ko01110//Biosynthesis of secondary metabolites;ko00230//Purine metabolism;ko00250//Alanine, aspartate and glutamate metabolism	K00764;K00764;K00764;K00764	-	GO:0016740//transferase activity;GO:0043169//cation binding;GO:0051540//metal cluster binding	GO:0006144//purine nucleobase metabolic process;GO:0006188//IMP biosynthetic process
GWHGAAYT041740	-1.46906	0.000558944	0.00537663	APK1	PREDICTED: adenylyl-sulfate kinase 3-like [Malus domestica]	Metabolism;Metabolism;Metabolism	Global and overview maps;Nucleotide metabolism;Energy metabolism	ko01100//Metabolic pathways;ko00230//Purine metabolism;ko00920//Sulfur metabolism	K00860;K00860;K00860	-	GO:0016301//kinase activity;GO:0032550//purine ribonucleoside binding	GO:0006796//phosphate-containing compound metabolic process;GO:0044272//sulfur compound biosynthetic process;GO:0044710//single-organism metabolic process
GWHGAAYT043233	-2.07891	0.000774635	0.00707709	ctps	PREDICTED: CTP synthase-like [Pyrus x bretschneideri]	Metabolism;Metabolism	Global and overview maps;Nucleotide metabolism	ko01100//Metabolic pathways;ko00240//Pyrimidine metabolism	K01937;K01937	-	GO:0016879//ligase activity, forming carbon-nitrogen bonds;GO:0032550//purine ribonucleoside binding	GO:0006241//CTP biosynthetic process;GO:0009064//glutamine family amino acid metabolic process
GWHGAAYT031201	-2.35498	1.45612e-10	5.49442e-09	At5g35170	PREDICTED: adenylate kinase 5, chloroplastic-like [Pyrus x bretschneideri]	Metabolism;Metabolism;Metabolism;Metabolism	Global and overview maps;Global and overview maps;Nucleotide metabolism;Metabolism of cofactors and vitamins	ko01100//Metabolic pathways;ko01110//Biosynthesis of secondary metabolites;ko00230//Purine metabolism;ko00730//Thiamine metabolism	K00939;K00939;K00939;K00939	GO:0009526//plastid envelope;GO:0031976//plastid thylakoid;GO:0044434//chloroplast part	GO:0019205//nucleobase-containing compound kinase activity;GO:0032550//purine ribonucleoside binding	GO:0009117//nucleotide metabolic process;GO:0032774//RNA biosynthetic process
GWHGAAYT053421	-2.44655	0.00679601	0.0427808	TSO2	PREDICTED: ribonucleoside-diphosphate reductase small chain [Malus domestica]	Metabolism;Metabolism;Metabolism;Metabolism	Global and overview maps;Nucleotide metabolism;Nucleotide metabolism;Metabolism of other amino acids	ko01100//Metabolic pathways;ko00230//Purine metabolism;ko00240//Pyrimidine metabolism;ko00480//Glutathione metabolism	K10808;K10808;K10808;K10808	GO:0044424//intracellular part	GO:0003824//catalytic activity;GO:0046872//metal ion binding	GO:0006260//DNA replication;GO:0007049//cell cycle;GO:0008219//cell death;GO:0009117//nucleotide metabolic process;GO:0009132//nucleoside diphosphate metabolic process;GO:0044707//single-multicellular organism process
GWHGAAYT019599	-4.38241	3.64111e-60	4.63545e-57	APS2	PREDICTED: ATP sulfurylase 2 [Pyrus x bretschneideri]	Metabolism;Metabolism;Metabolism;Metabolism;Metabolism	Global and overview maps;Nucleotide metabolism;Energy metabolism;Metabolism of other amino acids;Biosynthesis of other secondary metabolites	ko01100//Metabolic pathways;ko00230//Purine metabolism;ko00920//Sulfur metabolism;ko00450//Selenocompound metabolism;ko00261//Monobactam biosynthesis	K13811;K13811;K13811;K13811;K13811	GO:0009532//plastid stroma	GO:0004779//sulfate adenylyltransferase activity;GO:0032550//purine ribonucleoside binding	GO:0044272//sulfur compound biosynthetic process
photosynthesis
GWHGAAYT034523	-1.04285	7.67618e-13	3.71515e-11	PSAG	PREDICTED: photosystem I reaction center subunit V, chloroplastic-like [Pyrus x bretschneideri]	Metabolism;Metabolism	Global and overview maps;Energy metabolism	ko01100//Metabolic pathways;ko00195//Photosynthesis	K08905;K08905	-	GO:0046906//tetrapyrrole binding	GO:0044237//cellular metabolic process
GWHGAAYT020603	-1.07469	5.13266e-08	1.29448e-06	ATPG	PREDICTED: ATP synthase subunit b', chloroplastic-like [Pyrus x bretschneideri]	Metabolism;Metabolism;Metabolism	Global and overview maps;Energy metabolism;Energy metabolism	ko01100//Metabolic pathways;ko00190//Oxidative phosphorylation;ko00195//Photosynthesis	K02109;K02109;K02109	GO:0009526//plastid envelope;GO:0031224//intrinsic component of membrane;GO:0031976//plastid thylakoid;GO:0033177//proton-transporting two-sector ATPase complex, proton-transporting domain;GO:0044434//chloroplast part	GO:0003824//catalytic activity;GO:0015077//monovalent inorganic cation transmembrane transporter activity	GO:0006091//generation of precursor metabolites and energy;GO:0006605//protein targeting;GO:0006739//NADP metabolic process;GO:0006754//ATP biosynthetic process;GO:0006818//hydrogen transport;GO:0006996//organelle organization;GO:0009620//response to fungus;GO:0009696//salicylic acid metabolic process;GO:0009755//hormone-mediated signaling pathway;GO:0009863//salicylic acid mediated signaling pat…
GWHGAAYT004412	-1.10673	3.65999e-12	1.65638e-10	PSAEB	PREDICTED: photosystem I reaction center subunit IV B, chloroplastic-like [Malus domestica]	Metabolism;Metabolism	Global and overview maps;Energy metabolism	ko01100//Metabolic pathways;ko00195//Photosynthesis	K02693;K02693	GO:0043234//protein complex	-	GO:0044237//cellular metabolic process
GWHGAAYT046692	-1.20275	2.95163e-05	0.000417118	lhcA-P4	chlorophyll a-b binding protein P4, chloroplastic-like [Pyrus x bretschneideri]	Metabolism	Energy metabolism	ko00196//Photosynthesis - antenna proteins	K08910	GO:0009521//photosystem;GO:0031224//intrinsic component of membrane	GO:0043169//cation binding;GO:0046906//tetrapyrrole binding	GO:0006091//generation of precursor metabolites and energy;GO:0006464//cellular protein modification process
GWHGAAYT006440	-1.2156	1.42295e-20	1.48275e-18	PSAG	PREDICTED: photosystem I reaction center subunit V, chloroplastic-like [Pyrus x bretschneideri]	Metabolism;Metabolism	Global and overview maps;Energy metabolism	ko01100//Metabolic pathways;ko00195//Photosynthesis	K08905;K08905	-	GO:0046906//tetrapyrrole binding	GO:0044237//cellular metabolic process
GWHGAAYT004688	-1.23442	8.58211e-06	0.000138606	PSBR	PREDICTED: photosystem II 10 kDa polypeptide, chloroplastic-like [Pyrus x bretschneideri]	Metabolism;Metabolism	Global and overview maps;Energy metabolism	ko01100//Metabolic pathways;ko00195//Photosynthesis	K03541;K03541	-	-	-
GWHGAAYT050637	-1.24218	1.89486e-38	6.52746e-36	PETE	PREDICTED: plastocyanin [Malus domestica]	Metabolism	Energy metabolism	ko00195//Photosynthesis	K02638	-	-	-
GWHGAAYT005028	-1.27488	8.10155e-13	3.91455e-11	PSAF	PREDICTED: photosystem I reaction center subunit III, chloroplastic [Pyrus x bretschneideri]	Metabolism;Metabolism	Global and overview maps;Energy metabolism	ko01100//Metabolic pathways;ko00195//Photosynthesis	K02694;K02694	GO:0043234//protein complex	-	GO:0044237//cellular metabolic process
GWHGAAYT042645	-1.27724	1.36164e-08	3.77559e-07	PSAEA	PREDICTED: photosystem I reaction center subunit IV B, chloroplastic [Pyrus x bretschneideri]	Metabolism;Metabolism	Global and overview maps;Energy metabolism	ko01100//Metabolic pathways;ko00195//Photosynthesis	K02693;K02693	GO:0043234//protein complex	-	GO:0044237//cellular metabolic process
GWHGAAYT025407	-1.31314	7.63982e-09	2.19531e-07	PSBY	PREDICTED: photosystem II core complex proteins psbY, chloroplastic [Pyrus x bretschneideri]	Metabolism;Metabolism	Global and overview maps;Energy metabolism	ko01100//Metabolic pathways;ko00195//Photosynthesis	K02723;K02723	GO:0009521//photosystem;GO:0009534//chloroplast thylakoid;GO:0031224//intrinsic component of membrane	GO:0046914//transition metal ion binding	GO:0000097//sulfur amino acid biosynthetic process;GO:0006091//generation of precursor metabolites and energy;GO:0006996//organelle organization;GO:0031399//regulation of protein modification process;GO:0043623//cellular protein complex assembly
GWHGAAYT014079	-1.32118	4.31547e-13	2.16002e-11	CAB7	a-b binding protein [Pyrus x bretschneideri]	Metabolism	Energy metabolism	ko00196//Photosynthesis - antenna proteins	K08908	-	-	-
GWHGAAYT019524	-1.37588	1.75461e-27	2.98702e-25	PETE	PREDICTED: plastocyanin [Pyrus x bretschneideri]	Metabolism	Energy metabolism	ko00195//Photosynthesis	K02638	-	-	-
GWHGAAYT055466	-1.43379	1.37258e-13	7.25459e-12	PSAH2	PREDICTED: photosystem I reaction center subunit VI-2, chloroplastic [Pyrus x bretschneideri]	Metabolism;Metabolism	Global and overview maps;Energy metabolism	ko01100//Metabolic pathways;ko00195//Photosynthesis	K02695;K02695	GO:0043234//protein complex	-	GO:0044237//cellular metabolic process
GWHGAAYT056825	-1.46932	2.7018e-08	7.1594e-07	LHCA1	PREDICTED: chlorophyll a-b binding protein 6, chloroplastic-like [Malus domestica]	Metabolism	Energy metabolism	ko00196//Photosynthesis - antenna proteins	K08907	GO:0009521//photosystem;GO:0009526//plastid envelope;GO:0031224//intrinsic component of membrane;GO:0031976//plastid thylakoid;GO:0044434//chloroplast part	GO:0043169//cation binding;GO:0046906//tetrapyrrole binding	GO:0006464//cellular protein modification process;GO:0009642//response to light intensity;GO:0009765//photosynthesis, light harvesting;GO:0034285//response to disaccharide;GO:0043269//regulation of ion transport
GWHGAAYT004456	-1.47517	2.7906e-11	1.14122e-09	PSB28	PREDICTED: photosystem II reaction center PSB28 protein, chloroplastic-like [Pyrus x bretschneideri]	Metabolism;Metabolism	Global and overview maps;Energy metabolism	ko01100//Metabolic pathways;ko00195//Photosynthesis	K08903;K08903	GO:0044425//membrane part	-	GO:0044237//cellular metabolic process
GWHGAAYT001133	-1.48329	3.1994e-08	8.33466e-07	LHCA1	PREDICTED: chlorophyll a-b binding protein 6, chloroplastic [Pyrus x bretschneideri]	Metabolism	Energy metabolism	ko00196//Photosynthesis - antenna proteins	K08907	GO:0009521//photosystem;GO:0009526//plastid envelope;GO:0031224//intrinsic component of membrane;GO:0031976//plastid thylakoid;GO:0044434//chloroplast part	GO:0043169//cation binding;GO:0046906//tetrapyrrole binding	GO:0006464//cellular protein modification process;GO:0009642//response to light intensity;GO:0009765//photosynthesis, light harvesting;GO:0034285//response to disaccharide;GO:0043269//regulation of ion transport
GWHGAAYT024361	-1.54103	2.04336e-20	2.09201e-18	PSAN	PREDICTED: photosystem I reaction center subunit N, chloroplastic-like [Pyrus x bretschneideri]	Metabolism;Metabolism	Global and overview maps;Energy metabolism	ko01100//Metabolic pathways;ko00195//Photosynthesis	K02701;K02701	-	-	-
GWHGAAYT042692	-1.5425	0.00320501	0.0230977	PSB28	PREDICTED: photosystem II reaction center Psb28 protein-like [Pyrus x bretschneideri]	Metabolism;Metabolism	Global and overview maps;Energy metabolism	ko01100//Metabolic pathways;ko00195//Photosynthesis	K08903;K08903	-	-	-
GWHGAAYT013622	-1.56043	3.03557e-15	1.94922e-13	PNSL2	PREDICTED: photosynthetic NDH subunit of lumenal location 2, chloroplastic-like [Malus domestica]	Metabolism;Metabolism	Global and overview maps;Energy metabolism	ko01100//Metabolic pathways;ko00195//Photosynthesis	K08901;K08901	GO:0009521//photosystem;GO:0031976//plastid thylakoid;GO:0044434//chloroplast part	-	GO:0044237//cellular metabolic process;GO:0044710//single-organism metabolic process;GO:0044763//single-organism cellular process
GWHGAAYT052344	-1.56263	5.59714e-06	9.52295e-05	PSBS	PREDICTED: photosystem II 22 kDa protein, chloroplastic [Pyrus x bretschneideri]	Metabolism;Metabolism	Global and overview maps;Energy metabolism	ko01100//Metabolic pathways;ko00195//Photosynthesis	K03542;K03542	GO:0009503//thylakoid light-harvesting complex;GO:0009521//photosystem;GO:0031224//intrinsic component of membrane	GO:0019840//isoprenoid binding;GO:0046906//tetrapyrrole binding	GO:0000097//sulfur amino acid biosynthetic process;GO:0005982//starch metabolic process;GO:0009668//plastid membrane organization;GO:0009886//post-embryonic morphogenesis;GO:0009893//positive regulation of metabolic process;GO:0016072//rRNA metabolic process;GO:0043623//cellular protein complex assembly;GO:1990066//energy quenching
GWHGAAYT002708	-1.58311	1.70023e-20	1.75297e-18	ATPD	PREDICTED: ATP synthase subunit delta, chloroplastic-like [Malus domestica]	Metabolism;Metabolism;Metabolism	Global and overview maps;Energy metabolism;Energy metabolism	ko01100//Metabolic pathways;ko00190//Oxidative phosphorylation;ko00195//Photosynthesis	K02113;K02113;K02113	-	GO:0019829//cation-transporting ATPase activity	-
GWHGAAYT040311	-1.60902	1.67999e-16	1.22367e-14	PSAL	PREDICTED: photosystem I reaction center subunit XI, chloroplastic [Pyrus x bretschneideri]	Metabolism;Metabolism	Global and overview maps;Energy metabolism	ko01100//Metabolic pathways;ko00195//Photosynthesis	K02699;K02699	GO:0043234//protein complex	-	GO:0044237//cellular metabolic process
GWHGAAYT013958	-1.63284	9.27229e-12	4.0163e-10	PSBY	PREDICTED: LOW QUALITY PROTEIN: photosystem II core complex proteins psbY, chloroplastic-like [Malus domestica]	Metabolism;Metabolism	Global and overview maps;Energy metabolism	ko01100//Metabolic pathways;ko00195//Photosynthesis	K02723;K02723	GO:0009521//photosystem;GO:0009534//chloroplast thylakoid;GO:0031224//intrinsic component of membrane	GO:0046914//transition metal ion binding	GO:0000097//sulfur amino acid biosynthetic process;GO:0006091//generation of precursor metabolites and energy;GO:0006996//organelle organization;GO:0031399//regulation of protein modification process;GO:0043623//cellular protein complex assembly
GWHGAAYT043565	-1.6855	2.06967e-24	2.91356e-22	PSAK	PREDICTED: photosystem I reaction center subunit psaK, chloroplastic-like [Pyrus x bretschneideri]	Metabolism;Metabolism	Global and overview maps;Energy metabolism	ko01100//Metabolic pathways;ko00195//Photosynthesis	K02698;K02698	GO:0009521//photosystem;GO:0031224//intrinsic component of membrane;GO:0031976//plastid thylakoid;GO:0044434//chloroplast part	GO:0046906//tetrapyrrole binding	GO:0000097//sulfur amino acid biosynthetic process;GO:0006873//cellular ion homeostasis;GO:0030001//metal ion transport
GWHGAAYT011868	-1.78302	2.7459e-11	1.12925e-09	LHCB4.1	chlorophyll a-b binding protein CP29.1, chloroplastic-like [Pyrus x bretschneideri]	Metabolism;Metabolism	Global and overview maps;Energy metabolism	ko01100//Metabolic pathways;ko00196//Photosynthesis - antenna proteins	K08915;K08915	GO:0009521//photosystem;GO:0031224//intrinsic component of membrane	GO:0043169//cation binding;GO:0046906//tetrapyrrole binding	GO:0006091//generation of precursor metabolites and energy;GO:0006464//cellular protein modification process
GWHGAAYT024092	-1.81877	2.45756e-18	2.17402e-16	CAP10A	PREDICTED: chlorophyll a-b binding protein CP24 10A, chloroplastic-like [Pyrus x bretschneideri]	Metabolism;Metabolism	Global and overview maps;Energy metabolism	ko01100//Metabolic pathways;ko00196//Photosynthesis - antenna proteins	K08917;K08917	GO:0009523//photosystem II;GO:0009526//plastid envelope;GO:0031224//intrinsic component of membrane;GO:0031976//plastid thylakoid;GO:0044434//chloroplast part	GO:0046906//tetrapyrrole binding	GO:0000097//sulfur amino acid biosynthetic process;GO:0006091//generation of precursor metabolites and energy;GO:0006970//response to osmotic stress;GO:0006996//organelle organization;GO:0031399//regulation of protein modification process;GO:1990066//energy quenching
GWHGAAYT002334	-1.86473	2.08705e-11	8.70524e-10	LHCB5	PREDICTED: chlorophyll a-b binding protein CP26, chloroplastic-like [Pyrus x bretschneideri]	Metabolism;Metabolism	Global and overview maps;Energy metabolism	ko01100//Metabolic pathways;ko00196//Photosynthesis - antenna proteins	K08916;K08916	GO:0009521//photosystem;GO:0031224//intrinsic component of membrane	GO:0043169//cation binding;GO:0046906//tetrapyrrole binding	GO:0006091//generation of precursor metabolites and energy;GO:0006464//cellular protein modification process
GWHGAAYT040372	-1.88313	2.35869e-16	1.68863e-14	LHCB5	chlorophyll a-b binding protein CP26, chloroplastic-like [Pyrus x bretschneideri]	Metabolism;Metabolism	Global and overview maps;Energy metabolism	ko01100//Metabolic pathways;ko00196//Photosynthesis - antenna proteins	K08916;K08916	GO:0009521//photosystem;GO:0031224//intrinsic component of membrane	GO:0043169//cation binding;GO:0046906//tetrapyrrole binding	GO:0006091//generation of precursor metabolites and energy;GO:0006464//cellular protein modification process
GWHGAAYT039480	-1.92842	2.43342e-17	1.93098e-15	LHCB4.1	PREDICTED: chlorophyll a-b binding protein CP29.1, chloroplastic [Pyrus x bretschneideri]	Metabolism;Metabolism	Global and overview maps;Energy metabolism	ko01100//Metabolic pathways;ko00196//Photosynthesis - antenna proteins	K08915;K08915	GO:0009521//photosystem;GO:0031224//intrinsic component of membrane	GO:0043169//cation binding;GO:0046906//tetrapyrrole binding	GO:0006091//generation of precursor metabolites and energy;GO:0006464//cellular protein modification process
GWHGAAYT054590	-2.12485	9.29884e-17	6.91065e-15	LHCA3	PREDICTED: photosystem I chlorophyll a/b-binding protein 3-1, chloroplastic-like [Malus domestica]	Metabolism	Energy metabolism	ko00196//Photosynthesis - antenna proteins	K08909	GO:0009521//photosystem;GO:0031224//intrinsic component of membrane;GO:0031976//plastid thylakoid;GO:0044434//chloroplast part	GO:0043169//cation binding;GO:0046906//tetrapyrrole binding	GO:0000097//sulfur amino acid biosynthetic process;GO:0006091//generation of precursor metabolites and energy;GO:0006464//cellular protein modification process
GWHGAAYT025529	-2.35914	2.20954e-23	2.9408e-21	CAB7	PREDICTED: chlorophyll a-b binding protein, chloroplastic [Pyrus x bretschneideri]	Metabolism	Energy metabolism	ko00196//Photosynthesis - antenna proteins	K08908	-	-	-
GWHGAAYT029075	-2.58585	1.45326e-26	2.31266e-24	LHCA3	PREDICTED: photosystem I chlorophyll a/b-binding protein 3-1, chloroplastic [Malus domestica]	Metabolism	Energy metabolism	ko00196//Photosynthesis - antenna proteins	K08909	GO:0009521//photosystem;GO:0031224//intrinsic component of membrane;GO:0031976//plastid thylakoid;GO:0044434//chloroplast part	GO:0043169//cation binding;GO:0046906//tetrapyrrole binding	GO:0000097//sulfur amino acid biosynthetic process;GO:0006091//generation of precursor metabolites and energy;GO:0006464//cellular protein modification process
GWHGAAYT053041	-2.99866	1.12428e-47	6.71839e-45	CAP10A	PREDICTED: chlorophyll a-b binding protein CP24 10A, chloroplastic [Malus domestica]	Metabolism;Metabolism	Global and overview maps;Energy metabolism	ko01100//Metabolic pathways;ko00196//Photosynthesis - antenna proteins	K08917;K08917	-	-	-
GWHGAAYT043678	-3.60007	2.81401e-40	1.08417e-37	CAB3	PREDICTED: chlorophyll a-b binding protein of LHCII type 1-like [Malus domestica]	Metabolism;Metabolism	Global and overview maps;Energy metabolism	ko01100//Metabolic pathways;ko00196//Photosynthesis - antenna proteins	K08912;K08912	GO:0009521//photosystem;GO:0031224//intrinsic component of membrane	GO:0043169//cation binding;GO:0046906//tetrapyrrole binding	GO:0006091//generation of precursor metabolites and energy;GO:0006464//cellular protein modification process
GWHGAAYT018942	-3.60095	5.10699e-37	1.60793e-34	lhcA-P4	PREDICTED: chlorophyll a-b binding protein P4, chloroplastic [Pyrus x bretschneideri]	Metabolism	Energy metabolism	ko00196//Photosynthesis - antenna proteins	K08910	GO:0009521//photosystem;GO:0031224//intrinsic component of membrane	GO:0043169//cation binding;GO:0046906//tetrapyrrole binding	GO:0006091//generation of precursor metabolites and energy;GO:0006464//cellular protein modification process
GWHGAAYT005253	-3.72738	9.63634e-06	0.000154102	CAB3	PREDICTED: chlorophyll a-b binding protein of LHCII type 1 [Malus domestica]	Metabolism;Metabolism	Global and overview maps;Energy metabolism	ko01100//Metabolic pathways;ko00196//Photosynthesis - antenna proteins	K08912;K08912	GO:0009521//photosystem;GO:0031224//intrinsic component of membrane	GO:0043169//cation binding;GO:0046906//tetrapyrrole binding	GO:0006091//generation of precursor metabolites and energy;GO:0006464//cellular protein modification process
GWHGAAYT036693	-4.20461	8.14187e-73	1.83386e-69	LHCB3	PREDICTED: chlorophyll a-b binding protein 13, chloroplastic [Malus domestica]	Metabolism;Metabolism	Global and overview maps;Energy metabolism	ko01100//Metabolic pathways;ko00196//Photosynthesis - antenna proteins	K08914;K08914	GO:0009521//photosystem;GO:0031224//intrinsic component of membrane	GO:0043169//cation binding;GO:0046906//tetrapyrrole binding	GO:0006091//generation of precursor metabolites and energy;GO:0006464//cellular protein modification process
GWHGAAYT054494	-4.31501	1.55359e-52	1.19712e-49	CAB-151	PREDICTED: chlorophyll a-b binding protein 151, chloroplastic-like [Pyrus x bretschneideri]	Metabolism;Metabolism	Global and overview maps;Energy metabolism	ko01100//Metabolic pathways;ko00196//Photosynthesis - antenna proteins	K08913;K08913	GO:0009521//photosystem;GO:0031224//intrinsic component of membrane	GO:0043169//cation binding;GO:0046906//tetrapyrrole binding	GO:0006091//generation of precursor metabolites and energy;GO:0006464//cellular protein modification process
GWHGAAYT043677	-4.53064	2.03987e-45	1.02982e-42	CAB3	PREDICTED: chlorophyll a-b binding protein of LHCII type 1 [Malus domestica]	Metabolism;Metabolism	Global and overview maps;Energy metabolism	ko01100//Metabolic pathways;ko00196//Photosynthesis - antenna proteins	K08912;K08912	GO:0009521//photosystem;GO:0031224//intrinsic component of membrane	GO:0043169//cation binding;GO:0046906//tetrapyrrole binding	GO:0006091//generation of precursor metabolites and energy;GO:0006464//cellular protein modification process
GWHGAAYT009022	-4.60813	8.93903e-51	6.232e-48	LHCB3	PREDICTED: chlorophyll a-b binding protein 13, chloroplastic [Pyrus x bretschneideri]	Metabolism;Metabolism	Global and overview maps;Energy metabolism	ko01100//Metabolic pathways;ko00196//Photosynthesis - antenna proteins	K08914;K08914	GO:0009521//photosystem;GO:0031224//intrinsic component of membrane	GO:0043169//cation binding;GO:0046906//tetrapyrrole binding	GO:0006091//generation of precursor metabolites and energy;GO:0006464//cellular protein modification process
GWHGAAYT056810	-4.60813	8.93903e-51	6.232e-48	LHCB3	PREDICTED: chlorophyll a-b binding protein 13, chloroplastic [Pyrus x bretschneideri]	Metabolism;Metabolism	Global and overview maps;Energy metabolism	ko01100//Metabolic pathways;ko00196//Photosynthesis - antenna proteins	K08914;K08914	GO:0009521//photosystem;GO:0031224//intrinsic component of membrane	GO:0043169//cation binding;GO:0046906//tetrapyrrole binding	GO:0006091//generation of precursor metabolites and energy;GO:0006464//cellular protein modification process
GWHGAAYT005252	-4.86876	4.87474e-26	7.51249e-24	CAB3	PREDICTED: chlorophyll a-b binding protein of LHCII type 1-like [Malus domestica]	Metabolism;Metabolism	Global and overview maps;Energy metabolism	ko01100//Metabolic pathways;ko00196//Photosynthesis - antenna proteins	K08912;K08912	GO:0009521//photosystem;GO:0031224//intrinsic component of membrane	GO:0043169//cation binding;GO:0046906//tetrapyrrole binding	GO:0006091//generation of precursor metabolites and energy;GO:0006464//cellular protein modification process
GWHGAAYT029255	-6.60839	1.00866e-07	2.43284e-06	CAB40	PREDICTED: chlorophyll a-b binding protein of LHCII type 1-like [Pyrus x bretschneideri]	Metabolism;Metabolism	Global and overview maps;Energy metabolism	ko01100//Metabolic pathways;ko00196//Photosynthesis - antenna proteins	K08912;K08912	-	-	-
GWHGAAYT029256	-10.0679	0.00139597	0.0115565	CAB40	PREDICTED: chlorophyll a-b binding protein of LHCII type 1-like [Pyrus x bretschneideri]	Metabolism;Metabolism	Global and overview maps;Energy metabolism	ko01100//Metabolic pathways;ko00196//Photosynthesis - antenna proteins	K08912;K08912	-	-	-
