# Supplementary material for: Functional characterization of a terpene synthase responsible for (E)-β-ocimene biosynthesis identified in Pyrus betuleafolia transcriptome after herbivory
Source: Front Plant Sci. 2022 Nov 21;13:1077229. doi: 10.3389/fpls.2022.1077229 (PMC9720175; doi:10.3389/fpls.2022.1077229)
Supplement: Supplementary file 8 [file Table_8.xlsx]

## Sheet: 1
Table S8. Differentially expressed genes (DEGs) associated with secondary metabolism in Pyrus betuleafolia leaves after Spodoptera litura infestation.
id	log2(fc)	PValue	FDR	Symbol	Description	KEGG_A_class	KEGG_B_class	Pathway	K_ID	GO Component	GO Function	GO Process
Terpenoid biosynthesis
GWHGAAYT011840	4.99689	3.47649e-08	9.00842e-07	VIT_19s0014g04930	PREDICTED: (-)-germacrene D synthase-like [Pyrus x bretschneideri]	Metabolism	Metabolism of terpenoids and polyketides	ko00909//Sesquiterpenoid and triterpenoid biosynthesis	K15803	-	-	-
GWHGAAYT036640	4.52596	0.000509592	0.00496221	VIT_19s0014g04930	PREDICTED: (-)-alpha-pinene synthase-like [Pyrus x bretschneideri]	-	-	-	-	-	-	-
GWHGAAYT005711	4.52147	1.77396e-05	0.000264074	TPS13	PREDICTED: (3S,6E)-nerolidol synthase 1-like [Pyrus x bretschneideri]	Metabolism;Metabolism	Global and overview maps;Metabolism of terpenoids and polyketides	ko01100//Metabolic pathways;ko00909//Sesquiterpenoid and triterpenoid biosynthesis	K14175;K14175	GO:0009536//plastid	GO:0016838//carbon-oxygen lyase activity, acting on phosphates;GO:0046872//metal ion binding	GO:0006721//terpenoid metabolic process
GWHGAAYT009013	4.27612	2.84055e-06	5.10271e-05	VIT_19s0014g04930	PREDICTED: (-)-alpha-pinene synthase-like [Pyrus x bretschneideri]	Metabolism	Metabolism of terpenoids and polyketides	ko00909//Sesquiterpenoid and triterpenoid biosynthesis	K15803	-	-	-
GWHGAAYT005703	3.87823	0.000419908	0.00418921	TPS13	PREDICTED: (3S,6E)-nerolidol synthase 1-like [Pyrus x bretschneideri]	Metabolism;Metabolism	Global and overview maps;Metabolism of terpenoids and polyketides	ko01100//Metabolic pathways;ko00909//Sesquiterpenoid and triterpenoid biosynthesis	K14175;K14175	GO:0009536//plastid	GO:0016838//carbon-oxygen lyase activity, acting on phosphates;GO:0046872//metal ion binding	GO:0006721//terpenoid metabolic process
GWHGAAYT042495	3.02583	0.0070611	0.0441598	CYP82G1	PREDICTED: cytochrome P450 82G1-like [Pyrus x bretschneideri]	Metabolism	Metabolism of terpenoids and polyketides	ko00904//Diterpenoid biosynthesis	K17961: cytochrome P450, family 82, subfamily G, polypeptide 1 [EC:1.14.-.-]	-	GO:0016705//oxidoreductase activity, acting on paired donors, with incorporation or reduction of molecular oxygen;GO:0046872//metal ion binding	-
GWHGAAYT012895	2.42436	1.78206e-14	1.03328e-12	IPI2	PREDICTED: isopentenyl-diphosphate Delta-isomerase I-like [Malus domestica]	Metabolism;Metabolism;Metabolism	Global and overview maps;Global and overview maps;Metabolism of terpenoids and polyketides	ko01100//Metabolic pathways;ko01110//Biosynthesis of secondary metabolites;ko00900//Terpenoid backbone biosynthesis	K01823;K01823;K01823	-	-	-
GWHGAAYT044361	1.95901	3.33827e-06	5.92411e-05	FPS2	PREDICTED: farnesyl pyrophosphate synthase 2-like [Pyrus x bretschneideri]	Metabolism;Metabolism;Metabolism	Global and overview maps;Global and overview maps;Metabolism of terpenoids and polyketides	ko01100//Metabolic pathways;ko01110//Biosynthesis of secondary metabolites;ko00900//Terpenoid backbone biosynthesis	K00787;K00787;K00787	-	GO:0003824//catalytic activity	-
GWHGAAYT028739	1.86358	0.000639216	0.00603576	TPS9	PREDICTED: probable terpene synthase 9 [Pyrus x bretschneideri]	-	-	-	-	-	-	-
GWHGAAYT004080	1.81784	4.72746e-07	9.98015e-06	HMG1	PREDICTED: 3-hydroxy-3-methylglutaryl-coenzyme A reductase 1-like [Malus domestica]	Metabolism;Metabolism;Metabolism	Global and overview maps;Global and overview maps;Metabolism of terpenoids and polyketides	ko01100//Metabolic pathways;ko01110//Biosynthesis of secondary metabolites;ko00900//Terpenoid backbone biosynthesis	K00021;K00021;K00021	-	-	-
GWHGAAYT033539	1.34526	0.000612363	0.00580654	MVD2	PREDICTED: diphosphomevalonate decarboxylase MVD2 [Pyrus x bretschneideri]	Metabolism;Metabolism;Metabolism	Global and overview maps;Global and overview maps;Metabolism of terpenoids and polyketides	ko01100//Metabolic pathways;ko01110//Biosynthesis of secondary metabolites;ko00900//Terpenoid backbone biosynthesis	K01597;K01597;K01597	GO:0044444//cytoplasmic part	GO:0016830//carbon-carbon lyase activity;GO:0032550//purine ribonucleoside binding	GO:0006084//acetyl-CoA metabolic process;GO:0006720//isoprenoid metabolic process
GWHGAAYT054550	1.30042	8.5925e-05	0.00107154	AAT1	Thiolase_N domain-containing protein/Thiolase_C domain-containing protein/ABC1 domain-containing protein [Cephalotus follicularis]	Metabolism;Metabolism;Metabolism;Metabolism;Metabolism;Metabolism;Metabolism;Metabolism;Metabolism;Metabolism;Metabolism;Metabolism;Metabolism;Metabolism	Global and overview maps;Global and overview maps;Global and overview maps;Carbohydrate metabolism;Carbohydrate metabolism;Global and overview maps;Amino acid metabolism;Metabolism of terpenoids and polyketides;Amino acid metabolism;Lipid metabolism;Amino acid metabolism;Carbohydrate metabolism;Carbohydrate metabolism;Lipid metabolism	ko01100//Metabolic pathways;ko01110//Biosynthesis of secondary metabolites;ko01200//Carbon metabolism;ko00630//Glyoxylate and dicarboxylate metabolism;ko00620//Pyruvate metabolism;ko01212//Fatty acid metabolism;ko00380//Tryptophan metabolism;ko00900//Terpenoid backbone biosynthesis;ko00280//Valine, leucine and isoleucine degradation;ko00071//Fatty acid degradation;ko00310//Lysine degradation;ko00…	K00626;K00626;K00626;K00626;K00626;K00626;K00626;K00626;K00626;K00626;K00626;K00626;K00626;K00626	-	-	-
GWHGAAYT006034	1.19882	1.1479e-06	2.24077e-05	At5g47720	PREDICTED: acetyl-CoA acetyltransferase, cytosolic 1 isoform X1 [Pyrus x bretschneideri]	Metabolism;Metabolism;Metabolism;Metabolism;Metabolism;Metabolism;Metabolism;Metabolism;Metabolism;Metabolism;Metabolism;Metabolism;Metabolism;Metabolism	Global and overview maps;Global and overview maps;Global and overview maps;Carbohydrate metabolism;Carbohydrate metabolism;Global and overview maps;Amino acid metabolism;Metabolism of terpenoids and polyketides;Amino acid metabolism;Lipid metabolism;Amino acid metabolism;Carbohydrate metabolism;Carbohydrate metabolism;Lipid metabolism	ko01100//Metabolic pathways;ko01110//Biosynthesis of secondary metabolites;ko01200//Carbon metabolism;ko00630//Glyoxylate and dicarboxylate metabolism;ko00620//Pyruvate metabolism;ko01212//Fatty acid metabolism;ko00380//Tryptophan metabolism;ko00900//Terpenoid backbone biosynthesis;ko00280//Valine, leucine and isoleucine degradation;ko00071//Fatty acid degradation;ko00310//Lysine degradation;ko00…	K00626;K00626;K00626;K00626;K00626;K00626;K00626;K00626;K00626;K00626;K00626;K00626;K00626;K00626	-	GO:0003988//acetyl-CoA C-acyltransferase activity	-
GWHGAAYT031996	-1.18909	0.00144717	0.011913	HMG1	PREDICTED: 3-hydroxy-3-methylglutaryl-coenzyme A reductase 1-like [Pyrus x bretschneideri]	Metabolism;Metabolism;Metabolism	Global and overview maps;Global and overview maps;Metabolism of terpenoids and polyketides	ko01100//Metabolic pathways;ko01110//Biosynthesis of secondary metabolites;ko00900//Terpenoid backbone biosynthesis	K00021;K00021;K00021	GO:0031090//organelle membrane;GO:0031224//intrinsic component of membrane;GO:0043231//intracellular membrane-bounded organelle	GO:0000166//nucleotide binding;GO:0016614//oxidoreductase activity, acting on CH-OH group of donors;GO:0048037//cofactor binding	GO:0006720//isoprenoid metabolic process;GO:0006732//coenzyme metabolic process
GWHGAAYT003211	-1.53674	5.45406e-15	3.38348e-13	ISPH	PREDICTED: 4-hydroxy-3-methylbut-2-enyl diphosphate reductase, chloroplastic-like [Malus domestica]	Metabolism;Metabolism;Metabolism	Global and overview maps;Global and overview maps;Metabolism of terpenoids and polyketides	ko01100//Metabolic pathways;ko01110//Biosynthesis of secondary metabolites;ko00900//Terpenoid backbone biosynthesis	K03527;K03527;K03527	-	GO:0016726//oxidoreductase activity, acting on CH or CH2 groups, NAD or NADP as acceptor;GO:0043169//cation binding	GO:0008654//phospholipid biosynthetic process
GWHGAAYT028738	-1.80567	0.00352992	0.0249698	TPS9	PREDICTED: probable terpene synthase 9 [Pyrus x bretschneideri]	-	-	-	-	-	-	-
GWHGAAYT004265	-3.09892	5.95997e-18	5.02922e-16	CYP82G1	PREDICTED: cytochrome P450 82G1-like isoform X1 [Pyrus x bretschneideri]	Metabolism	Metabolism of terpenoids and polyketides	ko00904//Diterpenoid biosynthesis	K17961	-	GO:0016705//oxidoreductase activity, acting on paired donors, with incorporation or reduction of molecular oxygen;GO:0046872//metal ion binding	-
GWHGAAYT008981	-7.82146	1.39668e-19	1.33647e-17	ValCS	PREDICTED: (-)-alpha-pinene synthase-like [Pyrus x bretschneideri]	Metabolism	Metabolism of terpenoids and polyketides	ko00909//Sesquiterpenoid and triterpenoid biosynthesis	K15803	-	-	-
phenylpropanoid/benzenoid biosynthesis
GWHGAAYT011340	-1.54998	2.60605e-06	4.71909e-05	PAL1	phenylalanine ammonia-lyase 1 [Pyrus x bretschneideri]	Metabolism;Metabolism;Metabolism;Metabolism	Global and overview maps;Global and overview maps;Biosynthesis of other secondary metabolites;Amino acid metabolism	ko01100//Metabolic pathways;ko01110//Biosynthesis of secondary metabolites;ko00940//Phenylpropanoid biosynthesis;ko00360//Phenylalanine metabolism	K10775;K10775;K10775;K10775	-	-	-
GWHGAAYT015506	-1.77458	6.49337e-06	0.000108647	4CL2	PREDICTED: 4-coumarate--CoA ligase 2-like [Pyrus x bretschneideri]	Metabolism;Metabolism;Metabolism;Metabolism;Metabolism	Global and overview maps;Global and overview maps;Biosynthesis of other secondary metabolites;Amino acid metabolism;Metabolism of cofactors and vitamins	ko01100//Metabolic pathways;ko01110//Biosynthesis of secondary metabolites;ko00940//Phenylpropanoid biosynthesis;ko00360//Phenylalanine metabolism;ko00130//Ubiquinone and other terpenoid-quinone biosynthesis	K01904;K01904;K01904;K01904;K01904	-	GO:0016703//oxidoreductase activity, acting on single donors with incorporation of molecular oxygen, incorporation of one atom of oxygen (internal monooxygenases or internal mixed function oxidases)	GO:0044710//single-organism metabolic process
GWHGAAYT018532	-1.99439	7.86503e-09	2.2578e-07	4CLL9	PREDICTED: 4-coumarate--CoA ligase-like 9 [Pyrus x bretschneideri]	-	-	-	-	-	GO:0016491//oxidoreductase activity	GO:0008152//metabolic process
GWHGAAYT038899	-2.00359	1.22943e-05	0.000190673	PAL1	phenylalanine ammonia-lyase 1 precursor [Pyrus x bretschneideri]	Metabolism;Metabolism;Metabolism;Metabolism	Global and overview maps;Global and overview maps;Biosynthesis of other secondary metabolites;Amino acid metabolism	ko01100//Metabolic pathways;ko01110//Biosynthesis of secondary metabolites;ko00940//Phenylpropanoid biosynthesis;ko00360//Phenylalanine metabolism	K10775;K10775;K10775;K10775	-	-	-
GWHGAAYT002302	-2.02885	5.11063e-27	8.45449e-25	SNL6	PREDICTED: cinnamoyl-CoA reductase-like SNL6 isoform X2 [Pyrus x bretschneideri]	-	-	-	-	-	GO:0016616//oxidoreductase activity, acting on the CH-OH group of donors, NAD or NADP as acceptor	GO:0008202//steroid metabolic process
GWHGAAYT017027	-5.30195	3.94518e-46	2.17864e-43	4CLL6	PREDICTED: 4-coumarate--CoA ligase-like 6 [Pyrus x bretschneideri]	Metabolism;Metabolism;Metabolism;Metabolism;Metabolism	Global and overview maps;Global and overview maps;Biosynthesis of other secondary metabolites;Amino acid metabolism;Metabolism of cofactors and vitamins	ko01100//Metabolic pathways;ko01110//Biosynthesis of secondary metabolites;ko00940//Phenylpropanoid biosynthesis;ko00360//Phenylalanine metabolism;ko00130//Ubiquinone and other terpenoid-quinone biosynthesis	K01904;K01904;K01904;K01904;K01904	GO:0042579//microbody	GO:0003824//catalytic activity;GO:0032550//purine ribonucleoside binding	GO:0009608//response to symbiont;GO:0044248//cellular catabolic process
biosynthesis of green leaf volatiles
GWHGAAYT053166	8.05076	1.4586e-06	2.78419e-05	--	PREDICTED: 11S globulin seed storage protein 2-like [Pyrus x bretschneideri]	-	-	-	-	-	-	-
GWHGAAYT012356	4.60306	9.67535e-14	5.22701e-12	LOX1.5	PREDICTED: probable linoleate 9S-lipoxygenase 5 isoform X2 [Malus domestica]	Metabolism	Lipid metabolism	ko00591//Linoleic acid metabolism	K15718	-	-	-
GWHGAAYT034024	4.06559	0.000225003	0.00245736	LOX2.1	PREDICTED: linoleate 13S-lipoxygenase 2-1, chloroplastic-like [Pyrus x bretschneideri]	Metabolism;Metabolism;Metabolism;Metabolism	Global and overview maps;Global and overview maps;Lipid metabolism;Lipid metabolism	ko01100//Metabolic pathways;ko01110//Biosynthesis of secondary metabolites;ko00592//alpha-Linolenic acid metabolism;ko00591//Linoleic acid metabolism	K00454;K00454;K00454;K00454	-	-	-
GWHGAAYT053164	3.25556	3.58989e-05	0.000495828	--	PREDICTED: 11S globulin seed storage protein 2-like [Pyrus x bretschneideri]	-	-	-	-	-	-	-
GWHGAAYT034025	2.21251	2.15593e-08	5.80753e-07	LOX2.1	PREDICTED: linoleate 13S-lipoxygenase 2-1, chloroplastic-like [Pyrus x bretschneideri]	Metabolism;Metabolism;Metabolism;Metabolism	Global and overview maps;Global and overview maps;Lipid metabolism;Lipid metabolism	ko01100//Metabolic pathways;ko01110//Biosynthesis of secondary metabolites;ko00592//alpha-Linolenic acid metabolism;ko00591//Linoleic acid metabolism	K00454;K00454;K00454;K00454	-	-	-
GWHGAAYT047244	1.96126	0.000415502	0.00415577	LOX2.1	PREDICTED: linoleate 13S-lipoxygenase 2-1, chloroplastic-like [Pyrus x bretschneideri]	Metabolism;Metabolism;Metabolism;Metabolism	Global and overview maps;Global and overview maps;Lipid metabolism;Lipid metabolism	ko01100//Metabolic pathways;ko01110//Biosynthesis of secondary metabolites;ko00592//alpha-Linolenic acid metabolism;ko00591//Linoleic acid metabolism	K00454;K00454;K00454;K00454	-	-	-
GWHGAAYT039950	1.23017	2.34931e-06	4.28866e-05	LOX1.5	PREDICTED: probable linoleate 9S-lipoxygenase 5 [Pyrus x bretschneideri]	Metabolism	Lipid metabolism	ko00591//Linoleic acid metabolism	K15718	-	-	-
GWHGAAYT014026	1.1586	2.2317e-10	8.24042e-09	LOX6	lipoxygenase [Malus domestica]	Metabolism;Metabolism;Metabolism;Metabolism	Global and overview maps;Global and overview maps;Lipid metabolism;Lipid metabolism	ko01100//Metabolic pathways;ko01110//Biosynthesis of secondary metabolites;ko00592//alpha-Linolenic acid metabolism;ko00591//Linoleic acid metabolism	K00454;K00454;K00454;K00454	GO:0009536//plastid;GO:0016020//membrane	GO:0016702//oxidoreductase activity, acting on single donors with incorporation of molecular oxygen, incorporation of two atoms of oxygen;GO:0043169//cation binding	GO:0006633//fatty acid biosynthetic process;GO:0006950//response to stress;GO:0009694//jasmonic acid metabolic process;GO:0055114//oxidation-reduction process
GWHGAAYT002453	-1.36762	0.00391374	0.0272205	ADH	PREDICTED: alcohol dehydrogenase-like [Pyrus x bretschneideri]	Metabolism;Metabolism;Metabolism;Metabolism;Metabolism;Metabolism	Global and overview maps;Global and overview maps;Carbohydrate metabolism;Amino acid metabolism;Lipid metabolism;Lipid metabolism	ko01100//Metabolic pathways;ko01110//Biosynthesis of secondary metabolites;ko00010//Glycolysis / Gluconeogenesis;ko00350//Tyrosine metabolism;ko00592//alpha-Linolenic acid metabolism;ko00071//Fatty acid degradation	K18857;K18857;K18857;K18857;K18857;K18857	-	-	-
GWHGAAYT010202	-1.56212	0.000418036	0.00417196	HSR201	PREDICTED: benzyl alcohol O-benzoyltransferase-like [Pyrus x bretschneideri]	-	-	-	-	-	-	-
GWHGAAYT012357	-1.68065	1.15685e-05	0.00018066	LOX1.5	probable linoleate 9S-lipoxygenase 5 [Malus domestica]	Metabolism	Lipid metabolism	ko00591//Linoleic acid metabolism	K15718	-	-	-
Cytochrome P450
GWHGAAYT035547	6.58496	4.25434e-08	1.08417e-06	CYP94C1	PREDICTED: cytochrome P450 94C1 [Pyrus x bretschneideri]	-	-	-	-	GO:0043227//membrane-bounded organelle	GO:0016712//oxidoreductase activity, acting on paired donors, with incorporation or reduction of molecular oxygen, reduced flavin or flavoprotein as one donor, and incorporation of one atom of oxygen;GO:0016713//oxidoreductase activity, acting on paired donors, with incorporation or reduction of molecular oxygen, reduced iron-sulfur protein as one donor, and incorporation of one atom of oxygen;GO…	GO:0001101//response to acid chemical;GO:0006972//hyperosmotic response;GO:0009694//jasmonic acid metabolic process;GO:0009755//hormone-mediated signaling pathway;GO:0051707//response to other organism
GWHGAAYT019798	5.7272	6.03209e-09	1.77513e-07	CYP82A1	PREDICTED: cytochrome P450 CYP82D47-like [Pyrus x bretschneideri]	-	-	-	-	-	-	-
GWHGAAYT018623	5.47168	0.0014261	0.011766	CYP71A9	PREDICTED: cytochrome P450 71A1-like isoform X1 [Pyrus x bretschneideri]	-	-	-	-	-	-	-
GWHGAAYT034555	5.4366	4.51587e-28	8.06276e-26	CYP714C2	PREDICTED: cytochrome P450 714C2-like [Pyrus x bretschneideri]	-	-	-	-	-	GO:0016491//oxidoreductase activity;GO:0046906//tetrapyrrole binding;GO:0046914//transition metal ion binding	GO:0044710//single-organism metabolic process
GWHGAAYT001965	4.629	5.94166e-08	1.47815e-06	CYP89A9	PREDICTED: cytochrome P450 89A2-like isoform X2 [Pyrus x bretschneideri]	-	-	-	-	-	GO:0016712//oxidoreductase activity, acting on paired donors, with incorporation or reduction of molecular oxygen, reduced flavin or flavoprotein as one donor, and incorporation of one atom of oxygen;GO:0046906//tetrapyrrole binding;GO:0046914//transition metal ion binding	GO:0044710//single-organism metabolic process
GWHGAAYT019797	4.61857	3.32762e-11	1.35705e-09	CYP82A1	PREDICTED: cytochrome P450 CYP82D47-like [Pyrus x bretschneideri]	-	-	-	-	-	-	-
GWHGAAYT018507	3.94302	7.95425e-09	2.27672e-07	CYP94B1	PREDICTED: cytochrome P450 94B3-like [Pyrus x bretschneideri]	-	-	-	-	-	GO:0016712//oxidoreductase activity, acting on paired donors, with incorporation or reduction of molecular oxygen, reduced flavin or flavoprotein as one donor, and incorporation of one atom of oxygen;GO:0046906//tetrapyrrole binding;GO:0046914//transition metal ion binding	GO:0044710//single-organism metabolic process
GWHGAAYT018261	3.81345	9.20062e-46	4.81077e-43	CYP78A9	PREDICTED: cytochrome P450 78A9-like [Pyrus x bretschneideri]	-	-	-	-	-	GO:0016709//oxidoreductase activity, acting on paired donors, with incorporation or reduction of molecular oxygen, NAD(P)H as one donor, and incorporation of one atom of oxygen;GO:0046906//tetrapyrrole binding;GO:0046914//transition metal ion binding	GO:0044710//single-organism metabolic process
GWHGAAYT007738	3.7499	0.00652571	0.041404	CYP94C1	PREDICTED: cytochrome P450 94C1-like [Pyrus x bretschneideri]	-	-	-	-	GO:0043227//membrane-bounded organelle	GO:0016713//oxidoreductase activity, acting on paired donors, with incorporation or reduction of molecular oxygen, reduced iron-sulfur protein as one donor, and incorporation of one atom of oxygen;GO:0046906//tetrapyrrole binding;GO:0046914//transition metal ion binding	GO:0001101//response to acid chemical;GO:0006972//hyperosmotic response;GO:0009694//jasmonic acid metabolic process;GO:0009755//hormone-mediated signaling pathway;GO:0051707//response to other organism
GWHGAAYT031819	3.28853	1.2426e-33	3.05752e-31	CYP75B2	PREDICTED: flavonoid 3'-monooxygenase-like isoform X2 [Pyrus x bretschneideri]	-	-	-	-	-	-	-
GWHGAAYT042495	3.02583	0.0070611	0.0441598	CYP82G1	PREDICTED: cytochrome P450 82G1-like [Pyrus x bretschneideri]	Metabolism	Metabolism of terpenoids and polyketides	ko00904//Diterpenoid biosynthesis	K17961	-	GO:0016705//oxidoreductase activity, acting on paired donors, with incorporation or reduction of molecular oxygen;GO:0046872//metal ion binding	-
GWHGAAYT027649	3.02438	3.22634e-10	1.15795e-08	CYP707A1	PREDICTED: abscisic acid 8'-hydroxylase 1-like [Pyrus x bretschneideri]	Metabolism	Metabolism of terpenoids and polyketides	ko00906//Carotenoid biosynthesis	K09843	-	GO:0016491//oxidoreductase activity;GO:0046906//tetrapyrrole binding;GO:0046914//transition metal ion binding	GO:0044710//single-organism metabolic process
GWHGAAYT054154	2.77586	0.000569492	0.00546552	CYP735A2	PREDICTED: cytokinin hydroxylase-like [Pyrus x bretschneideri]	Metabolism;Metabolism;Metabolism	Global and overview maps;Global and overview maps;Metabolism of terpenoids and polyketides	ko01100//Metabolic pathways;ko01110//Biosynthesis of secondary metabolites;ko00908//Zeatin biosynthesis	K10717;K10717;K10717	-	GO:0016634//oxidoreductase activity, acting on the CH-CH group of donors, oxygen as acceptor;GO:0046906//tetrapyrrole binding;GO:0046914//transition metal ion binding	GO:0044710//single-organism metabolic process
GWHGAAYT046237	2.69812	1.25225e-06	2.41709e-05	CYP94B1	PREDICTED: cytochrome P450 94B3-like [Pyrus x bretschneideri]	-	-	-	-	-	GO:0016712//oxidoreductase activity, acting on paired donors, with incorporation or reduction of molecular oxygen, reduced flavin or flavoprotein as one donor, and incorporation of one atom of oxygen;GO:0046906//tetrapyrrole binding;GO:0046914//transition metal ion binding	GO:0044710//single-organism metabolic process
GWHGAAYT023675	2.48019	0.00102541	0.00891483	CYP82A3	PREDICTED: cytochrome P450 CYP82D47-like [Pyrus x bretschneideri]	-	-	-	-	-	GO:0005488//binding;GO:0016491//oxidoreductase activity	-
GWHGAAYT018619	2.43428	0.000121842	0.0014485	CYP71A26	PREDICTED: cytochrome P450 71A26-like [Malus domestica]	-	-	-	-	-	-	-
GWHGAAYT046268	2.43376	0.000399183	0.00402219	CYP72A68	PREDICTED: cytochrome P450 CYP749A22-like [Pyrus x bretschneideri]	Metabolism	Metabolism of terpenoids and polyketides	ko00905//Brassinosteroid biosynthesis	K15639	-	-	-
GWHGAAYT049700	2.10506	0.00799688	0.0489151	CYP90A1	PREDICTED: cytochrome P450 90A1-like [Pyrus x bretschneideri]	Metabolism;Metabolism	Global and overview maps;Metabolism of terpenoids and polyketides	ko01110//Biosynthesis of secondary metabolites;ko00905//Brassinosteroid biosynthesis	K09588;K09588	GO:0031224//intrinsic component of membrane	GO:0016491//oxidoreductase activity;GO:0043169//cation binding;GO:0046906//tetrapyrrole binding	GO:0005976//polysaccharide metabolic process;GO:0009826//unidimensional cell growth;GO:0009909//regulation of flower development;GO:0010208//pollen wall assembly;GO:0016129//phytosteroid biosynthetic process;GO:0043479//pigment accumulation in tissues in response to UV light;GO:0048588//developmental cell growth;GO:0065008//regulation of biological quality
GWHGAAYT004602	2.10474	5.16552e-07	1.08114e-05	CYP94A1	PREDICTED: cytochrome P450 94A1-like [Pyrus x bretschneideri]	Metabolism	Lipid metabolism	ko00073//Cutin, suberine and wax biosynthesis	K20769	-	-	-
GWHGAAYT014076	1.98638	0.0048364	0.0324805	CYP71A26	PREDICTED: cytochrome P450 71A26-like [Malus domestica]	-	-	-	-	-	-	-
GWHGAAYT049680	1.71954	1.21424e-09	3.97254e-08	CYP90A1	PREDICTED: cytochrome P450 90A1-like [Pyrus x bretschneideri]	Metabolism;Metabolism	Global and overview maps;Metabolism of terpenoids and polyketides	ko01110//Biosynthesis of secondary metabolites;ko00905//Brassinosteroid biosynthesis	K09588;K09588	GO:0031224//intrinsic component of membrane	GO:0016491//oxidoreductase activity;GO:0043169//cation binding;GO:0046906//tetrapyrrole binding	GO:0005976//polysaccharide metabolic process;GO:0009826//unidimensional cell growth;GO:0009909//regulation of flower development;GO:0010208//pollen wall assembly;GO:0016129//phytosteroid biosynthetic process;GO:0043479//pigment accumulation in tissues in response to UV light;GO:0048588//developmental cell growth;GO:0065008//regulation of biological quality
GWHGAAYT041960	1.66455	9.9965e-12	4.31086e-10	Cyp1	PREDICTED: peptidyl-prolyl cis-trans isomerase 1 [Pyrus x bretschneideri]	-	-	-	-	-	GO:0016859//cis-trans isomerase activity	GO:0044267//cellular protein metabolic process
GWHGAAYT044490	1.50497	0.000252489	0.00270415	CYP707A1	ABA 8'-hydroxylase 4 [Pyrus pyrifolia]	Metabolism	Metabolism of terpenoids and polyketides	ko00906//Carotenoid biosynthesis	K09843	-	GO:0016491//oxidoreductase activity;GO:0046906//tetrapyrrole binding;GO:0046914//transition metal ion binding	GO:0044710//single-organism metabolic process
GWHGAAYT034556	1.49195	0.000278494	0.00294177	CYP714C2	PREDICTED: cytochrome P450 714C2-like [Pyrus x bretschneideri]	-	-	-	-	-	GO:0016491//oxidoreductase activity;GO:0046872//metal ion binding	-
GWHGAAYT024304	1.45186	4.10264e-09	1.23973e-07	CYP98A2	PREDICTED: cytochrome P450 98A2-like [Pyrus x bretschneideri]	Metabolism;Metabolism;Metabolism;Metabolism;Metabolism	Global and overview maps;Global and overview maps;Biosynthesis of other secondary metabolites;Biosynthesis of other secondary metabolites;Biosynthesis of other secondary metabolites	ko01100//Metabolic pathways;ko01110//Biosynthesis of secondary metabolites;ko00940//Phenylpropanoid biosynthesis;ko00941//Flavonoid biosynthesis;ko00945//Stilbenoid, diarylheptanoid and gingerol biosynthesis	K09754;K09754;K09754;K09754;K09754	-	-	-
GWHGAAYT019715	1.32506	0.00352905	0.0249698	CYP82A3	PREDICTED: cytochrome P450 82A3-like [Pyrus x bretschneideri]	-	-	-	-	-	-	-
GWHGAAYT021933	1.25342	0.00316028	0.0228315	CYP90B1	PREDICTED: cytochrome P450 90B1-like isoform X1 [Pyrus x bretschneideri]	Metabolism;Metabolism;Metabolism	Global and overview maps;Global and overview maps;Metabolism of terpenoids and polyketides	ko01100//Metabolic pathways;ko01110//Biosynthesis of secondary metabolites;ko00905//Brassinosteroid biosynthesis	K09587;K09587;K09587	-	-	-
GWHGAAYT013275	1.18759	0.000772773	0.00706229	CYP734A1	PREDICTED: cytochrome P450 CYP749A22-like [Pyrus x bretschneideri]	Metabolism	Metabolism of terpenoids and polyketides	ko00905//Brassinosteroid biosynthesis	K15639	-	-	-
GWHGAAYT025495	1.11136	0.000226539	0.00247049	CYP76B6	PREDICTED: geraniol 8-hydroxylase-like isoform X1 [Pyrus x bretschneideri]	-	-	-	-	-	-	-
GWHGAAYT009114	1.02426	0.00307109	0.0222751	CYP72A67	PREDICTED: cytochrome P450 CYP72A219-like [Malus domestica]	-	-	-	-	-	-	-
GWHGAAYT019142	-1.08672	2.55075e-08	6.77755e-07	CYP94A2	PREDICTED: cytochrome P450 94A2-like [Pyrus x bretschneideri]	-	-	-	-	-	GO:0016491//oxidoreductase activity;GO:0046906//tetrapyrrole binding;GO:0046914//transition metal ion binding	GO:0044710//single-organism metabolic process
GWHGAAYT049858	-1.10441	0.000340695	0.00351387	CYP714A1	PREDICTED: cytochrome P450 714A1-like [Pyrus x bretschneideri]	-	-	-	-	-	GO:0016491//oxidoreductase activity;GO:0046906//tetrapyrrole binding;GO:0046914//transition metal ion binding	GO:0044710//single-organism metabolic process
GWHGAAYT046390	-1.13501	5.03236e-06	8.64745e-05	CYP71A26	PREDICTED: cytochrome P450 71A26-like [Pyrus x bretschneideri]	-	-	-	-	-	-	-
GWHGAAYT040278	-1.1618	0.000701236	0.00651167	CYP97A3	PREDICTED: protein LUTEIN DEFICIENT 5, chloroplastic-like isoform X1 [Pyrus x bretschneideri]	Metabolism;Metabolism;Metabolism	Global and overview maps;Global and overview maps;Metabolism of terpenoids and polyketides	ko01100//Metabolic pathways;ko01110//Biosynthesis of secondary metabolites;ko00906//Carotenoid biosynthesis	K15747;K15747;K15747	-	GO:0016712//oxidoreductase activity, acting on paired donors, with incorporation or reduction of molecular oxygen, reduced flavin or flavoprotein as one donor, and incorporation of one atom of oxygen;GO:0046906//tetrapyrrole binding;GO:0046914//transition metal ion binding	GO:0044710//single-organism metabolic process
GWHGAAYT046391	-1.17103	0.000643379	0.00606724	CYP71A6	PREDICTED: cytochrome P450 71A3-like [Pyrus x bretschneideri]	-	-	-	-	-	-	-
GWHGAAYT022204	-1.19226	5.54142e-06	9.44461e-05	CYP81E8	PREDICTED: cytochrome P450 81E8-like [Pyrus x bretschneideri]	Metabolism;Metabolism	Global and overview maps;Biosynthesis of other secondary metabolites	ko01110//Biosynthesis of secondary metabolites;ko00943//Isoflavonoid biosynthesis	K13260;K13260	-	-	-
GWHGAAYT053257	-1.37831	4.56745e-15	2.87612e-13	CYP98A2	PREDICTED: cytochrome P450 98A2-like [Pyrus x bretschneideri]	Metabolism;Metabolism;Metabolism;Metabolism;Metabolism	Global and overview maps;Global and overview maps;Biosynthesis of other secondary metabolites;Biosynthesis of other secondary metabolites;Biosynthesis of other secondary metabolites	ko01100//Metabolic pathways;ko01110//Biosynthesis of secondary metabolites;ko00940//Phenylpropanoid biosynthesis;ko00941//Flavonoid biosynthesis;ko00945//Stilbenoid, diarylheptanoid and gingerol biosynthesis	K09754;K09754;K09754;K09754;K09754	-	-	-
GWHGAAYT001652	-1.49005	0.00763135	0.047033	CYP714A1	PREDICTED: cytochrome P450 714A1-like [Pyrus x bretschneideri]	-	-	-	-	-	GO:0016491//oxidoreductase activity;GO:0046906//tetrapyrrole binding;GO:0046914//transition metal ion binding	GO:0044710//single-organism metabolic process
GWHGAAYT019712	-1.51338	1.23511e-05	0.000191148	CYP82A3	PREDICTED: cytochrome P450 82A3-like [Pyrus x bretschneideri]	-	-	-	-	-	-	-
GWHGAAYT019164	-1.67039	0.00347853	0.0246462	CYP71A4	PREDICTED: cytochrome P450 CYP736A12-like [Pyrus x bretschneideri]	-	-	-	-	-	-	-
GWHGAAYT038463	-2.18383	1.22698e-33	3.04468e-31	CYP75B2	PREDICTED: cytochrome P450 76M5-like [Malus domestica]	-	-	-	-	-	-	-
GWHGAAYT024973	-2.21521	7.12847e-18	5.92979e-16	CYP78A5	PREDICTED: cytochrome P450 78A5-like [Malus domestica]	-	-	-	-	GO:0031224//intrinsic component of membrane;GO:0043231//intracellular membrane-bounded organelle	GO:0016491//oxidoreductase activity;GO:0046906//tetrapyrrole binding;GO:0046914//transition metal ion binding	GO:0003006//developmental process involved in reproduction;GO:0042127//regulation of cell proliferation;GO:0044710//single-organism metabolic process;GO:0045927//positive regulation of growth;GO:0048509//regulation of meristem development;GO:0048645//organ formation
GWHGAAYT014073	-2.60666	0.00703095	0.0440088	CYP78A5	PREDICTED: cytochrome P450 78A5-like [Malus domestica]	-	-	-	-	-	GO:0016709//oxidoreductase activity, acting on paired donors, with incorporation or reduction of molecular oxygen, NAD(P)H as one donor, and incorporation of one atom of oxygen;GO:0046906//tetrapyrrole binding;GO:0046914//transition metal ion binding	GO:0044710//single-organism metabolic process
GWHGAAYT027917	-2.90677	2.58521e-23	3.4098e-21	CYP94B1	PREDICTED: cytochrome P450 94B3-like [Pyrus x bretschneideri]	-	-	-	-	-	GO:0016712//oxidoreductase activity, acting on paired donors, with incorporation or reduction of molecular oxygen, reduced flavin or flavoprotein as one donor, and incorporation of one atom of oxygen;GO:0046906//tetrapyrrole binding;GO:0046914//transition metal ion binding	GO:0044710//single-organism metabolic process
GWHGAAYT047764	-2.92732	1.30529e-15	8.64709e-14	CYP77A3	PREDICTED: cytochrome P450 77A3-like [Pyrus x bretschneideri]	-	-	-	-	-	GO:0016491//oxidoreductase activity;GO:0046906//tetrapyrrole binding;GO:0046914//transition metal ion binding	GO:0044710//single-organism metabolic process
GWHGAAYT004265	-3.09892	5.95997e-18	5.02922e-16	CYP82G1	PREDICTED: cytochrome P450 82G1-like isoform X1 [Pyrus x bretschneideri]	Metabolism	Metabolism of terpenoids and polyketides	ko00904//Diterpenoid biosynthesis	K17961	-	GO:0016705//oxidoreductase activity, acting on paired donors, with incorporation or reduction of molecular oxygen;GO:0046872//metal ion binding	-
GWHGAAYT017906	-3.19655	1.546e-05	0.000233222	CYP86A22	PREDICTED: cytochrome P450 86A22-like [Malus domestica]	Metabolism;Metabolism	Global and overview maps;Lipid metabolism	ko01100//Metabolic pathways;ko00073//Cutin, suberine and wax biosynthesis	K15398;K15398	-	GO:0016713//oxidoreductase activity, acting on paired donors, with incorporation or reduction of molecular oxygen, reduced iron-sulfur protein as one donor, and incorporation of one atom of oxygen;GO:0046906//tetrapyrrole binding;GO:0046914//transition metal ion binding	GO:0032787//monocarboxylic acid metabolic process
GWHGAAYT018617	-3.25239	0.00310117	0.0224542	CYP71A26	PREDICTED: cytochrome P450 71A26-like [Malus domestica]	-	-	-	-	-	-	-
GWHGAAYT019170	-3.31334	5.50622e-05	0.000721376	CYP750A1	PREDICTED: cytochrome P450 CYP736A12-like [Pyrus x bretschneideri]	-	-	-	-	-	-	-
GWHGAAYT046796	-3.41649	0.00234935	0.0178308	CYP78A5	PREDICTED: cytochrome P450 78A5-like [Pyrus x bretschneideri]	-	-	-	-	-	GO:0016709//oxidoreductase activity, acting on paired donors, with incorporation or reduction of molecular oxygen, NAD(P)H as one donor, and incorporation of one atom of oxygen;GO:0046906//tetrapyrrole binding;GO:0046914//transition metal ion binding	GO:0044710//single-organism metabolic process
GWHGAAYT049898	-3.59683	0.000246824	0.00265415	CYP77A3	PREDICTED: cytochrome P450 77A1-like [Pyrus x bretschneideri]	-	-	-	-	-	-	-
GWHGAAYT048774	-3.63227	0.00219129	0.0168673	CYP86A4	PREDICTED: cytochrome P450 86A8 [Malus domestica]	Metabolism;Metabolism	Global and overview maps;Lipid metabolism	ko01100//Metabolic pathways;ko00073//Cutin, suberine and wax biosynthesis	K15398;K15398	-	GO:0016491//oxidoreductase activity;GO:0046906//tetrapyrrole binding;GO:0046914//transition metal ion binding	GO:0044710//single-organism metabolic process
GWHGAAYT006969	-3.72821	4.25782e-09	1.28397e-07	CYP71A6	PREDICTED: cytochrome P450 71A6-like [Pyrus x bretschneideri]	-	-	-	-	-	-	-
GWHGAAYT006970	-3.88207	1.69769e-05	0.00025387	CYP71A6	PREDICTED: cytochrome P450 71A6-like [Pyrus x bretschneideri]	-	-	-	-	-	-	-
GWHGAAYT018616	-4.38773	2.42068e-09	7.56457e-08	CYP71A4	PREDICTED: cytochrome P450 71A26-like [Pyrus x bretschneideri]	-	-	-	-	-	-	-
GWHGAAYT033469	-4.4185	2.56666e-05	0.000367683	CYP77A3	PREDICTED: cytochrome P450 77A3-like [Malus domestica]	-	-	-	-	-	GO:0016491//oxidoreductase activity;GO:0046906//tetrapyrrole binding;GO:0046914//transition metal ion binding	GO:0044710//single-organism metabolic process
GWHGAAYT033471	-4.46447	2.61623e-05	0.000374052	CYP77A3	PREDICTED: cytochrome P450 77A3-like [Malus domestica]	-	-	-	-	-	GO:0016491//oxidoreductase activity;GO:0046906//tetrapyrrole binding;GO:0046914//transition metal ion binding	GO:0044710//single-organism metabolic process
GWHGAAYT006971	-4.6508	2.39108e-14	1.37012e-12	CYP71A23	PREDICTED: cytochrome P450 71A26-like [Camelina sativa]	-	-	-	-	-	-	-
GWHGAAYT006914	-5.14088	4.31598e-34	1.13852e-31	CYP71A6	PREDICTED: cytochrome P450 71A6-like [Pyrus x bretschneideri]	-	-	-	-	-	-	-
GWHGAAYT006915	-5.58261	2.37995e-16	1.69969e-14	CYP71A23	PREDICTED: cytochrome P450 71A3-like [Pyrus x bretschneideri]	Metabolism	Global and overview maps	ko01100//Metabolic pathways	K00512	-	-	-
GWHGAAYT006973	-5.99358	1.53045e-96	7.46885e-93	CYP71A6	PREDICTED: cytochrome P450 71A26-like [Pyrus x bretschneideri]	-	-	-	-	-	-	-
GWHGAAYT006913	-6.018	1.671e-14	9.74669e-13	CYP71A6	PREDICTED: cytochrome P450 71A6-like [Pyrus x bretschneideri]	-	-	-	-	-	-	-
GWHGAAYT006912	-6.55868	3.8565e-12	1.7346e-10	CYP71A25	PREDICTED: cytochrome P450 71A26-like [Pyrus x bretschneideri]	-	-	-	-	-	-	-
GWHGAAYT006976	-7.82934	6.38323e-26	9.63439e-24	CYP71A6	PREDICTED: cytochrome P450 71A26-like [Pyrus x bretschneideri]	-	-	-	-	-	-	-
UDP-glycosyltransferase
GWHGAAYT006645	5.38967	4.18912e-06	7.32308e-05	UGT87A1	PREDICTED: UDP-glycosyltransferase 87A1-like [Malus domestica]	-	-	-	-	-	GO:0016740//transferase activity	-
GWHGAAYT029140	3.20107	0.00560862	0.0365923	UGT82A1	PREDICTED: UDP-glycosyltransferase 82A1-like [Pyrus x bretschneideri]	-	-	-	-	-	GO:0016757//transferase activity, transferring glycosyl groups	-
GWHGAAYT031094	2.94262	7.941e-09	2.27515e-07	UGT74F2	PREDICTED: UDP-glycosyltransferase 74F2 isoform X1 [Pyrus x bretschneideri]	-	-	-	-	-	GO:0016757//transferase activity, transferring glycosyl groups	-
GWHGAAYT053016	2.29986	3.15364e-09	9.72017e-08	UGT88F3	PREDICTED: UDP-glycosyltransferase 88F3-like [Pyrus x bretschneideri]	Metabolism;Metabolism	Global and overview maps;Biosynthesis of other secondary metabolites	ko01110//Biosynthesis of secondary metabolites;ko00941//Flavonoid biosynthesis	K22845;K22845	-	-	-
GWHGAAYT001403	2.01382	7.35235e-07	1.49399e-05	UGT76F1	PREDICTED: UDP-glycosyltransferase 76F1-like [Pyrus x bretschneideri]	-	-	-	-	-	-	-
GWHGAAYT057337	1.94376	0.000335227	0.0034648	UGT74E2	PREDICTED: UDP-glycosyltransferase 74E1-like [Pyrus x bretschneideri]	-	-	-	-	-	GO:0016757//transferase activity, transferring glycosyl groups	-
GWHGAAYT054637	1.44347	7.16877e-09	2.07215e-07	UGT82A1	PREDICTED: UDP-glycosyltransferase 82A1-like [Pyrus x bretschneideri]	-	-	-	-	-	GO:0016740//transferase activity	-
GWHGAAYT021427	-1.12402	5.97156e-07	1.23571e-05	UGT91C1	PREDICTED: UDP-glycosyltransferase 91C1-like [Malus domestica]	-	-	-	-	-	-	-
GWHGAAYT037829	-1.24323	0.00098543	0.0086287	UGT92A1	PREDICTED: UDP-glycosyltransferase 92A1-like [Pyrus x bretschneideri]	-	-	-	-	-	-	-
GWHGAAYT011189	-1.37233	0.00131162	0.0109542	UGT73C2	PREDICTED: UDP-glycosyltransferase 73C6-like isoform X1 [Pyrus x bretschneideri]	-	-	-	-	-	GO:0016757//transferase activity, transferring glycosyl groups	-
GWHGAAYT006958	-1.48155	1.78906e-05	0.000265916	UGT76E1	PREDICTED: UDP-glycosyltransferase 76E2-like [Malus domestica]	-	-	-	-	-	-	-
GWHGAAYT028386	-1.73108	0.00197256	0.0154252	UGT83A1	PREDICTED: UDP-glycosyltransferase 83A1-like [Pyrus x bretschneideri]	-	-	-	-	-	-	-
GWHGAAYT006904	-1.91119	5.15177e-08	1.29818e-06	UGT76E2	PREDICTED: UDP-glycosyltransferase 76E2-like [Malus domestica]	-	-	-	-	-	-	-
GWHGAAYT024064	-1.96775	0.00141032	0.0116687	UGT88F3	PREDICTED: UDP-glycosyltransferase 88F3 [Pyrus x bretschneideri]	Metabolism;Metabolism	Global and overview maps;Biosynthesis of other secondary metabolites	ko01110//Biosynthesis of secondary metabolites;ko00941//Flavonoid biosynthesis	K22845;K22845	-	-	-
GWHGAAYT037800	-2.50851	6.80855e-39	2.40194e-36	UGT92A1	PREDICTED: UDP-glycosyltransferase 92A1-like [Pyrus x bretschneideri]	-	-	-	-	-	-	-
GWHGAAYT043853	-3.9909	9.53384e-21	1.01513e-18	FG3	PREDICTED: UDP-glycosyltransferase 79B30-like [Malus domestica]	Metabolism	Biosynthesis of other secondary metabolites	ko00944//Flavone and flavonol biosynthesis	K22794	-	GO:0016758//transferase activity, transferring hexosyl groups	-
GWHGAAYT054673	-4.44891	7.14421e-27	1.16216e-24	UGT71K1	PREDICTED: UDP-glycosyltransferase 71K1-like [Pyrus x bretschneideri]	-	-	-	-	-	-	-
GWHGAAYT029155	-4.67908	1.66895e-11	7.06192e-10	UGT71A16	PREDICTED: UDP-glycosyltransferase 71A16-like [Pyrus x bretschneideri]	-	-	-	-	-	-	-
